# Supplementary material for: Circ_0000181 regulates miR-667-5p/NLRC4 axis to promote pyroptosis progression in diabetic nephropathy
Source: Sci Rep. 2022 Jul 14;12:11994. doi: 10.1038/s41598-022-15607-7 (PMC9283475; doi:10.1038/s41598-022-15607-7)
Supplement: Supplementary file 3 — Supplementary Table S1. [file 41598_2022_15607_MOESM3_ESM.xls]

Table S1. Differentially expressed circRNAs in between DN and sham groups.
circRNA_ID	circRNA_length	circBaseID	geneID	Sham-Expression	DN-Expression	Sham-TPM	DN-TPM	log2 Ratio(DN/Sham)	Up-Down-Regulation(DN/Sham)	P-value	FDR
chr19:5800642|5800916	275		Malat1,	0	184	0.001	11069.001	23.4	Up	1.53E-61	5.03E-58
chr16:76330991|76352794	197	mmu_circ_0000702	Nrip1,	0	84	0.001	5053.239	22.269	Up	1.66E-28	2.73E-25
chr8:79868539|79889059	488	mmu_circ_0001692	Arhgap10,	0	66	0.001	3970.402	21.921	Up	1.47E-22	1.61E-19
chr11:8418202|8419573	301	mmu_circ_0000234	Tns3,	0	54	0.001	3248.511	21.631	Up	1.35E-18	8.91E-16
chr9:96492369|96511918	394	mmu_circ_0001829	Rasa2,	0	53	0.001	3188.353	21.604	Up	2.89E-18	1.59E-15
chr17:80443834|80452981	1239	mmu_circ_0000819	Hnrpll,	0	47	0.001	2827.408	21.431	Up	2.78E-16	1.31E-13
chr2:104449028|104449343	198	mmu_circ_0001053	Cstf3,	0	38	0.001	2285.989	21.124	Up	2.61E-13	9.56E-11
chr8:48984790|48986210	281	mmu_circ_0001676	Wwc2,	0	34	0.001	2045.359	20.964	Up	5.47E-12	1.80E-09
chr15:88641727|88642589	328	mmu_circ_0000635	Alg12,	0	30	0.001	1804.728	20.783	Up	1.15E-10	2.91E-08
chr1:157800284|157809690	1019	mmu_circ_0000094	Cep350,	0	30	0.001	1804.728	20.783	Up	1.15E-10	2.70E-08
chr1:93281142|93281923	201	mmu_circ_0000062	Ilkap,	0	24	0.001	1443.783	20.461	Up	1.10E-08	2.13E-06
chr16:55448703|55454179	1350		U6,7SK,SNORA17,5S_rRNA,U1,U7,U4,SNORA32,SNORA71,	0	24	0.001	1443.783	20.461	Up	1.10E-08	2.02E-06
chr14:22335848|22336720	873	mmu_circ_0000505	Myst4,	0	20	0.001	1203.152	20.198	Up	2.31E-07	3.46E-05
chr14:51427175|51427371	176		AC027184.1,	0	19	0.001	1142.995	20.124	Up	4.94E-07	6.51E-05
chr3:129415872|129419696	254		Egf,	0	18	0.001	1082.837	20.046	Up	1.06E-06	0.000128936
chr18:67678945|67679544	217		Spire1,	0	17	0.001	1022.679	19.964	Up	2.26E-06	0.000266037
chr4:41173313|41176881	287		Ubap2,	0	17	0.001	1022.679	19.964	Up	2.26E-06	0.000256863
chr4:9510959|9538085	951	mmu_circ_0001182	Asph,	0	16	0.001	962.522	19.876	Up	4.84E-06	0.000514165
chr10:70490646|70541984	117		Bicc1,	0	15	0.001	902.364	19.783	Up	1.04E-05	0.000947378
chr19:45960442|45966638	286	mmu_circ_0000957	9130011E15Rik,	0	15	0.001	902.364	19.783	Up	1.04E-05	0.000921773
chr7:17468476|17468859	250	mmu_circ_0001545	Dact3,	0	14	0.001	842.207	19.684	Up	2.22E-05	0.001871218
chr11:93766473|93795272	1950		Mbtd1,	0	14	0.001	842.207	19.684	Up	2.22E-05	0.001824437
chr19:37200822|37213711	148		Cpeb3,	0	14	0.001	842.207	19.684	Up	2.22E-05	0.001779939
chr11:83761947|83763196	256		Ddx52,	0	13	0.001	782.049	19.577	Up	4.74E-05	0.003253182
chr15:100143425|100184138	2732		U6,	0	13	0.001	782.049	19.577	Up	4.74E-05	0.003186791
chr9:122041011|122046719	869		Snrk,	0	13	0.001	782.049	19.577	Up	4.74E-05	0.003123055
chr8:63732224|63732392	169		7SK,RNaseP_nuc,U6,SNORA17,5S_rRNA,SNORA70,Y_RNA,U1,U6atac,U7,U2,Sh3rf1,	0	13	0.001	782.049	19.577	Up	4.74E-05	0.003061818
chr7:137806530|137818253	264		Tacc2,	0	12	0.001	721.891	19.461	Up	0.000101466	0.005966563
chr18:6061845|6070089	468		Arhgap12,	0	12	0.001	721.891	19.461	Up	0.000101466	0.005861887
chr7:135823231|135834212	883		Inpp5f,	0	12	0.001	721.891	19.461	Up	0.000101466	0.00576082
chr8:83324000|83324294	295	mmu_circ_0001700	Gab1,	0	12	0.001	721.891	19.461	Up	0.000101466	0.005663179
chr3:120931228|120938682	544		Tmem56,	0	12	0.001	721.891	19.461	Up	0.000101466	0.005568792
chr1:38110461|38142497	3490	mmu_circ_0000028	Rev1,	0	11	0.001	661.734	19.336	Up	0.000217112	0.011171091
chr7:134022237|134022966	349		Taok2,	0	11	0.001	661.734	19.336	Up	0.000217112	0.010999228
chr3:27121590|27121818	229		Nceh1,	0	11	0.001	661.734	19.336	Up	0.000217112	0.010832573
chr6:51414427|51416221	264		Hnrnpa2b1,	0	11	0.001	661.734	19.336	Up	0.000217112	0.010670893
chr6:35027981|35030226	464		Cnot4,	0	11	0.001	661.734	19.336	Up	0.000217112	0.010513968
chr10:7359843|7368953	638		Pcmt1,	0	10	0.001	601.576	19.198	Up	0.000464564	0.020956291
chr1:134905714|134909291	268		Mdm4,	0	10	0.001	601.576	19.198	Up	0.000464564	0.020673098
chr7:20022287|20022867	220		Mark4,	0	10	0.001	601.576	19.198	Up	0.000464564	0.020397457
chr10:80266328|80266633	210	mmu_circ_0000187	Sf3a2,	0	10	0.001	601.576	19.198	Up	0.000464564	0.020129069
chr1:66808622|66854178	1870		1110028C15Rik,	0	10	0.001	601.576	19.198	Up	0.000464564	0.019867653
chr11:98858043|98859233	238		Top2a,	0	10	0.001	601.576	19.198	Up	0.000464564	0.019612939
chr6:50093718|50113648	931	mmu_circ_0001473	Mpp6,	0	10	0.001	601.576	19.198	Up	0.000464564	0.019364674
chr13:95173293|95178798	324		Ap3b1,	0	10	0.001	601.576	19.198	Up	0.000464564	0.019122616
chr6:127418050|127428147	4265		Parp11,	0	9	0.001	541.419	19.046	Up	0.000994048	0.034823405
chr3:95150537|95153795	642		Setdb1,	0	9	0.001	541.419	19.046	Up	0.000994048	0.034456843
chr9:7186768|7189253	255		Dcun1d5,	0	9	0.001	541.419	19.046	Up	0.000994048	0.034097917
chr3:40765530|40771427	557		Larp1b,	0	9	0.001	541.419	19.046	Up	0.000994048	0.033746392
chr18:63953879|63955935	243		Wdr7,	0	9	0.001	541.419	19.046	Up	0.000994048	0.033402041
chr8:81895683|81896263	581	mmu_circ_0001699	Smad1,	0	9	0.001	541.419	19.046	Up	0.000994048	0.033064647
chr1:99542119|99551266	910		D1Ertd622e,	0	9	0.001	541.419	19.046	Up	0.000994048	0.032734001
chr9:77622886|77627442	410		Gclc,	0	9	0.001	541.419	19.046	Up	0.000994048	0.032409902
chr3:94743568|94744148	362		Selenbp1,	0	9	0.001	541.419	19.046	Up	0.000994048	0.032092157
chr19:40386159|40411525	2021		Sorbs1,	0	9	0.001	541.419	19.046	Up	0.000994048	0.031780583
chr8:108602504|108603641	1138		Nfatc3,	0	9	0.001	541.419	19.046	Up	0.000994048	0.031475001
chr1:43854090|43873809	9784		Uxs1,	0	9	0.001	541.419	19.046	Up	0.000994048	0.031175239
chr8:70265660|70282164	265		Psd3,	0	8	0.001	481.261	18.876	Up	0.00212702	0.050390481
chr18:6448903|6450637	1617	mmu_circ_0000842	Epc1,	0	8	0.001	481.261	18.876	Up	0.00212702	0.050030549
chr10:106460710|106490572	642		Acss3,	0	8	0.001	481.261	18.876	Up	0.00212702	0.049675722
chrX:156351921|156381214	379		Sh3kbp1,	0	8	0.001	481.261	18.876	Up	0.00212702	0.049325893
chr16:72933458|72936031	388	mmu_circ_0000698	Robo1,	0	8	0.001	481.261	18.876	Up	0.00212702	0.048980957
chr11:97239250|97240025	300		Socs7,	0	8	0.001	481.261	18.876	Up	0.00212702	0.048640812
chr13:67415582|67418913	3332		Zfp595,	0	8	0.001	481.261	18.876	Up	0.00212702	0.048305358
chr13:35881970|35908444	26475		Cdyl,	0	8	0.001	481.261	18.876	Up	0.00212702	0.047974499
chr14:105686834|105694109	391		Ndfip2,	0	8	0.001	481.261	18.876	Up	0.00212702	0.047648142
chr6:117123602|117123741	140		Cxcl12,	0	8	0.001	481.261	18.876	Up	0.00212702	0.047326195
chr5:145892234|145892385	152		Pdap1,	0	8	0.001	481.261	18.876	Up	0.00212702	0.04700857
chr15:81458723|81459167	325	mmu_circ_0000625	Ep300,	0	8	0.001	481.261	18.876	Up	0.00212702	0.046695179
chr15:39106522|39123858	331		Rims2,	0	8	0.001	481.261	18.876	Up	0.00212702	0.046385939
chr3:132983900|132993476	284	mmu_circ_0001171	Ppa2,	0	8	0.001	481.261	18.876	Up	0.00212702	0.046080769
chr15:54980896|54983466	303		Deptor,	0	8	0.001	481.261	18.876	Up	0.00212702	0.045779587
chr17:13741162|13746958	218		Tcte2,	0	8	0.001	481.261	18.876	Up	0.00212702	0.045482317
chr11:75947911|75951896	323		Vps53,	0	8	0.001	481.261	18.876	Up	0.00212702	0.045188883
chr10:30442452|30491646	342		Ncoa7,	0	8	0.001	481.261	18.876	Up	0.00212702	0.044899211
chr5:99669842|99672265	444	mmu_circ_0001367	Rasgef1b,	0	8	0.001	481.261	18.876	Up	0.00212702	0.044613228
chr4:34786581|34787235	370	mmu_circ_0001190	Zfp292,	0	8	0.001	481.261	18.876	Up	0.00212702	0.044330866
chr11:9477154|9488500	717		Abca13,	0	8	0.001	481.261	18.876	Up	0.00212702	0.044052056
chr11:30834672|30839621	279		Erlec1,	0	8	0.001	481.261	18.876	Up	0.00212702	0.04377673
chr11:97073594|97079161	369		Npepps,	0	8	0.001	481.261	18.876	Up	0.00212702	0.043504825
chr8:81615732|81644439	532		Zfp827,	0	8	0.001	481.261	18.876	Up	0.00212702	0.043236277
chr5:124964528|124971410	495		Rilpl1,	0	8	0.001	481.261	18.876	Up	0.00212702	0.042971024
chr10:117129638|117132124	320		Mdm2,	0	8	0.001	481.261	18.876	Up	0.00212702	0.042709005
chr18:36947156|36948324	427		Hars2,	0	8	0.001	481.261	18.876	Up	0.00212702	0.042450163
chr7:107072806|107104050	3023		Rnf169,	0	8	0.001	481.261	18.876	Up	0.00212702	0.042194439
chr6:142816374|142825277	203		St8sia1,	0	8	0.001	481.261	18.876	Up	0.00212702	0.041941778
chr7:151187828|151217375	315		n/a	0	8	0.001	481.261	18.876	Up	0.00212702	0.041692124
chr15:61938703|61939020	318	mmu_circ_0000604	Pvt1,	0	7	0.001	421.103	18.684	Up	0.00455126	0.079719676
chr2:167332547|167336826	373		Rnf114,	0	7	0.001	421.103	18.684	Up	0.00455126	0.079297879
chr5:124189501|124190871	395		Rsrc2,	0	7	0.001	421.103	18.684	Up	0.00455126	0.078880522
chr2:12317806|12331707	711	mmu_circ_0000977	Fam188a,	0	7	0.001	421.103	18.684	Up	0.00455126	0.078467535
chr17:56740471|56740789	223		Safb,	0	7	0.001	421.103	18.684	Up	0.00455126	0.07805885
chr1:20348921|20371675	860		Pkhd1,	0	7	0.001	421.103	18.684	Up	0.00455126	0.0776544
chr11:72542263|72545915	440		Ankfy1,	0	7	0.001	421.103	18.684	Up	0.00455126	0.077254119
chr13:6551880|6555948	632		Pitrm1,	0	7	0.001	421.103	18.684	Up	0.00455126	0.076857945
chr9:59904658|60100593	633		Thsd4,	0	7	0.001	421.103	18.684	Up	0.00455126	0.076465812
chr5:114000241|114008280	1027		Wscd2,	0	7	0.001	421.103	18.684	Up	0.00455126	0.076077661
chrX:140781225|140783962	294		Alg13,	0	7	0.001	421.103	18.684	Up	0.00455126	0.07569343
chr3:85887149|85889279	1874		SNORA17,U6,7SK,5S_rRNA,U7,U6atac,U1,Telomerase-vert,snoU13,SNORA32,	0	7	0.001	421.103	18.684	Up	0.00455126	0.075313061
chr5:17795342|17814643	472		Gnai1,	0	7	0.001	421.103	18.684	Up	0.00455126	0.074936496
chr12:113016383|113031910	4266		5S_rRNA,7SK,U6,U7,Klc1,	0	7	0.001	421.103	18.684	Up	0.00455126	0.074563678
chr5:118542505|118545738	404	mmu_circ_0001395	Fbxw8,	0	7	0.001	421.103	18.684	Up	0.00455126	0.07419455
chr16:17348808|17356309	755		Pi4ka,	0	7	0.001	421.103	18.684	Up	0.00455126	0.07382906
chr3:27040548|27043981	182	mmu_circ_0001112	Ect2,	0	7	0.001	421.103	18.684	Up	0.00455126	0.073467153
chr17:43623160|43624259	372		Mep1a,	0	7	0.001	421.103	18.684	Up	0.00455126	0.073108776
chr5:70755581|70760786	156		U1,U6,U12,U2,U3,SNORA17,7SK,5S_rRNA,snoU13,U4,SNORA42,U6atac,	0	7	0.001	421.103	18.684	Up	0.00455126	0.07275388
chr9:71394476|71400171	441		Gcom1,Myzap,	0	7	0.001	421.103	18.684	Up	0.00455126	0.072402411
chr16:16474320|16504309	1205		Fgd4,	0	7	0.001	421.103	18.684	Up	0.00455126	0.072054323
chr11:104229994|104240140	241	mmu_circ_0000330	1700081L11Rik,	0	7	0.001	421.103	18.684	Up	0.00455126	0.071709565
chr1:189867213|189890336	533		Esrrg,	0	7	0.001	421.103	18.684	Up	0.00455126	0.071368091
chr2:168044720|168053002	237		Dpm1,RP23-391M18.7,	0	7	0.001	421.103	18.684	Up	0.00455126	0.071029854
chr13:93069108|93082641	423		Msh3,	0	7	0.001	421.103	18.684	Up	0.00455126	0.070694807
chr10:59504869|59527156	468		Ascc1,	0	7	0.001	421.103	18.684	Up	0.00455126	0.070362907
chr10:122239291|122248615	458		Ppm1h,	0	7	0.001	421.103	18.684	Up	0.00455126	0.070034108
chr1:84772892|84811544	1499		Trip12,	0	7	0.001	421.103	18.684	Up	0.00455126	0.069708368
chr10:26047493|26072181	1259		L3mbtl3,	0	7	0.001	421.103	18.684	Up	0.00455126	0.069385644
chr1:62390508|62391681	445		Pard3b,	0	7	0.001	421.103	18.684	Up	0.00455126	0.069065895
chr6:50195929|50201512	431		Dfna5,	0	7	0.001	421.103	18.684	Up	0.00455126	0.068749079
chr3:115681562|115695957	666	mmu_circ_0001160	Slc30a7,	0	7	0.001	421.103	18.684	Up	0.00455126	0.068435156
chr5:38936913|38938330	1418		Wdr1,	0	7	0.001	421.103	18.684	Up	0.00455126	0.068124087
chr4:15746259|15748517	770		Gm11855,	0	7	0.001	421.103	18.684	Up	0.00455126	0.067815833
chr13:117713773|117716198	239		Parp8,	0	7	0.001	421.103	18.684	Up	0.00455126	0.067510357
chr1:134905714|134909288	265		Mdm4,	0	7	0.001	421.103	18.684	Up	0.00455126	0.06720762
chr17:39985361|39985627	267		AY036118,	0	7	0.001	421.103	18.684	Up	0.00455126	0.066907586
chr14:27755834|27758787	332		Appl1,	0	7	0.001	421.103	18.684	Up	0.00455126	0.066610219
chr17:74255350|74257085	434		Xdh,	0	7	0.001	421.103	18.684	Up	0.00455126	0.066315483
chr1:175801509|175835762	34254		U6,SNORA17,7SK,U1,U2,5S_rRNA,SNORA70,mmu-mir-1194,U5,Mndal,	0	7	0.001	421.103	18.684	Up	0.00455126	0.066023344
chr7:97308958|97314126	322		Picalm,	0	6	0.001	360.946	18.461	Up	0.00973854	0.115772607
chr18:63914690|63920439	411	mmu_circ_0000878	Wdr7,	0	6	0.001	360.946	18.461	Up	0.00973854	0.115356159
chr6:119644589|119723919	1379	mmu_circ_0001514	Erc1,	0	6	0.001	360.946	18.461	Up	0.00973854	0.114942696
chr10:75147037|75162840	629	mmu_circ_0000181	Cabin1,	0	6	0.001	360.946	18.461	Up	0.00973854	0.114532187
chr13:24128054|24136951	801		Lrrc16a,	0	6	0.001	360.946	18.461	Up	0.00973854	0.114124599
chr6:99582251|99601785	452	mmu_circ_0001501	Eif4e3,	0	6	0.001	360.946	18.461	Up	0.00973854	0.113719901
chr11:50184966|50185323	358		SNORA17,U6,SNORA70,5S_rRNA,SCARNA4,U1,7SK,SCARNA21,U6atac,	0	6	0.001	360.946	18.461	Up	0.00973854	0.113318064
chr14:28251785|28263235	2119		D14Abb1e,	0	6	0.001	360.946	18.461	Up	0.00973854	0.112919057
chr12:25563056|25609159	320	mmu_circ_0000363	Mboat2,	0	6	0.001	360.946	18.461	Up	0.00973854	0.11252285
chr1:84779402|84811544	1319		Trip12,	0	6	0.001	360.946	18.461	Up	0.00973854	0.112129413
chr11:106616096|106616365	270		Gm885,	0	6	0.001	360.946	18.461	Up	0.00973854	0.111738719
chr2:38615707|38740757	103588		Nr6a1,	0	6	0.001	360.946	18.461	Up	0.00973854	0.111350737
chr3:132405966|132437560	461		Tbck,	0	6	0.001	360.946	18.461	Up	0.00973854	0.11096544
chr1:162669027|162671062	310		Rabgap1l,	0	6	0.001	360.946	18.461	Up	0.00973854	0.110582801
chr1:54779858|54793156	770		Ankrd44,	0	6	0.001	360.946	18.461	Up	0.00973854	0.110202791
chr15:32276975|32281267	170		U6atac,7SK,U6,SNORA17,U7,5S_rRNA,U1,Sema5a,	0	6	0.001	360.946	18.461	Up	0.00973854	0.109825384
chr12:74280192|74320129	493		Mnat1,	0	6	0.001	360.946	18.461	Up	0.00973854	0.109450554
chr19:54061944|54062873	930	mmu_circ_0000960	Shoc2,	0	6	0.001	360.946	18.461	Up	0.00973854	0.109078273
chr1:52536082|52547599	1021		Nab1,	0	6	0.001	360.946	18.461	Up	0.00973854	0.108708516
chr3:157581390|157584000	288		Cth,	0	6	0.001	360.946	18.461	Up	0.00973854	0.108341258
chr6:116083785|116088268	4484		Tmcc1,	0	6	0.001	360.946	18.461	Up	0.00973854	0.107976472
chr5:24371897|24377477	846		Prkag2,	0	6	0.001	360.946	18.461	Up	0.00973854	0.107614135
chr13:104634894|104635705	296		Erbb2ip,	0	6	0.001	360.946	18.461	Up	0.00973854	0.107254221
chr14:47635952|47636470	519	mmu_circ_0000529	Samd4,	0	6	0.001	360.946	18.461	Up	0.00973854	0.106896707
chr2:48725809|48728993	473	mmu_circ_0001017	Acvr2a,	0	6	0.001	360.946	18.461	Up	0.00973854	0.106541569
chrX:90865844|90871951	303		Pola1,	0	6	0.001	360.946	18.461	Up	0.00973854	0.106188782
chr8:98312530|98312804	275		Cnot1,	0	6	0.001	360.946	18.461	Up	0.00973854	0.105838324
chr11:61842755|61856577	13823		Specc1,	0	6	0.001	360.946	18.461	Up	0.00973854	0.105490172
chr16:56082469|56139213	766		Senp7,	0	6	0.001	360.946	18.461	Up	0.00973854	0.105144302
chr2:155266424|155275087	8664		Ncoa6,	0	6	0.001	360.946	18.461	Up	0.00973854	0.104800694
chr9:63170010|63191263	293		Map2k5,	0	6	0.001	360.946	18.461	Up	0.00973854	0.104459323
chr7:105392459|105406287	177		Acer3,	0	6	0.001	360.946	18.461	Up	0.00973854	0.10412017
chr1:166309490|166333208	344	mmu_circ_0000111	Nme7,	0	6	0.001	360.946	18.461	Up	0.00973854	0.103783211
chr14:27466145|27466509	191		Arf4,	0	6	0.001	360.946	18.461	Up	0.00973854	0.103448427
chr18:31849052|31858534	464		Sap130,	0	6	0.001	360.946	18.461	Up	0.00973854	0.103115795
chr4:43100775|43128032	504	mmu_circ_0001193	Unc13b,	0	6	0.001	360.946	18.461	Up	0.00973854	0.102785296
chr5:100833034|100837132	499		Sec31a,	0	6	0.001	360.946	18.461	Up	0.00973854	0.102456908
chr12:85465425|85477587	530		Dnalc1,	0	6	0.001	360.946	18.461	Up	0.00973854	0.102130612
chr3:60399516|60407816	483		Mbnl1,	0	6	0.001	360.946	18.461	Up	0.00973854	0.101806388
chr1:140982460|141007062	376		Dennd1b,	0	6	0.001	360.946	18.461	Up	0.00973854	0.101484216
chr5:131921269|131937223	15955		Auts2,	0	6	0.001	360.946	18.461	Up	0.00973854	0.101164076
chr13:25194202|25211275	571		Dcdc2a,	0	6	0.001	360.946	18.461	Up	0.00973854	0.10084595
chr4:63122316|63133902	345		Whrn,	0	6	0.001	360.946	18.461	Up	0.00973854	0.100529819
chr2:127038085|127040641	155		Snrnp200,	0	6	0.001	360.946	18.461	Up	0.00973854	0.100215663
chr11:87863479|87864834	1356		Srsf1,	0	6	0.001	360.946	18.461	Up	0.00973854	0.099903465
chr17:81788150|81844933	1577		Slc8a1,	0	6	0.001	360.946	18.461	Up	0.00973854	0.099593206
chr4:128855485|128860961	1083	mmu_circ_0001264	S100pbp,	0	6	0.001	360.946	18.461	Up	0.00973854	0.099284868
chr19:60839935|60840136	202	mmu_circ_0000970	Eif3a,	0	6	0.001	360.946	18.461	Up	0.00973854	0.098978433
chr2:24712126|24733146	922		Ehmt1,	0	6	0.001	360.946	18.461	Up	0.00973854	0.098673884
chr18:12081869|12084873	358	mmu_circ_0000846	Cables1,	0	6	0.001	360.946	18.461	Up	0.00973854	0.098371203
chr14:56278037|56278935	389		Mdp1,	0	6	0.001	360.946	18.461	Up	0.00973854	0.098070374
chr1:107918303|107920335	535		Zcchc2,	0	6	0.001	360.946	18.461	Up	0.00973854	0.097771379
chr4:148530716|148535803	580		Pgd,	0	6	0.001	360.946	18.461	Up	0.00973854	0.097474201
chr7:30978521|30978665	145		Capns1,	0	6	0.001	360.946	18.461	Up	0.00973854	0.097178825
chr6:3334910|3355055	5930		n/a	0	6	0.001	360.946	18.461	Up	0.00973854	0.096885233
chr13:43530183|43531511	221		Ranbp9,	0	5	0.001	300.788	18.198	Up	0.020838	0.171548835
chr11:84890767|84917528	513	mmu_circ_0000303	Usp32,	0	5	0.001	300.788	18.198	Up	0.020838	0.171121032
chr5:31768605|31775334	1115		Zfp512,	0	5	0.001	300.788	18.198	Up	0.020838	0.170695358
chr14:67634854|67642027	935		Ppp2r2a,	0	5	0.001	300.788	18.198	Up	0.020838	0.170271797
chr19:45996107|46010917	325		9130011E15Rik,	0	5	0.001	300.788	18.198	Up	0.020838	0.169850332
chr19:34749297|34754881	828		Slc16a12,	0	5	0.001	300.788	18.198	Up	0.020838	0.169430948
chr6:4995936|5027615	570		Ppp1r9a,	0	5	0.001	300.788	18.198	Up	0.020838	0.169013631
chr9:79937656|79941448	309		Senp6,	0	5	0.001	300.788	18.198	Up	0.020838	0.168598364
chr18:35942887|35953182	186		U6,7SK,U1,5S_rRNA,SNORA17,Y_RNA,U7,Ube2d2,	0	5	0.001	300.788	18.198	Up	0.020838	0.168185132
chr11:74249203|74255287	431		Rap1gap2,	0	5	0.001	300.788	18.198	Up	0.020838	0.167773922
chr12:112574237|112583834	421		Cdc42bpb,	0	5	0.001	300.788	18.198	Up	0.020838	0.167364717
chr11:88293508|88403649	1447		Msi2,	0	5	0.001	300.788	18.198	Up	0.020838	0.166957504
chr10:88530845|88551038	278		Ano4,	0	5	0.001	300.788	18.198	Up	0.020838	0.166552267
chr15:99114245|99116096	1852		Fam186b,	0	5	0.001	300.788	18.198	Up	0.020838	0.166148993
chr11:83314617|83320045	863		Taf15,	0	5	0.001	300.788	18.198	Up	0.020838	0.165747667
chr2:70590292|70625052	479		Tlk1,	0	5	0.001	300.788	18.198	Up	0.020838	0.165348275
chr5:28657651|28669054	638		Rbm33,	0	5	0.001	300.788	18.198	Up	0.020838	0.164950803
chr11:106085395|106097097	2116		Ddx42,	0	5	0.001	300.788	18.198	Up	0.020838	0.164555237
chr8:97366518|97368812	287		Coq9,	0	5	0.001	300.788	18.198	Up	0.020838	0.164161565
chr4:137652667|137661351	516		Eif4g3,	0	5	0.001	300.788	18.198	Up	0.020838	0.163769771
chr7:142354961|142360197	505		Dock1,	0	5	0.001	300.788	18.198	Up	0.020838	0.163379843
chr6:99210339|99258432	170		Foxp1,	0	5	0.001	300.788	18.198	Up	0.020838	0.162991767
chr17:39984708|39984862	155		SNORA40,U6,U1,SNORA17,7SK,SNORA48,U2,5S_rRNA,U4,	0	5	0.001	300.788	18.198	Up	0.020838	0.162605531
chr2:166765135|166766992	544		Cse1l,	0	5	0.001	300.788	18.198	Up	0.020838	0.162221121
chr4:117237226|117265767	768		Eri3,	0	5	0.001	300.788	18.198	Up	0.020838	0.161838524
chr17:74641245|74657845	376	mmu_circ_0000813	Memo1,	0	5	0.001	300.788	18.198	Up	0.020838	0.161457727
chr10:50468612|50487313	765		Ascc3,	0	5	0.001	300.788	18.198	Up	0.020838	0.161078718
chr2:3690068|3695840	335		Fam107b,	0	5	0.001	300.788	18.198	Up	0.020838	0.160701485
chr19:4784724|4794009	3150	mmu_circ_0000919	U6,Rbm14,	0	5	0.001	300.788	18.198	Up	0.020838	0.160326014
chr16:96608093|96619571	363		Igsf5,	0	5	0.001	300.788	18.198	Up	0.020838	0.159952294
chr5:135692460|135699088	1978		Baz1b,	0	5	0.001	300.788	18.198	Up	0.020838	0.159580312
chr4:34786581|34799655	4954		SNORA18,SNORA17,U6,U1,7SK,U7,RNaseP_nuc,U4,Y_RNA,Zfp292,	0	5	0.001	300.788	18.198	Up	0.020838	0.159210056
chr4:137160438|137164097	531		Usp48,	0	5	0.001	300.788	18.198	Up	0.020838	0.158841514
chr11:53350656|53351417	493		Sept8,	0	5	0.001	300.788	18.198	Up	0.020838	0.158474674
chr1:137201007|137205775	304		Timm17a,	0	5	0.001	300.788	18.198	Up	0.020838	0.158109525
chr7:91492252|91510178	591		Arnt2,	0	5	0.001	300.788	18.198	Up	0.020838	0.157746055
chr5:122252090|122253089	318		Atxn2,	0	5	0.001	300.788	18.198	Up	0.020838	0.157384252
chr19:57703575|57717118	536		Atrnl1,	0	5	0.001	300.788	18.198	Up	0.020838	0.157024105
chr4:109563507|109598567	248		Faf1,	0	5	0.001	300.788	18.198	Up	0.020838	0.156665603
chr12:56158229|56162180	454		2700097O09Rik,	0	5	0.001	300.788	18.198	Up	0.020838	0.156308733
chr4:98092704|98131886	918		Inadl,	0	5	0.001	300.788	18.198	Up	0.020838	0.155953486
chr2:37270036|37274987	333		Rc3h2,	0	5	0.001	300.788	18.198	Up	0.020838	0.15559985
chr14:37740025|37754450	1741		Gcap14,	0	5	0.001	300.788	18.198	Up	0.020838	0.155247814
chr3:121708573|121709833	352		Arhgap29,	0	5	0.001	300.788	18.198	Up	0.020838	0.154897368
chr4:8505102|8509640	288		Rab2a,	0	5	0.001	300.788	18.198	Up	0.020838	0.1545485
chr4:117558884|117559817	704		Atp6v0b,	0	5	0.001	300.788	18.198	Up	0.020838	0.1542012
chr2:18023085|18068499	555	mmu_circ_0000984	Mllt10,	0	5	0.001	300.788	18.198	Up	0.020838	0.153855457
chr9:65952680|65957435	304		Snx1,	0	5	0.001	300.788	18.198	Up	0.020838	0.153511262
chr18:46914025|46940422	438		Ap3s1,	0	5	0.001	300.788	18.198	Up	0.020838	0.153168603
chr6:140534830|140538276	443		Plekha5,	0	5	0.001	300.788	18.198	Up	0.020838	0.15282747
chr7:54057042|54064249	849		Gtf2h1,	0	5	0.001	300.788	18.198	Up	0.020838	0.152487853
chr16:33421407|33468269	901	mmu_circ_0000685	Zfp148,	0	5	0.001	300.788	18.198	Up	0.020838	0.152149743
chr11:121286240|121288017	327		Fn3krp,	0	5	0.001	300.788	18.198	Up	0.020838	0.151813128
chr7:141921701|141945117	928		Dock1,	0	5	0.001	300.788	18.198	Up	0.020838	0.151478
chr15:95694656|95724972	212		Ano6,	0	5	0.001	300.788	18.198	Up	0.020838	0.151144348
chr4:44031685|44032863	156		Clta,	0	5	0.001	300.788	18.198	Up	0.020838	0.150812163
chr3:51098015|51129957	6277		Elf2,	0	5	0.001	300.788	18.198	Up	0.020838	0.150481434
chr12:101685070|101704520	253		Ttc7b,	0	5	0.001	300.788	18.198	Up	0.020838	0.150152153
chr9:45784124|45786812	178		Pafah1b2,	0	5	0.001	300.788	18.198	Up	0.020838	0.14982431
chr3:10204538|10208520	390		Fabp4,	0	5	0.001	300.788	18.198	Up	0.020838	0.149497895
chr11:30955458|30961586	625		Asb3,	0	5	0.001	300.788	18.198	Up	0.020838	0.1491729
chr9:42245198|42251158	501	mmu_circ_0001766	Tbcel,	0	5	0.001	300.788	18.198	Up	0.020838	0.148849315
chr3:96558258|96579764	329		Rnf115,	0	5	0.001	300.788	18.198	Up	0.020838	0.14852713
chr3:55883781|55895042	945	mmu_circ_0001132	Nbea,	0	5	0.001	300.788	18.198	Up	0.020838	0.148206337
chr17:45170187|45185341	579	mmu_circ_0000796	Supt3h,	0	5	0.001	300.788	18.198	Up	0.020838	0.147886927
chr3:96654151|96655663	462		Pdzk1,	0	5	0.001	300.788	18.198	Up	0.020838	0.14756889
chr15:98570852|98573260	547		Arf3,	0	5	0.001	300.788	18.198	Up	0.020838	0.147252219
chr18:36738272|36740869	305		Ankhd1,	0	5	0.001	300.788	18.198	Up	0.020838	0.146936904
chr19:37644873|37653065	718		Exoc6,	0	5	0.001	300.788	18.198	Up	0.020838	0.146622936
chr1:175810056|175868157	4356		U6,SNORA17,7SK,U1,U2,5S_rRNA,SNORA70,mmu-mir-1194,U5,Mndal,	0	5	0.001	300.788	18.198	Up	0.020838	0.146310307
chr1:20188099|20213053	1713		Pkhd1,	0	5	0.001	300.788	18.198	Up	0.020838	0.145999009
chr1:79620257|79621860	288		Ap1s3,	0	5	0.001	300.788	18.198	Up	0.020838	0.145689032
chr19:4602836|4603127	108		Pcx,	0	5	0.001	300.788	18.198	Up	0.020838	0.145380369
chr14:28303220|28303993	256		Ccdc66,	0	5	0.001	300.788	18.198	Up	0.020838	0.145073011
chr9:108513964|108517477	350		Arih2,	0	5	0.001	300.788	18.198	Up	0.020838	0.144766949
chr14:58562425|58573867	239	mmu_circ_0000546	Efha1,	0	5	0.001	300.788	18.198	Up	0.020838	0.144462177
chr19:37119012|37142781	416		Cpeb3,	0	5	0.001	300.788	18.198	Up	0.020838	0.144158685
chr1:84772892|84790902	1226		Trip12,	0	5	0.001	300.788	18.198	Up	0.020838	0.143856465
chr17:35150210|35150692	231		Vars,	0	5	0.001	300.788	18.198	Up	0.020838	0.14355551
chr17:36178394|36247080	31539		SNORA40,U6,U1,SNORA17,7SK,SNORA48,U2,5S_rRNA,BC023719,	0	5	0.001	300.788	18.198	Up	0.020838	0.143255812
chr1:192657885|192668481	209		Rps6kc1,	0	5	0.001	300.788	18.198	Up	0.020838	0.142957363
chr1:46379095|46382753	540		Dnahc7b,	0	5	0.001	300.788	18.198	Up	0.020838	0.142660154
chr13:77205861|77265975	1506		Ankrd32,	0	5	0.001	300.788	18.198	Up	0.020838	0.142364178
chr16:94605519|94614781	2056	mmu_circ_0000713	Ttc3,	0	5	0.001	300.788	18.198	Up	0.020838	0.142069429
chr9:48525388|48641204	1990		Zbtb16,	0	5	0.001	300.788	18.198	Up	0.020838	0.141775897
chr4:59899279|59907549	440		Snx30,	0	5	0.001	300.788	18.198	Up	0.020838	0.141483575
chr11:97079822|97086107	498		Npepps,	0	5	0.001	300.788	18.198	Up	0.020838	0.141192457
chr1:174104074|174117591	1662		Dcaf8,	0	5	0.001	300.788	18.198	Up	0.020838	0.140902534
chr9:45781025|45786812	418	mmu_circ_0001770	Pafah1b2,	0	5	0.001	300.788	18.198	Up	0.020838	0.140613799
chr12:86462937|86464821	328		Dlst,	0	5	0.001	300.788	18.198	Up	0.020838	0.140326245
chr1:120316017|120316495	479	mmu_circ_0000066	Clasp1,	0	5	0.001	300.788	18.198	Up	0.020838	0.140039865
chr6:57414064|57445653	5895		7SK,U1,SNORA3,U6,U7,SNORA17,5S_rRNA,snoU13,Y_RNA,	0	5	0.001	300.788	18.198	Up	0.020838	0.139754652
chr5:122195732|122199238	387	mmu_circ_0001405	Atxn2,	0	5	0.001	300.788	18.198	Up	0.020838	0.139470598
chr14:102295684|102301586	1141		Lmo7,	0	5	0.001	300.788	18.198	Up	0.020838	0.139187696
chr11:50217956|50221426	387		Rufy1,	0	5	0.001	300.788	18.198	Up	0.020838	0.138905939
chr19:23136304|23138933	1262		C330002G04Rik,	0	5	0.001	300.788	18.198	Up	0.020838	0.138625321
chr2:27151643|27157630	372		Vav2,	0	5	0.001	300.788	18.198	Up	0.020838	0.138345835
chr4:120219911|120220754	158		Ctps,	0	5	0.001	300.788	18.198	Up	0.020838	0.138067473
chr16:59502951|59506146	264		Crybg3,	0	5	0.001	300.788	18.198	Up	0.020838	0.137790229
chr18:12887129|12888626	234		Ttc39c,	0	5	0.001	300.788	18.198	Up	0.020838	0.137514096
chr18:56967318|56971729	449		March3,	0	5	0.001	300.788	18.198	Up	0.020838	0.137239068
chr4:130274072|130286463	723		Pum1,	0	5	0.001	300.788	18.198	Up	0.020838	0.136965138
chr14:41673881|41687528	456		Sh2d4b,	0	5	0.001	300.788	18.198	Up	0.020838	0.136692299
chr13:51218457|51239904	871		Spin1,	0	5	0.001	300.788	18.198	Up	0.020838	0.136420545
chr11:86998386|87000017	356		Trim37,	0	5	0.001	300.788	18.198	Up	0.020838	0.136149869
chr5:32203428|32208741	5314		U1,U6,U7,U12,U2,U3,SNORA17,7SK,5S_rRNA,Bre,	0	5	0.001	300.788	18.198	Up	0.020838	0.135880265
chr2:70608061|70633067	264		U6,U2,7SK,SNORA17,U3,5S_rRNA,SNORA42,SNORA48,snoU13,U7,Y_RNA,SNORA51,U1,Tlk1,	0	5	0.001	300.788	18.198	Up	0.020838	0.135611727
chr1:66824541|66848742	1262		1110028C15Rik,	0	5	0.001	300.788	18.198	Up	0.020838	0.135344249
chr19:32322484|32426513	862		Sgms1,	0	5	0.001	300.788	18.198	Up	0.020838	0.135077823
chrX:53896545|53908230	377		Slc9a6,	0	4	0.001	240.63	17.876	Up	0.044588	0.230499661
chr18:13040705|13056810	304		Osbpl1a,	0	4	0.001	240.63	17.876	Up	0.044588	0.230138376
chr2:14037444|14039162	319		Stam,	0	4	0.001	240.63	17.876	Up	0.044588	0.229778222
chr6:149460214|149462412	1521		Bicd1,	0	4	0.001	240.63	17.876	Up	0.044588	0.229419194
chr1:62684140|62684758	619		Pard3b,	0	4	0.001	240.63	17.876	Up	0.044588	0.229061285
chr7:91410903|91423996	739		Arnt2,	0	4	0.001	240.63	17.876	Up	0.044588	0.228704492
chr1:75139943|75141677	503		Fam134a,	0	4	0.001	240.63	17.876	Up	0.044588	0.228348809
chr14:21182526|21182672	147		Fam149b,	0	4	0.001	240.63	17.876	Up	0.044588	0.22799423
chr15:93282548|93295676	3675		Pphln1,	0	4	0.001	240.63	17.876	Up	0.044588	0.22764075
chr4:137702200|137714425	590		Eif4g3,	0	4	0.001	240.63	17.876	Up	0.044588	0.227288365
chr19:34886768|34901863	791		Pank1,	0	4	0.001	240.63	17.876	Up	0.044588	0.22693707
chr14:22599308|22603018	214	mmu_circ_0000508	Samd8,	0	4	0.001	240.63	17.876	Up	0.044588	0.226586858
chr14:73051823|73083578	214	mmu_circ_0000554	Fndc3a,	0	4	0.001	240.63	17.876	Up	0.044588	0.226237726
chr5:73461122|73464160	791		Fryl,	0	4	0.001	240.63	17.876	Up	0.044588	0.225889668
chr12:113023483|113023713	118		Klc1,	0	4	0.001	240.63	17.876	Up	0.044588	0.225542679
chr16:11347952|11367894	240	mmu_circ_0000661	Snx29,	0	4	0.001	240.63	17.876	Up	0.044588	0.225196755
chr6:11936342|11947194	1247		Phf14,	0	4	0.001	240.63	17.876	Up	0.044588	0.22485189
chr8:79801047|79889059	799		Arhgap10,	0	4	0.001	240.63	17.876	Up	0.044588	0.22450808
chr15:7926968|8032582	43574		Wdr70,	0	4	0.001	240.63	17.876	Up	0.044588	0.224165319
chr6:92837335|92844380	679		Adamts9,	0	4	0.001	240.63	17.876	Up	0.044588	0.223823604
chr15:38423229|38428596	628		Azin1,	0	4	0.001	240.63	17.876	Up	0.044588	0.223482928
chr8:8639206|8639489	284		Efnb2,	0	4	0.001	240.63	17.876	Up	0.044588	0.223143289
chr3:110133813|110144096	10284		SNORA17,U6,7SK,5S_rRNA,U7,U6atac,U1,SNORA32,	0	4	0.001	240.63	17.876	Up	0.044588	0.22280468
chr9:72155758|72160567	1737		Zfp280d,	0	4	0.001	240.63	17.876	Up	0.044588	0.222467097
chr11:86960436|86962865	192	mmu_circ_0000307	Trim37,	0	4	0.001	240.63	17.876	Up	0.044588	0.222130536
chr11:119769993|119779352	5746		U3,	0	4	0.001	240.63	17.876	Up	0.044588	0.221794991
chr13:41433946|41434389	444		Nedd9,	0	4	0.001	240.63	17.876	Up	0.044588	0.221460459
chr4:86532062|86546523	395		Acer2,	0	4	0.001	240.63	17.876	Up	0.044588	0.221126934
chr5:122227379|122228114	290		Atxn2,	0	4	0.001	240.63	17.876	Up	0.044588	0.220794412
chr2:65928952|65945529	1734		Galnt3,	0	4	0.001	240.63	17.876	Up	0.044588	0.220462889
chr4:130283913|130284079	167		Pum1,	0	4	0.001	240.63	17.876	Up	0.044588	0.22013236
chr18:65782638|65784988	2233	mmu_circ_0000883	Zfp532,	0	4	0.001	240.63	17.876	Up	0.044588	0.21980282
chr13:62568067|62621904	30138		5S_rRNA,SNORA17,7SK,U6,U7,U1,SNORA32,U2,SNORA24,SNORA42,U4,SNORA25,	0	4	0.001	240.63	17.876	Up	0.044588	0.219474266
chr14:19377283|19377619	337		SNORA73,SNORA17,U6,7SK,U1,	0	4	0.001	240.63	17.876	Up	0.044588	0.219146693
chr16:22016272|22044381	1412		Senp2,	0	4	0.001	240.63	17.876	Up	0.044588	0.218820095
chr6:42469200|42470999	1800		7SK,U1,SNORA3,U6,U7,SNORA17,5S_rRNA,snoU13,	0	4	0.001	240.63	17.876	Up	0.044588	0.21849447
chr2:125031751|125039888	227		Slc12a1,	0	4	0.001	240.63	17.876	Up	0.044588	0.218169813
chr9:114622628|114627040	402		Dync1li1,	0	4	0.001	240.63	17.876	Up	0.044588	0.217846119
chr9:72517759|72569468	1074		Nedd4,	0	4	0.001	240.63	17.876	Up	0.044588	0.217523384
chr15:101246652|101253921	669		Krt7,	0	4	0.001	240.63	17.876	Up	0.044588	0.217201604
chr1:58792502|58797890	187		Cflar,	0	4	0.001	240.63	17.876	Up	0.044588	0.216880774
chr3:100436427|100460197	775		Man1a2,	0	4	0.001	240.63	17.876	Up	0.044588	0.216560891
chr11:121360350|121361424	136		Tbcd,	0	4	0.001	240.63	17.876	Up	0.044588	0.21624195
chr5:30574009|30584366	625		Ept1,	0	4	0.001	240.63	17.876	Up	0.044588	0.215923947
chr18:82837964|82851679	785	mmu_circ_0000907	Zfp236,	0	4	0.001	240.63	17.876	Up	0.044588	0.215606878
chr14:31874655|31902808	2150		Pbrm1,	0	4	0.001	240.63	17.876	Up	0.044588	0.215290739
chr14:79935930|79973425	2137		Elf1,	0	4	0.001	240.63	17.876	Up	0.044588	0.214975526
chr16:13625602|13631666	453		Parn,	0	4	0.001	240.63	17.876	Up	0.044588	0.214661234
chr3:94322970|94365922	838		Snx27,	0	4	0.001	240.63	17.876	Up	0.044588	0.21434786
chr18:31986916|31989633	2718		Wdr33,	0	4	0.001	240.63	17.876	Up	0.044588	0.214035399
chr8:124829258|124831541	273		Zfpm1,	0	4	0.001	240.63	17.876	Up	0.044588	0.213723849
chr11:87983067|87983676	610	mmu_circ_0000310	Cuedc1,	0	4	0.001	240.63	17.876	Up	0.044588	0.213413203
chr18:82834230|82851679	929	mmu_circ_0000906	U6,7SK,U1,SNORA17,U7,Zfp236,	0	4	0.001	240.63	17.876	Up	0.044588	0.21310346
chr18:10129303|10132270	376	mmu_circ_0000844	Rock1,	0	4	0.001	240.63	17.876	Up	0.044588	0.212794614
chr9:106620080|106622055	527		Rad54l2,	0	4	0.001	240.63	17.876	Up	0.044588	0.212486663
chr9:70215423|70218309	431		Myo1e,	0	4	0.001	240.63	17.876	Up	0.044588	0.212179601
chr12:72161049|72162615	266		Arid4a,	0	4	0.001	240.63	17.876	Up	0.044588	0.211873426
chr19:40411476|40439656	659		Sorbs1,	0	4	0.001	240.63	17.876	Up	0.044588	0.211568133
chr2:105124758|105152161	405		U6,7SK,SNORA17,U3,5S_rRNA,SNORA48,snoU13,Y_RNA,SNORA51,U1,0610012H03Rik,	0	4	0.001	240.63	17.876	Up	0.044588	0.211263718
chr10:106400018|106441871	416		Acss3,	0	4	0.001	240.63	17.876	Up	0.044588	0.210960178
chr13:24246547|24247356	243		Lrrc16a,	0	4	0.001	240.63	17.876	Up	0.044588	0.210657509
chr13:99532787|99534504	143		Fcho2,	0	4	0.001	240.63	17.876	Up	0.044588	0.210355708
chr6:119900517|119910742	1044		Wnk1,	0	4	0.001	240.63	17.876	Up	0.044588	0.21005477
chr13:17736615|17764436	384		5033411D12Rik,	0	4	0.001	240.63	17.876	Up	0.044588	0.209754691
chr5:139269141|139271063	209		Fam20c,	0	4	0.001	240.63	17.876	Up	0.044588	0.209455469
chr18:53349309|53362773	614		Snx2,	0	4	0.001	240.63	17.876	Up	0.044588	0.2091571
chr11:9116161|9120898	218		Abca13,	0	4	0.001	240.63	17.876	Up	0.044588	0.208859579
chr5:73902125|73913983	618		Dcun1d4,	0	4	0.001	240.63	17.876	Up	0.044588	0.208562903
chr14:102193458|102240195	617		Lmo7,	0	4	0.001	240.63	17.876	Up	0.044588	0.20826707
chr9:56324989|56330446	378		Hmg20a,	0	4	0.001	240.63	17.876	Up	0.044588	0.207972074
chr14:123100277|123137226	317		Pcca,	0	4	0.001	240.63	17.876	Up	0.044588	0.207677912
chr11:83669406|83677680	701		Hnf1b,	0	4	0.001	240.63	17.876	Up	0.044588	0.207384582
chrX:149046926|149057878	1350		Shroom2,	0	4	0.001	240.63	17.876	Up	0.044588	0.207092079
chr8:34453449|34454164	295		Wrn,	0	4	0.001	240.63	17.876	Up	0.044588	0.2068004
chr2:154171602|154186503	998		Cdk5rap1,	0	4	0.001	240.63	17.876	Up	0.044588	0.206509541
chr8:88459307|88494896	748	mmu_circ_0001710	Phkb,	0	4	0.001	240.63	17.876	Up	0.044588	0.2062195
chr8:96522998|96524369	318		Amfr,	0	4	0.001	240.63	17.876	Up	0.044588	0.205930272
chr2:35499408|35517145	238	mmu_circ_0001009	Dab2ip,	0	4	0.001	240.63	17.876	Up	0.044588	0.205641854
chr6:39314502|39317045	267		Slc37a3,	0	4	0.001	240.63	17.876	Up	0.044588	0.205354243
chr2:59596522|59610596	423		Tanc1,	0	4	0.001	240.63	17.876	Up	0.044588	0.205067436
chr18:4380652|4380885	234		Mtpap,	0	4	0.001	240.63	17.876	Up	0.044588	0.204781428
chr3:86221810|86249395	276		Lrba,	0	4	0.001	240.63	17.876	Up	0.044588	0.204496217
chr8:81584149|81660562	2331		Zfp827,	0	4	0.001	240.63	17.876	Up	0.044588	0.2042118
chr15:37975448|37977904	324	mmu_circ_0000589	Ubr5,	0	4	0.001	240.63	17.876	Up	0.044588	0.203928172
chr13:14072868|14083819	480		B3galnt2,	0	4	0.001	240.63	17.876	Up	0.044588	0.203645331
chr4:141248170|141254773	722		Ddi2,	0	4	0.001	240.63	17.876	Up	0.044588	0.203363274
chr16:94484199|94490305	1278	mmu_circ_0000712	Hlcs,	0	4	0.001	240.63	17.876	Up	0.044588	0.203081997
chrX:35777444|35795317	1053		Lamp2,	0	4	0.001	240.63	17.876	Up	0.044588	0.202801497
chr1:20498974|20530525	2497		Pkhd1,	0	4	0.001	240.63	17.876	Up	0.044588	0.202521771
chr9:111102169|111108351	264		Lrrfip2,	0	4	0.001	240.63	17.876	Up	0.044588	0.202242815
chr11:60274289|60276136	1720		Drg2,	0	4	0.001	240.63	17.876	Up	0.044588	0.201964627
chr13:64206041|64214309	405		Slc35d2,	0	4	0.001	240.63	17.876	Up	0.044588	0.201687203
chr2:37817161|37838625	405		Dennd1a,	0	4	0.001	240.63	17.876	Up	0.044588	0.20141054
chr14:22054055|22059793	282		Adk,	0	4	0.001	240.63	17.876	Up	0.044588	0.201134636
chr18:67591308|67593883	200		Afg3l2,	0	4	0.001	240.63	17.876	Up	0.044588	0.200859486
chr7:125336964|125339549	597	mmu_circ_0001622	Smg1,	0	4	0.001	240.63	17.876	Up	0.044588	0.200585087
chr13:98699366|98751369	4707		Rgnef,	0	4	0.001	240.63	17.876	Up	0.044588	0.200311438
chr19:37030861|37036989	504		Btaf1,	0	4	0.001	240.63	17.876	Up	0.044588	0.200038534
chr5:30121360|30121706	347		U1,U6,U7,U12,U2,U3,SNORA17,7SK,5S_rRNA,	0	4	0.001	240.63	17.876	Up	0.044588	0.199766373
chr1:186696338|186696487	150		C130074G19Rik,	0	4	0.001	240.63	17.876	Up	0.044588	0.199494951
chr7:34901613|34904225	383		Wtip,	0	4	0.001	240.63	17.876	Up	0.044588	0.199224266
chr14:71077886|71082657	363	mmu_circ_0000551	Xpo7,	0	4	0.001	240.63	17.876	Up	0.044588	0.198954314
chr5:130750491|130764832	523		Tyw1,	0	4	0.001	240.63	17.876	Up	0.044588	0.198685093
chr8:26270117|26288466	1050		Tacc1,	0	4	0.001	240.63	17.876	Up	0.044588	0.1984166
chr11:105045526|105082667	533		Tlk2,	0	4	0.001	240.63	17.876	Up	0.044588	0.198148831
chr1:183039291|183054115	900		Nvl,	0	4	0.001	240.63	17.876	Up	0.044588	0.197881784
chr17:24228388|24248084	1110	mmu_circ_0000729	Pdpk1,	0	4	0.001	240.63	17.876	Up	0.044588	0.197615456
chr3:88811064|88811799	736		Ash1l,	0	4	0.001	240.63	17.876	Up	0.044588	0.197349844
chr1:55380494|55412583	17174		Boll,	0	4	0.001	240.63	17.876	Up	0.044588	0.197084945
chr14:51427175|51427435	240		AC027184.1,	0	4	0.001	240.63	17.876	Up	0.044588	0.196820756
chr8:70818202|70820724	553		Sh2d4a,	0	4	0.001	240.63	17.876	Up	0.044588	0.196557274
chr9:102783984|102801180	796		Ryk,	0	4	0.001	240.63	17.876	Up	0.044588	0.196294497
chr6:101119128|101122441	336		Pdzrn3,	0	4	0.001	240.63	17.876	Up	0.044588	0.196032422
chr8:93625247|93626208	277		Rbl2,	0	4	0.001	240.63	17.876	Up	0.044588	0.195771045
chr11:74617333|74618844	160		Mettl16,	0	4	0.001	240.63	17.876	Up	0.044588	0.195510365
chr2:59143123|59149970	1279		Pkp4,	0	4	0.001	240.63	17.876	Up	0.044588	0.195250378
chr10:13166850|13167004	155		U6,U1,U8,5S_rRNA,SNORA40,SNORA17,SNORA70,SNORA73,Phactr2,	0	4	0.001	240.63	17.876	Up	0.044588	0.194991081
chr12:99990988|100002188	1200		Zc3h14,	0	4	0.001	240.63	17.876	Up	0.044588	0.194732472
chr16:11222678|11223394	550		Gspt1,	0	4	0.001	240.63	17.876	Up	0.044588	0.194474548
chr13:98716758|98723918	511		Rgnef,	0	4	0.001	240.63	17.876	Up	0.044588	0.194217307
chr8_random:326439|326787	349		n/a	0	4	0.001	240.63	17.876	Up	0.044588	0.193960745
chr6:119002619|119007533	4915	mmu_circ_0001511	Cacna1c,	0	4	0.001	240.63	17.876	Up	0.044588	0.19370486
chr18:69723688|69724338	180	mmu_circ_0000891	Tcf4,	0	4	0.001	240.63	17.876	Up	0.044588	0.19344965
chr2:112194331|112195301	366		Slc12a6,	0	4	0.001	240.63	17.876	Up	0.044588	0.193195111
chr4:84617035|84652428	707	mmu_circ_0001226	Cntln,	0	4	0.001	240.63	17.876	Up	0.044588	0.19294124
chr5:148262229|148299834	485		Pan3,	0	4	0.001	240.63	17.876	Up	0.044588	0.192688037
chr2:68196871|68236589	768		Stk39,	0	4	0.001	240.63	17.876	Up	0.044588	0.192435497
chr2:113433244|113436549	507		Fmn1,	0	4	0.001	240.63	17.876	Up	0.044588	0.192183618
chr16:18308063|18316827	395		D16H22S680E,	0	4	0.001	240.63	17.876	Up	0.044588	0.191932397
chr7:36086597|36093358	709		Gpatch1,	0	4	0.001	240.63	17.876	Up	0.044588	0.191681833
chr7:3655929|3656370	245		Rps9,	0	4	0.001	240.63	17.876	Up	0.044588	0.191431922
chr2:76861503|76883842	2203		Ccdc141,	0	4	0.001	240.63	17.876	Up	0.044588	0.191182661
chr7:150720191|150721944	361		Nap1l4,	0	4	0.001	240.63	17.876	Up	0.044588	0.190934049
chr3:95145256|95149521	395		Setdb1,	0	4	0.001	240.63	17.876	Up	0.044588	0.190686083
chr5:100909217|100914874	840		Lin54,	0	4	0.001	240.63	17.876	Up	0.044588	0.19043876
chr10:68211124|68214076	244	mmu_circ_0000174	Tmem26,	0	4	0.001	240.63	17.876	Up	0.044588	0.190192078
chr11:51931489|51932806	810		Ppp2ca,	0	4	0.001	240.63	17.876	Up	0.044588	0.189946034
chr2:119747102|119747578	237	mmu_circ_0001060	Mga,	0	4	0.001	240.63	17.876	Up	0.044588	0.189700625
chr4:59424142|59440936	686		Susd1,	0	4	0.001	240.63	17.876	Up	0.044588	0.18945585
chr18:12999693|13040786	968		Osbpl1a,	0	4	0.001	240.63	17.876	Up	0.044588	0.189211706
chr13:23831157|23831366	210		Hist1h1c,	0	4	0.001	240.63	17.876	Up	0.044588	0.18896819
chr11:62198220|62203294	230		Ncor1,	0	4	0.001	240.63	17.876	Up	0.044588	0.188725301
chr16:97793612|97800263	282		Tmprss2,	0	4	0.001	240.63	17.876	Up	0.044588	0.188483035
chr2:91645181|91650366	267		Ambra1,	0	4	0.001	240.63	17.876	Up	0.044588	0.18824139
chr1:107897508|107902663	261		Zcchc2,	0	4	0.001	240.63	17.876	Up	0.044588	0.188000364
chr10:82744115|82767120	592		Slc41a2,	0	4	0.001	240.63	17.876	Up	0.044588	0.187759954
chr2:59052735|59104557	529		Pkp4,	0	4	0.001	240.63	17.876	Up	0.044588	0.187520158
chr6:8487817|8532790	720		Glcci1,Gm16039,	0	4	0.001	240.63	17.876	Up	0.044588	0.187280974
chr7:119687691|119703583	405		Parva,	0	4	0.001	240.63	17.876	Up	0.044588	0.1870424
chr2:37358388|37364598	245		Rabgap1,	0	4	0.001	240.63	17.876	Up	0.044588	0.186804433
chr14:57529915|57533005	662		Zmym2,	0	4	0.001	240.63	17.876	Up	0.044588	0.18656707
chr6:33378901|33392039	307		7SK,U1,SNORA3,U6,U7,SNORA17,5S_rRNA,Exoc4,	0	4	0.001	240.63	17.876	Up	0.044588	0.18633031
chr5:51849423|51854566	374		Ppargc1a,	0	4	0.001	240.63	17.876	Up	0.044588	0.18609415
chr7:59143282|59152742	287	mmu_circ_0001569	Gas2,	0	4	0.001	240.63	17.876	Up	0.044588	0.185858587
chr11:22132005|22139241	428		Ehbp1,	0	4	0.001	240.63	17.876	Up	0.044588	0.185623621
chr5:135692460|135694164	1705		Baz1b,	0	4	0.001	240.63	17.876	Up	0.044588	0.185389247
chr5:124183565|124190893	1568		Rsrc2,	0	4	0.001	240.63	17.876	Up	0.044588	0.185155465
chr7:80613342|80614614	347		Chd2,	0	4	0.001	240.63	17.876	Up	0.044588	0.184922272
chr8:3633291|3634623	409		Stxbp2,	0	4	0.001	240.63	17.876	Up	0.044588	0.184689665
chr12:53643476|53663414	464		Arhgap5,	0	4	0.001	240.63	17.876	Up	0.044588	0.184457643
chr1:93402000|93419484	778		Traf3ip1,	0	4	0.001	240.63	17.876	Up	0.044588	0.184226203
chr18:79120728|79283919	684		Setbp1,	0	4	0.001	240.63	17.876	Up	0.044588	0.183995343
chr3:27436871|27455118	612		Fndc3b,	0	4	0.001	240.63	17.876	Up	0.044588	0.183765061
chr5:125053757|125066555	843		Tctn2,	0	4	0.001	240.63	17.876	Up	0.044588	0.183535355
chr6:61260808|61263829	1541	mmu_circ_0001477	Fam190a,	0	4	0.001	240.63	17.876	Up	0.044588	0.183306222
chr3:66798439|66886631	496		Rsrc1,	0	4	0.001	240.63	17.876	Up	0.044588	0.183077661
chr7:38746407|38767967	1577		C80913,	0	4	0.001	240.63	17.876	Up	0.044588	0.182849669
chr5:117665358|117667249	176		Taok3,	0	4	0.001	240.63	17.876	Up	0.044588	0.182622244
chr9:60223760|60242353	551		Thsd4,	0	4	0.001	240.63	17.876	Up	0.044588	0.182395384
chr10:45308186|45338435	586		Hace1,	0	4	0.001	240.63	17.876	Up	0.044588	0.182169087
chr1:20440302|20514346	3015		Pkhd1,	0	4	0.001	240.63	17.876	Up	0.044588	0.181943351
chr7:99794500|99814375	5225		Pcf11,	0	4	0.001	240.63	17.876	Up	0.044588	0.181718173
chr11:94162819|94171005	327		Luc7l3,	0	4	0.001	240.63	17.876	Up	0.044588	0.181493553
chr12:81498640|81505685	451		Dcaf5,	0	4	0.001	240.63	17.876	Up	0.044588	0.181269486
chr9:108435918|108436949	1032	mmu_circ_0001843	Qrich1,	0	4	0.001	240.63	17.876	Up	0.044588	0.181045973
chr12:3835027|3873428	1867		Dnmt3a,	2	13	105.563	782.049	2.889	Up	0.001813702	0.048955088
chr10:115954373|115986161	491		Cnot2,	2	12	105.563	721.891	2.774	Up	0.00342378	0.066320633
chr1:157448584|157472088	279		Acbd6,	4	24	211.126	1443.783	2.774	Up	2.42E-05	0.001732161
chr11:60083820|60088504	229	mmu_circ_0000268	Tom1l2,	2	12	105.563	721.891	2.774	Up	0.00342378	0.065932793
chr1:91560236|91567846	377	mmu_circ_0000061	Agap1,	3	15	158.345	902.364	2.511	Up	0.001775468	0.048721801
chr2:146761539|146768715	311		Plk1s1,	2	9	105.563	541.419	2.359	Up	0.0218006	0.140763482
chr18:39257284|39261894	230	mmu_circ_0000863	Arhgap26,	3	13	158.345	782.049	2.304	Up	0.00582684	0.082351005
chr5:147071081|147083311	709		Cdk8,	4	17	211.126	1022.679	2.276	Up	0.001613244	0.045020445
chr19:6341903|6342786	481	mmu_circ_0000930	Map4k2,	2	8	105.563	481.261	2.189	Up	0.0394802	0.208013278
chr8:79882446|79912634	357		Arhgap10,	2	8	105.563	481.261	2.189	Up	0.0394802	0.207680988
chr13:45048541|45089107	720		Dtnbp1,	2	8	105.563	481.261	2.189	Up	0.0394802	0.207349759
chr10:116374453|116376537	540		Rab3ip,	3	11	158.345	661.734	2.063	Up	0.01835282	0.152615748
chr9:44636867|44637354	301	mmu_circ_0001768	Mll1,	4	14	211.126	842.207	1.996	Up	0.00869002	0.105206749
chr15:32199438|32201159	1564		U6atac,7SK,U6,SNORA17,U7,5S_rRNA,U1,Sema5a,	3	10	158.345	601.576	1.926	Up	0.031965	0.171434438
chr2:18014411|18068499	9229		Mllt10,	3	10	158.345	601.576	1.926	Up	0.031965	0.171155683
chr10:124731651|124739137	375		Slc16a7,	3	10	158.345	601.576	1.926	Up	0.031965	0.170877833
chr13:20931965|20943047	258		Aoah,	3	10	158.345	601.576	1.926	Up	0.031965	0.170600883
chr2:18206250|18215671	255		Dnajc1,	3	10	158.345	601.576	1.926	Up	0.031965	0.17032483
chr4:11172871|11173293	235		Ints8,	3	10	158.345	601.576	1.926	Up	0.031965	0.170049669
chr1:175842945|175912872	13259		U6,SNORA17,7SK,U1,U2,5S_rRNA,SNORA70,mmu-mir-1194,U5,	3	10	158.345	601.576	1.926	Up	0.031965	0.169775395
chr17:39981971|39982323	353		SNORA40,U6,U1,SNORA17,7SK,SNORA48,U2,5S_rRNA,U4,	3	10	158.345	601.576	1.926	Up	0.031965	0.169502005
chr19:43941079|43949510	896		Dnmbp,	4	13	211.126	782.049	1.889	Up	0.01491172	0.126232118
chr11:83314617|83316354	223		Taf15,	4	12	211.126	721.891	1.774	Up	0.0252662	0.1375233
chr5:66753957|66756359	275	mmu_circ_0001351	Apbb2,	7	20	369.471	1203.152	1.703	Up	0.0045118	0.079451109
chr2:142537431|142540468	1398		Kif16b,	5	14	263.908	842.207	1.674	Up	0.0197392	0.163319562
chr9:116038934|116040831	360	mmu_circ_0001853	Tgfbr2,	5	14	263.908	842.207	1.674	Up	0.0197392	0.16291024
chrX:130796116|130802100	675		Trmt2b,	4	11	211.126	661.734	1.648	Up	0.042209	0.220276128
chr6:31368931|31383131	608	mmu_circ_0001457	Mkln1,	4	11	211.126	661.734	1.648	Up	0.042209	0.21992759
chr11:6093157|6093479	323	mmu_circ_0000229	Nudcd3,	4	11	211.126	661.734	1.648	Up	0.042209	0.219580153
chr12:77132263|77140072	821		Syne2,	12	31	633.379	1864.886	1.558	Up	0.00084872	0.030378641
chr2:113203993|113205986	1994	mmu_circ_0001055	Fmn1,	7	18	369.471	1082.837	1.551	Up	0.011861	0.11589992
chr3:86336007|86346633	445	mmu_circ_0001143	Lrba,	8	19	422.253	1142.995	1.437	Up	0.01446236	0.123060857
chr19:5796105|5796355	251		Malat1,	8	19	422.253	1142.995	1.437	Up	0.01446236	0.122743689
chr7:80658976|80660698	841		Chd2,	6	14	316.69	842.207	1.411	Up	0.0393572	0.208030914
chr8:128447918|128451606	506		BC021891,	7	16	369.471	962.522	1.381	Up	0.0297626	0.160144186
chr12:70421360|70423337	1978	mmu_circ_0000385	Nemf,	7	16	369.471	962.522	1.381	Up	0.0297626	0.159882939
chr5:36861922|36885946	2067		Tbc1d14,	8	18	422.253	1082.837	1.359	Up	0.0225632	0.145402383
chr13:48980642|48981247	239		Fam120a,	10	22	527.816	1323.467	1.326	Up	0.01305206	0.111348274
chr7:97104041|97110871	989		Eed,	9	18	475.034	1082.837	1.189	Up	0.0396648	0.207987558
chr2:105124758|105138125	328		0610012H03Rik,	12	24	633.379	1443.783	1.189	Up	0.01714622	0.142943044
chr15:3407930|3501685	4350		Ghr,	19	37	1002.85	2225.832	1.15	Up	0.00380988	0.067815864
chr19:56649248|56650774	252	mmu_circ_0000963	Nhlrc2,	19	34	1002.85	2045.359	1.028	Up	0.0113508	0.11157667
chr8:87295683|87296214	532	mmu_circ_0001704	Nfix,	25	42	1319.54	2526.62	0.937	Up	0.00908254	0.10915622
chr4:130274069|130275266	288	mmu_circ_0001272	Pum1,	24	40	1266.758	2406.305	0.926	Up	0.01175832	0.115238535
chr19:42637042|42638831	1790	mmu_circ_0000953	D19Ertd386e,	22	36	1161.195	2165.674	0.899	Up	0.01973788	0.163719997
chr13:98699366|98706816	868		Rgnef,	38	58	2005.7	3489.142	0.799	Up	0.0073576	0.089404342
chr7:107083672|107104050	340	mmu_circ_0001605	Rnf169,	77	110	4064.182	6617.337	0.703	Up	0.000939272	0.033258309
chr13:35907778|35908444	667	mmu_circ_0000451	Cdyl,	73	98	3853.056	5895.446	0.614	Up	0.00566558	0.080417047
chr9:83882383|83906226	608	mmu_circ_0001822	Bckdhb,	42	56	2216.827	3368.826	0.604	Up	0.0394192	0.208024721
chr10:77093471|77093639	82		Sumo3,Ube2g2,	67	0	3536.367	0.001	-21.754	Down	5.00E-19	4.12E-16
chr6:124864426|124864722	129		Ptms,	52	0	2744.643	0.001	-21.388	Down	6.35E-15	2.61E-12
chr12:52748981|52762700	703	mmu_circ_0000372	Strn3,	39	0	2058.482	0.001	-20.973	Down	2.28E-11	6.84E-09
chr2:31460134|31460863	204	mmu_circ_0000995	Fubp3,	34	0	1794.574	0.001	-20.775	Down	5.33E-10	1.17E-07
chrX:82975541|83006746	1312		Gyk,	31	0	1636.229	0.001	-20.642	Down	3.53E-09	7.26E-07
chr19:28605363|28614898	1322		Glis3,	29	0	1530.666	0.001	-20.546	Down	1.24E-08	2.15E-06
chr10:88936497|88946269	888		Nr1h4,	28	0	1477.885	0.001	-20.495	Down	2.33E-08	3.84E-06
chr15:82681943|82687714	5772	mmu_circ_0000629	Tcf20,	25	0	1319.54	0.001	-20.332	Down	1.54E-07	2.42E-05
chr17:42982275|42989477	315		Cd2ap,	22	0	1161.195	0.001	-20.147	Down	1.02E-06	0.000129391
chr5:108217218|108228279	678	mmu_circ_0001385	Evi5,	20	0	1055.632	0.001	-20.01	Down	3.60E-06	0.000395243
chr14:61462045|61494144	391	mmu_circ_0000548	Mipep,	19	0	1002.85	0.001	-19.936	Down	6.76E-06	0.000695648
chr9:42850674|42852370	110		Arhgef12,	19	0	1002.85	0.001	-19.936	Down	6.76E-06	0.000674568
chr1:84908771|84926139	1552		Slc16a14,	19	0	1002.85	0.001	-19.936	Down	6.76E-06	0.000654728
chr11:69463230|69465225	825	mmu_circ_0000277	Fxr2,	18	0	950.069	0.001	-19.858	Down	1.27E-05	0.001099791
chr18:74129545|74130930	1386	mmu_circ_0000895	Mapk4,	17	0	897.287	0.001	-19.775	Down	2.38E-05	0.001868088
chr11:87886559|87892057	1415	mmu_circ_0000309	Vezf1,	17	0	897.287	0.001	-19.775	Down	2.38E-05	0.001824644
chr11:86977321|86981018	210		Trim37,	17	0	897.287	0.001	-19.775	Down	2.38E-05	0.001783174
chr15:99232011|99232600	193		Tmbim6,	17	0	897.287	0.001	-19.775	Down	2.38E-05	0.001743548
chr14:87871883|87887094	949	mmu_circ_0000561	Tdrd3,	15	0	791.724	0.001	-19.595	Down	8.40E-05	0.005217715
chr10:122219239|122248615	621		Ppm1h,	15	0	791.724	0.001	-19.595	Down	8.40E-05	0.005121091
chr17:80537353|80549510	444		Galm,	15	0	791.724	0.001	-19.595	Down	8.40E-05	0.00502798
chr9:53402511|53402894	197		Acat1,	14	0	738.942	0.001	-19.495	Down	0.000157659	0.008510991
chr11:70688248|70700673	494	mmu_circ_0000282	Rabep1,	14	0	738.942	0.001	-19.495	Down	0.000157659	0.008373717
chr4:59506058|59507482	286		Rod1,	14	0	738.942	0.001	-19.495	Down	0.000157659	0.0082408
chr5:36861922|36867697	427	mmu_circ_0001341	Tbc1d14,	13	0	686.161	0.001	-19.388	Down	0.000295986	0.014125825
chr5:119121022|119130980	271	mmu_circ_0001398	Med13l,	13	0	686.161	0.001	-19.388	Down	0.000295986	0.013924027
chr1:91524336|91530869	363	mmu_circ_0000060	Agap1,	13	0	686.161	0.001	-19.388	Down	0.000295986	0.013727914
chr8:11245737|11247095	243		Col4a1,	13	0	686.161	0.001	-19.388	Down	0.000295986	0.013537249
chr2:6312101|6321365	191		Usp6nl,	12	0	633.379	0.001	-19.273	Down	0.000555682	0.022315376
chr1:167534741|167538735	848	mmu_circ_0000114	Mpzl1,	12	0	633.379	0.001	-19.273	Down	0.000555682	0.022046516
chr10:122605283|122618856	532		Usp15,	12	0	633.379	0.001	-19.273	Down	0.000555682	0.021784057
chr18:36734673|36740869	456		Ankhd1,	12	0	633.379	0.001	-19.273	Down	0.000555682	0.021527774
chr4:124359437|124361099	442		Utp11l,	12	0	633.379	0.001	-19.273	Down	0.000555682	0.021277451
chr3:145508669|145516240	294		Ddah1,	12	0	633.379	0.001	-19.273	Down	0.000555682	0.021032883
chr11:102907693|102916603	593	mmu_circ_0000325	Nmt1,	12	0	633.379	0.001	-19.273	Down	0.000555682	0.020793873
chr6:38420152|38434125	629		Ubn2,	12	0	633.379	0.001	-19.273	Down	0.000555682	0.020560234
chr8:125432568|125439945	284	mmu_circ_0001731	Ankrd11,	11	0	580.597	0.001	-19.147	Down	0.001043232	0.032409085
chr18:33969873|33992339	7477		Epb4.1l4a,	11	0	580.597	0.001	-19.147	Down	0.001043232	0.032106196
chr9:20449850|20450103	122		Ubl5,	11	0	580.597	0.001	-19.147	Down	0.001043232	0.031808916
chr17:88042882|88045680	306		Epcam,	11	0	580.597	0.001	-19.147	Down	0.001043232	0.031517092
chr4:142721613|142732137	4501		Prdm2,	11	0	580.597	0.001	-19.147	Down	0.001043232	0.031230573
chr5:32780439|32790078	1819		Ppp1cb,	11	0	580.597	0.001	-19.147	Down	0.001043232	0.030949216
chr13:8834543|8836269	383		Wdr37,	11	0	580.597	0.001	-19.147	Down	0.001043232	0.030672884
chr7:97496937|97508687	751		U1,U6,7SK,U7,U2,SNORA17,5S_rRNA,	11	0	580.597	0.001	-19.147	Down	0.001043232	0.030401442
chr1:82524104|82528210	318		Col4a4,	11	0	580.597	0.001	-19.147	Down	0.001043232	0.030134763
chr1:78519260|78525827	759		Mogat1,	11	0	580.597	0.001	-19.147	Down	0.001043232	0.029872722
chr7:59181773|59199161	348		Gas2,	11	0	580.597	0.001	-19.147	Down	0.001043232	0.029615198
chr2:17992752|18031518	275	mmu_circ_0000980	Mllt10,	11	0	580.597	0.001	-19.147	Down	0.001043232	0.029362077
chr16:32986825|32988567	201	mmu_circ_0000683	Lrch3,	10	0	527.816	0.001	-19.01	Down	0.00195855	0.052435001
chr2:128494661|128510399	1437		Anapc1,	10	0	527.816	0.001	-19.01	Down	0.00195855	0.052012138
chr5:89486974|89513743	173		U1,U6,U12,U2,U3,SNORA17,7SK,5S_rRNA,snoU13,U4,SNORA42,U6atac,Slc4a4,	10	0	527.816	0.001	-19.01	Down	0.00195855	0.051596041
chr9:114823444|114829817	458		Gpd1l,	10	0	527.816	0.001	-19.01	Down	0.00195855	0.051186549
chr17:28850719|28852386	189	mmu_circ_0000737	Mapk14,	10	0	527.816	0.001	-19.01	Down	0.00195855	0.050783505
chr14:84877130|84877494	232		Pcdh17,	10	0	527.816	0.001	-19.01	Down	0.00195855	0.050386759
chr5:32780439|32793562	2055	mmu_circ_0001331	Ppp1cb,	10	0	527.816	0.001	-19.01	Down	0.00195855	0.049996164
chr9:42245198|42259845	973	mmu_circ_0001767	Tbcel,	10	0	527.816	0.001	-19.01	Down	0.00195855	0.049611578
chr3:131262829|131282253	837		Papss1,	10	0	527.816	0.001	-19.01	Down	0.00195855	0.049232864
chr12:85633234|85636285	204		Ptgr2,	10	0	527.816	0.001	-19.01	Down	0.00195855	0.048859888
chr12:56508456|56513352	512		Psma6,	10	0	527.816	0.001	-19.01	Down	0.00195855	0.04849252
chr13:17344325|17357327	13003		5S_rRNA,SNORA17,7SK,U6,U7,5033411D12Rik,	10	0	527.816	0.001	-19.01	Down	0.00195855	0.048130635
chr5:143548813|143551868	1752		Tnrc18,	10	0	527.816	0.001	-19.01	Down	0.00195855	0.047774112
chr11:84006581|84009189	297	mmu_circ_0000301	Acaca,	10	0	527.816	0.001	-19.01	Down	0.00195855	0.047422832
chr19:16780365|16785431	452		Vps13a,	10	0	527.816	0.001	-19.01	Down	0.00195855	0.04707668
chr6:28462835|28495598	1074		Snd1,	10	0	527.816	0.001	-19.01	Down	0.00195855	0.046735545
chr15:12521836|12522665	830		Pdzd2,	9	0	475.034	0.001	-18.858	Down	0.00367696	0.069989765
chr18:46413933|46422611	399		Pggt1b,	9	0	475.034	0.001	-18.858	Down	0.00367696	0.069587525
chr10:52148999|52156469	463	mmu_circ_0000166	Nus1,	9	0	475.034	0.001	-18.858	Down	0.00367696	0.069189882
chr9:96476705|96511918	730		Rasa2,	9	0	475.034	0.001	-18.858	Down	0.00367696	0.068796757
chr15:38610822|38612764	168		Atp6v1c1,	9	0	475.034	0.001	-18.858	Down	0.00367696	0.068408075
chr2:18043872|18068499	390		Mllt10,	9	0	475.034	0.001	-18.858	Down	0.00367696	0.06802376
chr5:64666634|64677323	748		Tbc1d1,	9	0	475.034	0.001	-18.858	Down	0.00367696	0.067643739
chr4:11145759|11147073	153		Ints8,	9	0	475.034	0.001	-18.858	Down	0.00367696	0.06726794
chr18:61316997|61317415	323		Hmgxb3,	9	0	475.034	0.001	-18.858	Down	0.00367696	0.066896294
chr18:39257284|39291804	874		Arhgap26,	9	0	475.034	0.001	-18.858	Down	0.00367696	0.066528732
chr2:110456831|110461960	1552		Slc5a12,	9	0	475.034	0.001	-18.858	Down	0.00367696	0.066165187
chr8:79868539|79875571	325		Arhgap10,	9	0	475.034	0.001	-18.858	Down	0.00367696	0.065805594
chr14:37751770|37754450	1650	mmu_circ_0000526	Gcap14,	8	0	422.253	0.001	-18.688	Down	0.00690308	0.096321366
chr17:80049642|80058813	339		Fam82a1,	8	0	422.253	0.001	-18.688	Down	0.00690308	0.095914947
chr1:84919429|84926139	422		Slc16a14,	8	0	422.253	0.001	-18.688	Down	0.00690308	0.095511943
chr5:53572961|53579321	506		Sel1l3,	8	0	422.253	0.001	-18.688	Down	0.00690308	0.095112311
chr5:53561596|53579321	1149		Sel1l3,	8	0	422.253	0.001	-18.688	Down	0.00690308	0.09471601
chr9:3441055|3460131	1000		Cwf19l2,	8	0	422.253	0.001	-18.688	Down	0.00690308	0.094322998
chr1:13628312|13640965	470		Lactb2,	8	0	422.253	0.001	-18.688	Down	0.00690308	0.093933233
chr3:84667886|84708001	728		Fbxw7,	8	0	422.253	0.001	-18.688	Down	0.00690308	0.093546677
chr1:136481731|136485524	372		Kdm5b,	8	0	422.253	0.001	-18.688	Down	0.00690308	0.093163289
chr1:52765008|52766599	1592	mmu_circ_0000037	Mfsd6,	8	0	422.253	0.001	-18.688	Down	0.00690308	0.09278303
chr5:17814371|17814643	185	mmu_circ_0001320	Gnai1,	8	0	422.253	0.001	-18.688	Down	0.00690308	0.092405864
chr16:58424674|58433576	366	mmu_circ_0000693	Dcbld2,	8	0	422.253	0.001	-18.688	Down	0.00690308	0.092031751
chr3:145661427|145670106	1866		Syde2,	8	0	422.253	0.001	-18.688	Down	0.00690308	0.091660655
chr11:4680581|4684566	1060		Nf2,	8	0	422.253	0.001	-18.688	Down	0.00690308	0.09129254
chr9:78090260|78152310	17409		SNORA24,U6,U7,5S_rRNA,U1,7SK,SNORA17,SNORA70,SNORA42,SNORA61,U4,	8	0	422.253	0.001	-18.688	Down	0.00690308	0.09092737
chr12:86390642|86391322	345	mmu_circ_0000403	Ylpm1,	8	0	422.253	0.001	-18.688	Down	0.00690308	0.090565109
chr2:155993274|155993486	120		Rbm39,	8	0	422.253	0.001	-18.688	Down	0.00690308	0.090205724
chr2:165630687|165633429	602		Zmynd8,	8	0	422.253	0.001	-18.688	Down	0.00690308	0.08984918
chr2:6312101|6315601	151		Usp6nl,	8	0	422.253	0.001	-18.688	Down	0.00690308	0.089495443
chr2:12895996|12916517	950		Pter,	8	0	422.253	0.001	-18.688	Down	0.00690308	0.08914448
chr4:132245620|132263038	801	mmu_circ_0001279	Eya3,	8	0	422.253	0.001	-18.688	Down	0.00690308	0.08879626
chr14:65470722|65480463	265		Hmbox1,	8	0	422.253	0.001	-18.688	Down	0.00690308	0.088450749
chr7:137362512|137386158	639	mmu_circ_0001632	Fgfr2,	8	0	422.253	0.001	-18.688	Down	0.00690308	0.088107916
chr10:69605327|69637915	701		Ccdc6,	8	0	422.253	0.001	-18.688	Down	0.00690308	0.087767731
chr3:143856860|143857467	253		Lmo4,	8	0	422.253	0.001	-18.688	Down	0.00690308	0.087430163
chr5:89457318|89513743	650		Slc4a4,	8	0	422.253	0.001	-18.688	Down	0.00690308	0.087095182
chr2:139834435|139883235	702	mmu_circ_0001076	Tasp1,	8	0	422.253	0.001	-18.688	Down	0.00690308	0.086762757
chr16:37877135|37878650	407		Lrrc58,	8	0	422.253	0.001	-18.688	Down	0.00690308	0.086432861
chr2:160508387|160510239	180		Top1,	8	0	422.253	0.001	-18.688	Down	0.00690308	0.086105464
chr3:101398126|101399031	171		Atp1a1,	8	0	422.253	0.001	-18.688	Down	0.00690308	0.085780538
chr12:3617606|3686862	639	mmu_circ_0000350	Dtnb,	8	0	422.253	0.001	-18.688	Down	0.00690308	0.085458054
chr8:83308526|83324294	1516		Gab1,	8	0	422.253	0.001	-18.688	Down	0.00690308	0.085137987
chr17:28565297|28577998	529		Fkbp5,	8	0	422.253	0.001	-18.688	Down	0.00690308	0.084820308
chr10:57986886|57991760	3510		Ccdc138,	8	0	422.253	0.001	-18.688	Down	0.00690308	0.08450499
chr17:39983449|39983608	160	mmu_circ_0000790	SNORA40,U6,U1,SNORA17,7SK,SNORA48,U2,5S_rRNA,U4,	7	0	369.471	0.001	-18.495	Down	0.01295976	0.126261804
chr11:101232020|101236019	332		G6pc,	7	0	369.471	0.001	-18.495	Down	0.01295976	0.12588935
chr16:22248509|22259334	4890		Tra2b,	7	0	369.471	0.001	-18.495	Down	0.01295976	0.125519087
chr16:31788168|31812910	906		Dlg1,	7	0	369.471	0.001	-18.495	Down	0.01295976	0.125150996
chr5:76330045|76330181	137		Kdr,	7	0	369.471	0.001	-18.495	Down	0.01295976	0.124785058
chr14:122304345|122307542	358	mmu_circ_0000568	Ubac2,	7	0	369.471	0.001	-18.495	Down	0.01295976	0.124421253
chr15:79830759|79832317	351		Pdgfb,	7	0	369.471	0.001	-18.495	Down	0.01295976	0.124059563
chr15:33179681|33311202	528		Pgcp,	7	0	369.471	0.001	-18.495	Down	0.01295976	0.12369997
chr19:61061573|61063700	2128		Grk5,	7	0	369.471	0.001	-18.495	Down	0.01295976	0.123342456
chr2:166678755|166680513	249		Arfgef2,	7	0	369.471	0.001	-18.495	Down	0.01295976	0.122987002
chr19:14590849|14638941	360		Tle4,	7	0	369.471	0.001	-18.495	Down	0.01295976	0.122633591
chr7:63323354|63327800	253		Herc2,	7	0	369.471	0.001	-18.495	Down	0.01295976	0.122282205
chr4:87486586|87487293	708		Mllt3,	7	0	369.471	0.001	-18.495	Down	0.01295976	0.121932828
chr6:29828529|29836234	422		Ahcyl2,	7	0	369.471	0.001	-18.495	Down	0.01295976	0.121585441
chr3:95545245|95546601	391		Tars2,	7	0	369.471	0.001	-18.495	Down	0.01295976	0.121240028
chr11:61959808|61975412	586	mmu_circ_0000271	Specc1,	7	0	369.471	0.001	-18.495	Down	0.01295976	0.120896571
chr8:79834630|79875571	476		Arhgap10,	7	0	369.471	0.001	-18.495	Down	0.01295976	0.120555056
chr1:107897508|107912670	469		Zcchc2,	7	0	369.471	0.001	-18.495	Down	0.01295976	0.120215464
chr10:69617456|69637915	551		Ccdc6,	7	0	369.471	0.001	-18.495	Down	0.01295976	0.11987778
chr16:50274660|50280652	451		Bbx,	7	0	369.471	0.001	-18.495	Down	0.01295976	0.119541988
chr13:97911882|97920368	540	mmu_circ_0000492	Gfm2,	7	0	369.471	0.001	-18.495	Down	0.01295976	0.119208072
chr13:58293083|58300431	934		Ubqln1,	7	0	369.471	0.001	-18.495	Down	0.01295976	0.118876016
chr7:77499630|77503176	1623		Nr2f2,	7	0	369.471	0.001	-18.495	Down	0.01295976	0.118545805
chr9:3441055|3477962	1248		Cwf19l2,	7	0	369.471	0.001	-18.495	Down	0.01295976	0.118217423
chr2:73497737|73517960	367	mmu_circ_0001034	Chn1,	7	0	369.471	0.001	-18.495	Down	0.01295976	0.117890855
chrX:95836247|95840333	250		Ophn1,	7	0	369.471	0.001	-18.495	Down	0.01295976	0.117566087
chr1:39344313|39357578	331		Npas2,	7	0	369.471	0.001	-18.495	Down	0.01295976	0.117243104
chr4:137652667|137653274	295		Eif4g3,	7	0	369.471	0.001	-18.495	Down	0.01295976	0.11692189
chr8:59043355|59048207	464		Fbxo8,	7	0	369.471	0.001	-18.495	Down	0.01295976	0.116602431
chr19:44158907|44163267	441		Chuk,	7	0	369.471	0.001	-18.495	Down	0.01295976	0.116284713
chr7:117055429|117070528	1487		Dennd5a,	7	0	369.471	0.001	-18.495	Down	0.01295976	0.115968722
chr2:156334549|156339946	606		Epb4.1l1,	7	0	369.471	0.001	-18.495	Down	0.01295976	0.115654444
chr3:8944611|8953799	1208		Tpd52,	7	0	369.471	0.001	-18.495	Down	0.01295976	0.115341864
chr5:99661110|99672265	1394		Rasgef1b,	7	0	369.471	0.001	-18.495	Down	0.01295976	0.115030969
chr2:155392539|155398911	503		Gss,	7	0	369.471	0.001	-18.495	Down	0.01295976	0.114721746
chr17:78679313|78715086	867		Crim1,	7	0	369.471	0.001	-18.495	Down	0.01295976	0.114414181
chr7:137647236|137659682	1858		Ate1,	7	0	369.471	0.001	-18.495	Down	0.01295976	0.114108261
chr5:20295447|20300299	343		Phtf2,	7	0	369.471	0.001	-18.495	Down	0.01295976	0.113803972
chr15:7992711|8032582	722		Wdr70,	7	0	369.471	0.001	-18.495	Down	0.01295976	0.113501302
chr12:113016383|113027670	985		5S_rRNA,7SK,U6,U7,Klc1,	7	0	369.471	0.001	-18.495	Down	0.01295976	0.113200238
chr1:154418728|154433745	287		Rgl1,	7	0	369.471	0.001	-18.495	Down	0.01295976	0.112900766
chr13:60863718|60863879	162		Dapk1,	7	0	369.471	0.001	-18.495	Down	0.01295976	0.112602875
chr16:14138436|14140465	369	mmu_circ_0000664	4921513D23Rik,	7	0	369.471	0.001	-18.495	Down	0.01295976	0.112306552
chr2:69752471|69760990	757	mmu_circ_0001029	Ubr3,	7	0	369.471	0.001	-18.495	Down	0.01295976	0.112011784
chr16:17023545|17026582	581		Mapk1,	7	0	369.471	0.001	-18.495	Down	0.01295976	0.111718559
chr10:53414501|53419149	1437		Fam184a,	7	0	369.471	0.001	-18.495	Down	0.01295976	0.111426866
chr6:115587617|115594660	346	mmu_circ_0001507	Raf1,	7	0	369.471	0.001	-18.495	Down	0.01295976	0.111136692
chr18:74737109|74740188	317		Myo5b,	7	0	369.471	0.001	-18.495	Down	0.01295976	0.110848025
chr7:134663095|134669419	1238		Srcap,	6	0	316.69	0.001	-18.273	Down	0.0243306	0.156180635
chr3:100382399|100395871	625		Man1a2,	6	0	316.69	0.001	-18.273	Down	0.0243306	0.155876782
chr14:49655674|49659058	408		Exoc5,	6	0	316.69	0.001	-18.273	Down	0.0243306	0.155574108
chr2:139736269|139777315	399		Tasp1,	6	0	316.69	0.001	-18.273	Down	0.0243306	0.155272608
chr8:26127871|26128062	192		Tm2d2,	6	0	316.69	0.001	-18.273	Down	0.0243306	0.154972274
chr7:25355235|25356170	709		Xrcc1,	6	0	316.69	0.001	-18.273	Down	0.0243306	0.1546731
chr2:11518256|11519795	256		Rbm17,	6	0	316.69	0.001	-18.273	Down	0.0243306	0.154375079
chr7:117170585|117175280	395	mmu_circ_0001610	Ipo7,	6	0	316.69	0.001	-18.273	Down	0.0243306	0.154078203
chr15:99569096|99576377	652		Lass5,	6	0	316.69	0.001	-18.273	Down	0.0243306	0.153782468
chr8:97889214|97890322	278	mmu_circ_0001718	Mmp15,	6	0	316.69	0.001	-18.273	Down	0.0243306	0.153487866
chr6:108363763|108390681	821		Itpr1,	6	0	316.69	0.001	-18.273	Down	0.0243306	0.15319439
chr1:121445471|121475654	973		Epb4.1l5,	6	0	316.69	0.001	-18.273	Down	0.0243306	0.152902034
chr2:68196871|68207162	461		Stk39,	6	0	316.69	0.001	-18.273	Down	0.0243306	0.152610792
chr3:151791000|151800722	735		Gipc2,	6	0	316.69	0.001	-18.273	Down	0.0243306	0.152320657
chr1:140977750|141007062	477		Dennd1b,	6	0	316.69	0.001	-18.273	Down	0.0243306	0.152031624
chr1:155303660|155303803	144		Dhx9,	6	0	316.69	0.001	-18.273	Down	0.0243306	0.151743685
chr3:88803650|88811799	986		SNORA17,U6,7SK,5S_rRNA,U7,U6atac,U1,Telomerase-vert,snoU13,SNORA32,Ash1l,	6	0	316.69	0.001	-18.273	Down	0.0243306	0.151456835
chr14:73762768|73768234	781		Itm2b,	6	0	316.69	0.001	-18.273	Down	0.0243306	0.151171068
chr16:24761679|24762362	684		Lpp,	6	0	316.69	0.001	-18.273	Down	0.0243306	0.150886376
chr10:22425499|22431897	1085	mmu_circ_0000151	Tbpl1,	6	0	316.69	0.001	-18.273	Down	0.0243306	0.150602755
chr9:59273930|59284722	294		Arih1,	6	0	316.69	0.001	-18.273	Down	0.0243306	0.150320198
chr5:34685171|34693487	784	mmu_circ_0001339	U1,U6,U7,U12,U2,U3,SNORA17,7SK,5S_rRNA,	6	0	316.69	0.001	-18.273	Down	0.0243306	0.1500387
chr2:71052496|71066747	326		Dync1i2,	6	0	316.69	0.001	-18.273	Down	0.0243306	0.149758254
chr17:46961399|46967945	1838		BC032203,	6	0	316.69	0.001	-18.273	Down	0.0243306	0.149478854
chr15:68843788|68860340	600	mmu_circ_0000608	Khdrbs3,	6	0	316.69	0.001	-18.273	Down	0.0243306	0.149200495
chr17:63820757|63840236	584	mmu_circ_0000802	Fbxl17,	6	0	316.69	0.001	-18.273	Down	0.0243306	0.148923171
chr14:70656167|70667313	435		Ppp3cc,	6	0	316.69	0.001	-18.273	Down	0.0243306	0.148646875
chr19:3647528|3652330	527		Lrp5,	6	0	316.69	0.001	-18.273	Down	0.0243306	0.148371603
chr16:50262529|50280652	712		Bbx,	6	0	316.69	0.001	-18.273	Down	0.0243306	0.148097349
chr14:79394207|79409086	363		1300010F03Rik,	6	0	316.69	0.001	-18.273	Down	0.0243306	0.147824107
chr15:57078994|57086810	733		Slc22a22,	6	0	316.69	0.001	-18.273	Down	0.0243306	0.147551871
chr12:113016231|113027670	1137		Klc1,	6	0	316.69	0.001	-18.273	Down	0.0243306	0.147280636
chr7:93890681|93911552	1445		Folh1,	6	0	316.69	0.001	-18.273	Down	0.0243306	0.147010396
chr8:67335580|67346997	632		Klhl2,	6	0	316.69	0.001	-18.273	Down	0.0243306	0.146741146
chr11:54357081|54381998	426		Rapgef6,	6	0	316.69	0.001	-18.273	Down	0.0243306	0.146472881
chr1:107897508|107908391	374		Zcchc2,	6	0	316.69	0.001	-18.273	Down	0.0243306	0.146205595
chr9:95616502|95632628	1283		Trpc1,	6	0	316.69	0.001	-18.273	Down	0.0243306	0.145939282
chr4:94319618|94329357	862		Ift74,	6	0	316.69	0.001	-18.273	Down	0.0243306	0.145673938
chr3:145661427|145665377	1739		Syde2,	6	0	316.69	0.001	-18.273	Down	0.0243306	0.145409557
chr7:80652692|80660698	949		Chd2,	6	0	316.69	0.001	-18.273	Down	0.0243306	0.145146134
chr14:75705596|75715885	605		Zc3h13,	6	0	316.69	0.001	-18.273	Down	0.0243306	0.144883663
chr14:119067569|119068329	232		Abcc4,	6	0	316.69	0.001	-18.273	Down	0.0243306	0.14462214
chr7:106214310|106247983	320	mmu_circ_0001601	Uvrag,	6	0	316.69	0.001	-18.273	Down	0.0243306	0.14436156
chr4:117237226|117287846	841	mmu_circ_0001248	Eri3,	6	0	316.69	0.001	-18.273	Down	0.0243306	0.144101917
chr2:6312101|6330055	272		Usp6nl,	6	0	316.69	0.001	-18.273	Down	0.0243306	0.143843206
chr2:60630746|60635799	151		Rbms1,	6	0	316.69	0.001	-18.273	Down	0.0243306	0.143585423
chr5:23306413|23306963	551		U1,U6,U7,U12,U2,U3,SNORA17,7SK,5S_rRNA,Rint1,	6	0	316.69	0.001	-18.273	Down	0.0243306	0.143328561
chr7:134141740|134145472	602		Mvp,	6	0	316.69	0.001	-18.273	Down	0.0243306	0.143072618
chr7:96428477|96455774	601		Tmem135,	6	0	316.69	0.001	-18.273	Down	0.0243306	0.142817586
chr3:40765530|40768064	416		Larp1b,	6	0	316.69	0.001	-18.273	Down	0.0243306	0.142563462
chr16:11079797|11084986	334		Txndc11,	6	0	316.69	0.001	-18.273	Down	0.0243306	0.142310241
chr10:61909772|61910521	186		Supv3l1,	6	0	316.69	0.001	-18.273	Down	0.0243306	0.142057918
chr5:140771741|140779651	515		Mad1l1,	6	0	316.69	0.001	-18.273	Down	0.0243306	0.141806488
chr19:7106971|7110195	663		Stip1,	6	0	316.69	0.001	-18.273	Down	0.0243306	0.141555947
chr3:151155241|151160940	300		Eltd1,	6	0	316.69	0.001	-18.273	Down	0.0243306	0.141306289
chr10:75688033|75689060	309		Prmt2,	6	0	316.69	0.001	-18.273	Down	0.0243306	0.14105751
chr6:147456306|147555517	1232		Ccdc91,	6	0	316.69	0.001	-18.273	Down	0.0243306	0.140809606
chr17:48025074|48041483	335		Foxp4,	6	0	316.69	0.001	-18.273	Down	0.0243306	0.140562572
chr8:72459678|72459935	258		Gatad2a,	6	0	316.69	0.001	-18.273	Down	0.0243306	0.140316402
chr4:131409631|131410631	230		Mecr,	6	0	316.69	0.001	-18.273	Down	0.0243306	0.140071094
chr9:18099744|18106627	265	mmu_circ_0001747	Chordc1,	6	0	316.69	0.001	-18.273	Down	0.0243306	0.139826642
chr6:142816374|142862688	348		St8sia1,	6	0	316.69	0.001	-18.273	Down	0.0243306	0.139583041
chr7:15192589|15194688	255		Vmn1r90,	6	0	316.69	0.001	-18.273	Down	0.0243306	0.139340288
chr9:100677175|100697274	434		Stag1,	6	0	316.69	0.001	-18.273	Down	0.0243306	0.139098378
chr4:153850748|153903040	401		Prdm16,	6	0	316.69	0.001	-18.273	Down	0.0243306	0.138857306
chr18:81041266|81074112	363		Atp9b,	6	0	316.69	0.001	-18.273	Down	0.0243306	0.138617069
chr18:67582599|67593883	766		Afg3l2,	6	0	316.69	0.001	-18.273	Down	0.0243306	0.138377661
chr6:54813894|54838741	576		Znrf2,	6	0	316.69	0.001	-18.273	Down	0.0243306	0.138139079
chr16:16225394|16230869	821		Pkp2,	6	0	316.69	0.001	-18.273	Down	0.0243306	0.137901318
chr5:134972099|134976019	299		Clip2,	6	0	316.69	0.001	-18.273	Down	0.0243306	0.137664374
chr5:66753957|66783574	485		Apbb2,	6	0	316.69	0.001	-18.273	Down	0.0243306	0.137428243
chr7:134628056|134630403	1247		U1,U6,7SK,SNORA17,	6	0	316.69	0.001	-18.273	Down	0.0243306	0.137192921
chrX:68691309|68694320	225		Cd99l2,	6	0	316.69	0.001	-18.273	Down	0.0243306	0.136958403
chr6:108326756|108390681	4301		Itpr1,	6	0	316.69	0.001	-18.273	Down	0.0243306	0.136724686
chr10:80174857|80177924	1218	mmu_circ_0000186	Ap3d1,	6	0	316.69	0.001	-18.273	Down	0.0243306	0.136491765
chr11:51542954|51545407	227		Sec24a,	6	0	316.69	0.001	-18.273	Down	0.0243306	0.136259636
chr4:108755694|108764304	395		Osbpl9,	6	0	316.69	0.001	-18.273	Down	0.0243306	0.136028295
chr9:65578783|65643302	1265	mmu_circ_0001796	Zfp609,	6	0	316.69	0.001	-18.273	Down	0.0243306	0.135797739
chr6:146105492|146128877	927		Itpr2,	6	0	316.69	0.001	-18.273	Down	0.0243306	0.135567962
chr10:25161379|25180702	803		Epb4.1l2,	6	0	316.69	0.001	-18.273	Down	0.0243306	0.135338963
chr10:66497347|66498753	235		Reep3,	6	0	316.69	0.001	-18.273	Down	0.0243306	0.135110735
chr19:25022559|25032480	374		Cbwd1,	6	0	316.69	0.001	-18.273	Down	0.0243306	0.134883276
chr1:189970192|189974219	273		Esrrg,	6	0	316.69	0.001	-18.273	Down	0.0243306	0.134656581
chr17:71974693|71976234	260		Wdr43,	6	0	316.69	0.001	-18.273	Down	0.0243306	0.134430647
chr18:36907002|36910921	1042		Ik,	6	0	316.69	0.001	-18.273	Down	0.0243306	0.13420547
chr5:113382846|113390668	306	mmu_circ_0001391	Adrbk2,	6	0	316.69	0.001	-18.273	Down	0.0243306	0.133981046
chr10:58654914|58655563	314		Sept10,	6	0	316.69	0.001	-18.273	Down	0.0243306	0.133757372
chr19:61063605|61064823	189		Grk5,	6	0	316.69	0.001	-18.273	Down	0.0243306	0.133534443
chr3:88150367|88153366	364	mmu_circ_0001145	Smg5,	6	0	316.69	0.001	-18.273	Down	0.0243306	0.133312256
chr17:10431758|10475846	404		Qk,	6	0	316.69	0.001	-18.273	Down	0.0243306	0.133090807
chr18:22551145|22570110	17495	mmu_circ_0000851	Asxl3,	6	0	316.69	0.001	-18.273	Down	0.0243306	0.132870093
chr15:3494025|3501722	399		Ghr,	5	0	263.908	0.001	-18.01	Down	0.0456778	0.184787464
chr5:147071081|147097815	1302		Cdk8,	5	0	263.908	0.001	-18.01	Down	0.0456778	0.184560731
chr11:121353872|121365101	553		Tbcd,	5	0	263.908	0.001	-18.01	Down	0.0456778	0.184334553
chr1:136382295|136383745	355		Klhl12,	5	0	263.908	0.001	-18.01	Down	0.0456778	0.184108929
chr16:4137366|4138985	355		Crebbp,	5	0	263.908	0.001	-18.01	Down	0.0456778	0.183883857
chr15:38602612|38612764	701		Atp6v1c1,	5	0	263.908	0.001	-18.01	Down	0.0456778	0.183659335
chr19:11998291|11999716	308		Patl1,	5	0	263.908	0.001	-18.01	Down	0.0456778	0.18343536
chr3:100420886|100460197	993		Man1a2,	5	0	263.908	0.001	-18.01	Down	0.0456778	0.183211931
chr13:28597575|28700497	458		2610307P16Rik,	5	0	263.908	0.001	-18.01	Down	0.0456778	0.182989045
chr9:110338515|110341562	521		Klhl18,	5	0	263.908	0.001	-18.01	Down	0.0456778	0.182766702
chr9:92466093|92483536	944		Plod2,	5	0	263.908	0.001	-18.01	Down	0.0456778	0.182544897
chr18:81106331|81114617	439	mmu_circ_0000905	Atp9b,	5	0	263.908	0.001	-18.01	Down	0.0456778	0.182323631
chr17:26394871|26404303	354		Luc7l,	5	0	263.908	0.001	-18.01	Down	0.0456778	0.1821029
chr6:38118091|38141764	1151		D630045J12Rik,	5	0	263.908	0.001	-18.01	Down	0.0456778	0.181882703
chr2:165259537|165262848	247		Slc13a3,	5	0	263.908	0.001	-18.01	Down	0.0456778	0.181663038
chr1:181961636|181970331	329		Cdc42bpa,	5	0	263.908	0.001	-18.01	Down	0.0456778	0.181443903
chr6:115582915|115594660	706		Raf1,	5	0	263.908	0.001	-18.01	Down	0.0456778	0.181225296
chr1:145538405|145542592	186		Cdc73,	5	0	263.908	0.001	-18.01	Down	0.0456778	0.181007215
chr14:51427166|51427396	210		AC027184.1,	5	0	263.908	0.001	-18.01	Down	0.0456778	0.180789658
chr4:106512317|106512565	249		SNORA18,SNORA17,U6,U1,7SK,U4,Y_RNA,SNORA70,	5	0	263.908	0.001	-18.01	Down	0.0456778	0.180572624
chr2:101598667|101612565	409		Prr5l,	5	0	263.908	0.001	-18.01	Down	0.0456778	0.18035611
chr13:98583268|98603239	19972		5S_rRNA,SNORA17,7SK,U6,U2,	5	0	263.908	0.001	-18.01	Down	0.0456778	0.180140114
chr4:139159128|139163659	438		Iffo2,	5	0	263.908	0.001	-18.01	Down	0.0456778	0.179924636
chr13:101474346|101475802	206		5S_rRNA,SNORA17,7SK,U6,U2,Cdk7,	5	0	263.908	0.001	-18.01	Down	0.0456778	0.179709672
chr7:87541815|87543814	736		Furin,	5	0	263.908	0.001	-18.01	Down	0.0456778	0.179495221
chr14:79556879|79564019	375		1300010F03Rik,	5	0	263.908	0.001	-18.01	Down	0.0456778	0.179281282
chr17:81807407|81844312	698		Slc8a1,	5	0	263.908	0.001	-18.01	Down	0.0456778	0.179067852
chr8:119935161|119940156	204		4933407C03Rik,	5	0	263.908	0.001	-18.01	Down	0.0456778	0.178854929
chr18:80642625|80656752	2076		Ctdp1,	5	0	263.908	0.001	-18.01	Down	0.0456778	0.178642512
chr2:22943005|22950037	669		Acbd5,	5	0	263.908	0.001	-18.01	Down	0.0456778	0.1784306
chr1:64125281|64125908	628		Klf7,	5	0	263.908	0.001	-18.01	Down	0.0456778	0.178219189
chr1:43854090|43864222	197		Uxs1,	5	0	263.908	0.001	-18.01	Down	0.0456778	0.178008279
chr5:144943606|144944290	373		Lmtk2,	5	0	263.908	0.001	-18.01	Down	0.0456778	0.177797867
chr18:22533634|22593176	35128	mmu_circ_0000850	Asxl3,	5	0	263.908	0.001	-18.01	Down	0.0456778	0.177587952
chr5:107047090|107048661	461	mmu_circ_0001378	Zfp644,	5	0	263.908	0.001	-18.01	Down	0.0456778	0.177378532
chr10:107677161|107690551	1891		Ppp1r12a,	5	0	263.908	0.001	-18.01	Down	0.0456778	0.177169606
chr5:66782866|66791520	416	mmu_circ_0001352	Apbb2,	5	0	263.908	0.001	-18.01	Down	0.0456778	0.176961171
chrX:159359131|159379776	692		Ctps2,	5	0	263.908	0.001	-18.01	Down	0.0456778	0.176753226
chr13:14218718|14224782	237		Arid4b,	5	0	263.908	0.001	-18.01	Down	0.0456778	0.176545769
chr15:90382405|90402479	327		Cpne8,	5	0	263.908	0.001	-18.01	Down	0.0456778	0.176338799
chr18:9345192|9386807	425		Ccny,	5	0	263.908	0.001	-18.01	Down	0.0456778	0.176132313
chr19:45710225|45715011	415	mmu_circ_0000956	Fbxw4,	5	0	263.908	0.001	-18.01	Down	0.0456778	0.17592631
chr1:20493023|20514346	2117		Pkhd1,	5	0	263.908	0.001	-18.01	Down	0.0456778	0.175720789
chr8:114354770|114369111	574		Cfdp1,	5	0	263.908	0.001	-18.01	Down	0.0456778	0.175515747
chr9:63185892|63205867	247		Map2k5,	5	0	263.908	0.001	-18.01	Down	0.0456778	0.175311183
chr8:95745487|95894092	38165		7SK,U6,SNORA17,5S_rRNA,Y_RNA,U1,U6atac,U7,	5	0	263.908	0.001	-18.01	Down	0.0456778	0.175107096
chr18:79053223|79056670	3448	mmu_circ_0000902	Setbp1,	5	0	263.908	0.001	-18.01	Down	0.0456778	0.174903483
chr9:50803713|50806721	181		Sik2,	5	0	263.908	0.001	-18.01	Down	0.0456778	0.174700343
chr6:71922692|71925013	514		Polr1a,	5	0	263.908	0.001	-18.01	Down	0.0456778	0.174497674
chr11:74492960|74513022	1334		Pafah1b1,	5	0	263.908	0.001	-18.01	Down	0.0456778	0.174295476
chr4:128855485|128859776	966	mmu_circ_0001263	S100pbp,	5	0	263.908	0.001	-18.01	Down	0.0456778	0.174093745
chr2:34290653|34299926	239		Mapkap1,	5	0	263.908	0.001	-18.01	Down	0.0456778	0.17389248
chr6:38768229|38769312	1084	mmu_circ_0001468	Hipk2,	5	0	263.908	0.001	-18.01	Down	0.0456778	0.173691681
chr14:15653292|15673118	526		Nek10,	5	0	263.908	0.001	-18.01	Down	0.0456778	0.173491344
chr9:70551094|70609573	1338		Adam10,	5	0	263.908	0.001	-18.01	Down	0.0456778	0.173291469
chr17:80844770|80859387	987	mmu_circ_0000820	Sos1,	5	0	263.908	0.001	-18.01	Down	0.0456778	0.173092055
chr11:86973323|86981018	335		Trim37,	5	0	263.908	0.001	-18.01	Down	0.0456778	0.172893098
chr7:97308958|97326113	1128		Picalm,	5	0	263.908	0.001	-18.01	Down	0.0456778	0.172694599
chr16:4154857|4180133	887		Crebbp,	5	0	263.908	0.001	-18.01	Down	0.0456778	0.172496554
chr1:5079090|5088214	564		Atp6v1h,	5	0	263.908	0.001	-18.01	Down	0.0456778	0.172298964
chr17:80981030|81001636	3239		Map4k3,	5	0	263.908	0.001	-18.01	Down	0.0456778	0.172101825
chr11:61929497|61975412	4539		SNORA17,U6,SNORA70,5S_rRNA,SCARNA4,U1,7SK,SCARNA21,U6atac,SNORA48,snoR38,SNORA25,Specc1,	5	0	263.908	0.001	-18.01	Down	0.0456778	0.171905138
chr18:34013890|34020891	7002		Epb4.1l4a,	5	0	263.908	0.001	-18.01	Down	0.0456778	0.171708899
chr16:11395312|11403925	874		Snx29,	5	0	263.908	0.001	-18.01	Down	0.0456778	0.171513108
chr19:4784724|4788042	1915	mmu_circ_0000918	Rbm14,	5	0	263.908	0.001	-18.01	Down	0.0456778	0.171317762
chr4:97623065|97687645	387		Nfia,	5	0	263.908	0.001	-18.01	Down	0.0456778	0.171122862
chr5:103979244|103986991	1029		Ptpn13,	5	0	263.908	0.001	-18.01	Down	0.0456778	0.170928404
chr4:71830126|71831804	168		Tle1,	5	0	263.908	0.001	-18.01	Down	0.0456778	0.170734388
chrX:155765704|155766409	187		Rps6ka3,	5	0	263.908	0.001	-18.01	Down	0.0456778	0.170540811
chr7:106236611|106266815	390		Uvrag,	5	0	263.908	0.001	-18.01	Down	0.0456778	0.170347673
chr12:60151255|60160498	7989		5S_rRNA,7SK,U6,SNORA17,U7,U1,U2,Trappc6b,	5	0	263.908	0.001	-18.01	Down	0.0456778	0.170154972
chr10:116536999|116539254	247		Frs2,	5	0	263.908	0.001	-18.01	Down	0.0456778	0.169962707
chr8:114364258|114369111	454		Cfdp1,	5	0	263.908	0.001	-18.01	Down	0.0456778	0.169770875
chr17:32687677|32771438	83521		SNORA40,U6,U1,SNORA17,7SK,SNORA48,U2,5S_rRNA,	5	0	263.908	0.001	-18.01	Down	0.0456778	0.169579476
chr5:35911410|35913761	480		2310079F23Rik,	5	0	263.908	0.001	-18.01	Down	0.0456778	0.169388508
chr5:73701513|73702387	285		U1,U6,U12,U2,U3,SNORA17,7SK,5S_rRNA,snoU13,U4,SNORA42,U6atac,Ociad1,	5	0	263.908	0.001	-18.01	Down	0.0456778	0.16919797
chr14:61406132|61494144	1855		Mipep,	5	0	263.908	0.001	-18.01	Down	0.0456778	0.16900786
chr6:146307816|146308009	194		Itpr2,	5	0	263.908	0.001	-18.01	Down	0.0456778	0.168818177
chr6:146374024|146375092	203		Itpr2,	5	0	263.908	0.001	-18.01	Down	0.0456778	0.168628919
chr10:7364123|7368953	431		Pcmt1,	5	0	263.908	0.001	-18.01	Down	0.0456778	0.168440084
chr4:87428191|87439915	450	mmu_circ_0001230	Mllt3,	5	0	263.908	0.001	-18.01	Down	0.0456778	0.168251673
chr17:13940946|13955285	795		Mllt4,	5	0	263.908	0.001	-18.01	Down	0.0456778	0.168063682
chr6:131329376|131334584	311		Csda,	5	0	263.908	0.001	-18.01	Down	0.0456778	0.167876111
chr2:173513648|173521500	371		Rab22a,	5	0	263.908	0.001	-18.01	Down	0.0456778	0.167688958
chr11:84256068|84262689	6622		Aatf,	5	0	263.908	0.001	-18.01	Down	0.0456778	0.167502222
chr19:37399638|37405102	563		Ide,	5	0	263.908	0.001	-18.01	Down	0.0456778	0.167315901
chr9:96071879|96079425	375		Gk5,	5	0	263.908	0.001	-18.01	Down	0.0456778	0.167129995
chr5:144445265|144453535	334		Cyth3,	5	0	263.908	0.001	-18.01	Down	0.0456778	0.166944501
chr14:79325069|79337016	1090	mmu_circ_0000560	1300010F03Rik,	5	0	263.908	0.001	-18.01	Down	0.0456778	0.166759418
chrX:39555032|39564419	384	mmu_circ_0001870	Stag2,	5	0	263.908	0.001	-18.01	Down	0.0456778	0.166574746
chr1:91501173|91506158	147		Agap1,	5	0	263.908	0.001	-18.01	Down	0.0456778	0.166390482
chr10:62480272|62482275	1529		Hnrnph3,	5	0	263.908	0.001	-18.01	Down	0.0456778	0.166206625
chr10:84410157|84410765	533	mmu_circ_0000194	Ric8b,	5	0	263.908	0.001	-18.01	Down	0.0456778	0.166023174
chr16:31788168|31797096	628		Dlg1,	5	0	263.908	0.001	-18.01	Down	0.0456778	0.165840127
chr12:76586119|76594502	195		Ppp2r5e,	5	0	263.908	0.001	-18.01	Down	0.0456778	0.165657484
chr13:91162175|91180593	237		Atg10,	5	0	263.908	0.001	-18.01	Down	0.0456778	0.165475242
chr17:74773463|74774465	123		Spast,	5	0	263.908	0.001	-18.01	Down	0.0456778	0.165293402
chr17:45128683|45140178	318		Supt3h,	5	0	263.908	0.001	-18.01	Down	0.0456778	0.16511196
chr6:125280929|125282301	465		Scnn1a,	5	0	263.908	0.001	-18.01	Down	0.0456778	0.164930916
chr12:3865985|3873428	1528		Dnmt3a,	5	0	263.908	0.001	-18.01	Down	0.0456778	0.164750269
chr15:98997511|99036138	983		Spats2,	5	0	263.908	0.001	-18.01	Down	0.0456778	0.164570017
chr5:20525031|20527912	173		Ptpn12,	5	0	263.908	0.001	-18.01	Down	0.0456778	0.164390159
chr13:29783468|29809686	267		Cdkal1,	5	0	263.908	0.001	-18.01	Down	0.0456778	0.164210694
chr1:63211304|63212941	290		Ndufs1,	5	0	263.908	0.001	-18.01	Down	0.0456778	0.16403162
chr11:85140366|85153298	1009		Ppm1d,	5	0	263.908	0.001	-18.01	Down	0.0456778	0.163852936
chr8:108557623|108565996	267		Dus2l,	5	0	263.908	0.001	-18.01	Down	0.0456778	0.163674641
chr3:27519527|27542011	278	mmu_circ_0001113	Fndc3b,	5	0	263.908	0.001	-18.01	Down	0.0456778	0.163496734
chr10:77049996|77056655	381		Pttg1ip,	5	0	263.908	0.001	-18.01	Down	0.0456778	0.163319213
chr4:98122821|98136295	429		Inadl,	5	0	263.908	0.001	-18.01	Down	0.0456778	0.163142077
chr12:52817929|52824035	6107	mmu_circ_0000374	Ap4s1,	5	0	263.908	0.001	-18.01	Down	0.0456778	0.162965325
chr8:118231310|118231485	176		Maf,	5	0	263.908	0.001	-18.01	Down	0.0456778	0.162788956
chr11:117151712|117152350	639		Sept9,	5	0	263.908	0.001	-18.01	Down	0.0456778	0.162612968
chr16:46454737|46464272	909		Pvrl3,	5	0	263.908	0.001	-18.01	Down	0.0456778	0.16243736
chr13:12331916|12340252	521		Mtr,	5	0	263.908	0.001	-18.01	Down	0.0456778	0.162262131
chr16:11715007|11738526	281		Snx29,	5	0	263.908	0.001	-18.01	Down	0.0456778	0.16208728
chr17:5040580|5097732	354		Arid1b,	5	0	263.908	0.001	-18.01	Down	0.0456778	0.161912805
chr2:30938494|30960877	1592		Fnbp1,	5	0	263.908	0.001	-18.01	Down	0.0456778	0.161738705
chr10:40114131|40128172	14042		U6,U1,U8,5S_rRNA,SNORA40,SNORA17,SNORA70,SNORA73,7SK,SNORA25,RNaseP_nuc,SNORA48,U6atac,Cdk19,	5	0	263.908	0.001	-18.01	Down	0.0456778	0.161564979
chr15:100158649|100177104	8602		U6,	5	0	263.908	0.001	-18.01	Down	0.0456778	0.161391626
chr15:95778703|95780387	494		Ano6,	5	0	263.908	0.001	-18.01	Down	0.0456778	0.161218645
chr15:94709812|94762324	198		Tmem117,	5	0	263.908	0.001	-18.01	Down	0.0456778	0.161046034
chr11:67824817|67834500	245		Stx8,	5	0	263.908	0.001	-18.01	Down	0.0456778	0.160873792
chr16:17013401|17016173	2773	mmu_circ_0000668	U6,7SK,SNORA17,5S_rRNA,U1,Mapk1,	5	0	263.908	0.001	-18.01	Down	0.0456778	0.160701918
chr1:153323270|153325755	466	mmu_circ_0000087	Rnf2,	5	0	263.908	0.001	-18.01	Down	0.0456778	0.160530411
chr6:65812909|65851853	819	mmu_circ_0001481	Prdm5,	5	0	263.908	0.001	-18.01	Down	0.0456778	0.16035927
chr17:39981643|39981845	203		SNORA40,U6,U1,SNORA17,7SK,SNORA48,U2,5S_rRNA,U4,	5	0	263.908	0.001	-18.01	Down	0.0456778	0.160188494
chr1:33685240|33687278	234		Prim2,	5	0	263.908	0.001	-18.01	Down	0.0456778	0.16001808
chr11:77392228|77398996	396		Taok1,	5	0	263.908	0.001	-18.01	Down	0.0456778	0.159848029
chr6:65819175|65851853	739	mmu_circ_0001482	Prdm5,	5	0	263.908	0.001	-18.01	Down	0.0456778	0.159678339
chr3:108597720|108600384	238		Stxbp3a,	5	0	263.908	0.001	-18.01	Down	0.0456778	0.159509009
chr6:88231543|88248230	817		Eefsec,	5	0	263.908	0.001	-18.01	Down	0.0456778	0.159340038
chr12:78465956|78466346	279		Fut8,	5	0	263.908	0.001	-18.01	Down	0.0456778	0.159171424
chr9:86505460|86507245	212		Me1,	5	0	263.908	0.001	-18.01	Down	0.0456778	0.159003166
chr1:44016929|44030365	1640		Tpp2,	5	0	263.908	0.001	-18.01	Down	0.0456778	0.158835264
chr17:6122053|6122210	158		Tulp4,Gm5812,	5	0	263.908	0.001	-18.01	Down	0.0456778	0.158667717
chr9:3409966|3418775	694		Cwf19l2,	5	0	263.908	0.001	-18.01	Down	0.0456778	0.158500522
chr15:12366859|12388054	934		Pdzd2,	5	0	263.908	0.001	-18.01	Down	0.0456778	0.158333679
chr15:50677560|50678488	929	mmu_circ_0000599	Trps1,	5	0	263.908	0.001	-18.01	Down	0.0456778	0.158167188
chr4:44031685|44038432	268	mmu_circ_0001203	Clta,	26	2	1372.321	120.315	-3.512	Down	7.91E-06	0.000744162
chr2:68145098|68152660	284	mmu_circ_0001026	Stk39,	22	2	1161.195	120.315	-3.271	Down	7.36E-05	0.004660038
chr4:129516222|129523783	1000		Ptp4a2,	29	4	1530.666	240.63	-2.669	Down	3.20E-05	0.002242127
chr9:71569403|71573889	1806		Cgnl1,	14	2	738.942	120.315	-2.619	Down	0.00539502	0.076908229
chr18:67835374|67837516	320		Ptpn2,	13	2	686.161	120.315	-2.512	Down	0.0090205	0.108807716
chr4:131919646|131923970	272		Phactr4,	12	2	633.379	120.315	-2.396	Down	0.01497616	0.126452551
chr9:96102550|96147507	269		SNORA24,U6,U7,5S_rRNA,7SK,SNORA17,SNORA70,SNORA61,U4,Tfdp2,	12	2	633.379	120.315	-2.396	Down	0.01497616	0.126129143
chr6:137726645|137731584	477		Dera,	11	2	580.597	120.315	-2.271	Down	0.0246664	0.134480886
chr7:104809323|104813276	1976	mmu_circ_0001598	Rsf1,	10	2	527.816	120.315	-2.133	Down	0.0402598	0.210771894
chr14:31551725|31583079	326		Sfmbt1,	10	2	527.816	120.315	-2.133	Down	0.0402598	0.210437336
chr9:31989427|31997646	432	mmu_circ_0001764	Arhgap32,	57	12	3008.551	721.891	-2.059	Down	4.06E-07	5.57E-05
chr9:79940074|79951571	343		Senp6,	14	3	738.942	180.473	-2.034	Down	0.01633812	0.136899311
chr7:54105548|54106428	348		Ldha,	28	6	1477.885	360.946	-2.034	Down	0.00050369	0.020477175
chr19:34886768|34915599	1144		Pank1,	18	4	950.069	240.63	-1.981	Down	0.00680358	0.095744397
chr11:8418202|8432512	731		Tns3,	22	5	1161.195	300.788	-1.949	Down	0.0028807	0.056131036
chr5:107063850|107067654	3632	mmu_circ_0001382	Zfp644,	13	3	686.161	180.473	-1.927	Down	0.0259394	0.140490862
chr6:146293579|146298602	398		Itpr2,	13	3	686.161	180.473	-1.927	Down	0.0259394	0.140260171
chr5:36861922|36914686	2919		Tbc1d14,	13	3	686.161	180.473	-1.927	Down	0.0259394	0.140030236
chr14:73764349|73768234	598		Itm2b,	17	4	897.287	240.63	-1.899	Down	0.01068918	0.105704113
chr12:8704897|8712847	178	mmu_circ_0000356	Pum2,	21	5	1108.413	300.788	-1.882	Down	0.00449394	0.079562067
chr5:24853179|24855758	249	mmu_circ_0001327	Mll3,	29	7	1530.666	421.103	-1.862	Down	0.000824448	0.030165636
chr5:111182823|111185785	1484	mmu_circ_0001387	Ep400,	29	7	1530.666	421.103	-1.862	Down	0.000824448	0.029834146
chr18:10582053|10586039	311	mmu_circ_0000845	Esco1,	20	5	1055.632	300.788	-1.811	Down	0.00696176	0.084907688
chr9:71552955|71573889	2406		Cgnl1,	16	4	844.505	240.63	-1.811	Down	0.01665764	0.139222357
chr8:67335580|67358467	758	mmu_circ_0001679	Klhl2,	73	19	3853.056	1142.995	-1.753	Down	2.42E-07	3.46E-05
chr5:149716143|149732988	500		Katnal1,	19	5	1002.85	300.788	-1.737	Down	0.01070386	0.105532368
chr19:26721511|26729001	646		Smarca2,	15	4	791.724	240.63	-1.718	Down	0.0257284	0.13957763
chr8:93925706|93933740	697		Fto,	22	6	1161.195	360.946	-1.686	Down	0.00689078	0.096558887
chr19:6341903|6342657	438		Map4k2,	21	6	1108.413	360.946	-1.619	Down	0.01040918	0.10324527
chr7:137650996|137659682	701		Ate1,	20	6	1055.632	360.946	-1.548	Down	0.01559914	0.131040735
chr4:141254645|141259154	3058		Ddi2,	33	10	1741.792	601.576	-1.534	Down	0.001785374	0.048588732
chr19:42637042|42650691	1966		D19Ertd386e,	16	5	844.505	300.788	-1.489	Down	0.0369504	0.195623259
chr1:82656799|82663505	385		Col4a3,	35	11	1847.356	661.734	-1.481	Down	0.001693474	0.046862268
chr8:34973458|34976876	371		Rbpms,	19	6	1002.85	360.946	-1.474	Down	0.0231774	0.149068707
chr18:42492434|42493051	294		Rbm27,	25	8	1319.54	481.261	-1.455	Down	0.0093237	0.111647069
chr1:5079090|5091204	618		Atp6v1h,	21	7	1108.413	421.103	-1.396	Down	0.021467	0.13888179
chr6:23057140|23072737	1293		Aass,	166	57	8761.744	3428.984	-1.353	Down	9.09E-11	2.49E-08
chr5:28684814|28694853	557	mmu_circ_0001329	Rbm33,	32	11	1689.011	661.734	-1.352	Down	0.0051313	0.073787646
chr12:3252612|3264749	392		Rab10,	17	6	897.287	360.946	-1.314	Down	0.049737	0.172041955
chr17:26873761|26880076	1623		A930001N09Rik,	22	8	1161.195	481.261	-1.271	Down	0.0282618	0.152317688
chr9:51868937|51881389	2063		Rdx,	19	7	1002.85	421.103	-1.252	Down	0.0448298	0.18180361
chr4:40110752|40114224	434		Aco1,	29	12	1530.666	721.891	-1.084	Down	0.0253282	0.137633272
chr9:102521141|102522090	247		Cep63,	24	10	1266.758	601.576	-1.074	Down	0.0443832	0.229801694
chr19:4787361|4794009	1917	mmu_circ_0000921	U6,Rbm14,	32	15	1689.011	902.364	-0.904	Down	0.0427128	0.221850553
chr12:52873261|52873692	344	mmu_circ_0000376	Hectd1,	104	58	5489.285	3489.142	-0.654	Down	0.00516296	0.073920119
