# Supplementary material for: Circ_0000181 regulates miR-667-5p/NLRC4 axis to promote pyroptosis progression in diabetic nephropathy
Source: Sci Rep. 2022 Jul 14;12:11994. doi: 10.1038/s41598-022-15607-7 (PMC9283475; doi:10.1038/s41598-022-15607-7)
Supplement: Supplementary file 4 — Supplementary Table S2. [file 41598_2022_15607_MOESM4_ESM.xls]

Table S2. Differentially expressed miRNAs in between DN and sham groups.
geneID	Sham-Expression	DN-Expression	Sham-TPM	DN-TPM	log2 Ratio(DN/Sham)	Up-Down-Regulation(DN/Sham)	P-value	FDR
mmu-miR-466k	1	19	0.161799364	2.502970301	3.951363329	Up	0.000133695	0.001144163
mmu-miR-490-5p	1	15	0.161799364	1.976029185	3.610326411	Up	0.00118776	0.008371088
mmu-miR-6938-3p	1	14	0.161799364	1.844293906	3.510790737	Up	0.00203666	0.013014257
mmu-miR-3061-3p	1	13	0.161799364	1.712558627	3.403875533	Up	0.0034805	0.020785416
mmu-miR-3471	1	13	0.161799364	1.712558627	3.403875533	Up	0.0034805	0.020720865
mmu-miR-7219-3p	1	11	0.161799364	1.449088069	3.162867434	Up	0.01004406	0.049753134
mmu-miR-677-5p	3	30	0.485398093	3.95205837	3.02536391	Up	1.16E-05	0.000121133
mmu-miR-1950	1	10	0.161799364	1.31735279	3.02536391	Up	0.01694158	0.075178261
mmu-miR-6949-5p	1	10	0.161799364	1.31735279	3.02536391	Up	0.01694158	0.075004639
mmu-miR-7043-5p	1	10	0.161799364	1.31735279	3.02536391	Up	0.01694158	0.074831818
mmu-miR-3063-3p	1	10	0.161799364	1.31735279	3.02536391	Up	0.01694158	0.07465979
mmu-miR-3108-5p	1	10	0.161799364	1.31735279	3.02536391	Up	0.01694158	0.074488552
mmu-miR-122-5p	14	128	2.2651911	16.86211571	2.896080893	Up	1.17E-19	2.84E-18
mmu-miR-130c	4	36	0.647197457	4.742470044	2.873360817	Up	2.52E-06	2.84E-05
mmu-miR-488-5p	1	9	0.161799364	1.185617511	2.873360817	Up	0.0284124	0.112071133
mmu-miR-692	1	9	0.161799364	1.185617511	2.873360817	Up	0.0284124	0.111841008
mmu-miR-6990-3p	1	8	0.161799364	1.053882232	2.703435815	Up	0.0473316	0.166485646
mmu-miR-7650-5p	2	16	0.323598729	2.107764464	2.703435815	Up	0.00315688	0.019273054
mmu-miR-7211-5p	1	8	0.161799364	1.053882232	2.703435815	Up	0.0473316	0.166180727
mmu-miR-7013-3p	2	16	0.323598729	2.107764464	2.703435815	Up	0.00315688	0.01921187
mmu-miR-669l-5p	1	8	0.161799364	1.053882232	2.703435815	Up	0.0473316	0.165876924
mmu-miR-290a-5p	1	8	0.161799364	1.053882232	2.703435815	Up	0.0473316	0.165574228
mmu-miR-7066-3p	1	8	0.161799364	1.053882232	2.703435815	Up	0.0473316	0.165272636
mmu-let-7c-1-3p	3	20	0.485398093	2.63470558	2.440401409	Up	0.001603342	0.010860801
mmu-miR-196b-3p	2	13	0.323598729	1.712558627	2.403875533	Up	0.01358744	0.063840986
mmu-miR-34a-5p	437	2695	70.70632218	355.0265769	2.328015903	Up	8.98E-302	1.72E-299
mmu-miR-6405	2	12	0.323598729	1.580823348	2.288398316	Up	0.0218168	0.091117224
mmu-miR-153-3p	7	42	1.13259555	5.532881718	2.288398316	Up	6.79E-06	7.27E-05
mmu-miR-706	5	29	0.808996821	3.820323091	2.239488715	Up	0.00025267	0.002052408
mmu-miR-467d-5p	3	17	0.485398093	2.239499743	2.205936156	Up	0.00646564	0.034621877
mmu-miR-6932-3p	3	17	0.485398093	2.239499743	2.205936156	Up	0.00646564	0.034525437
mmu-miR-7239-3p	2	11	0.323598729	1.449088069	2.162867434	Up	0.0347564	0.130387512
mmu-miR-7074-5p	2	11	0.323598729	1.449088069	2.162867434	Up	0.0347564	0.130132849
mmu-miR-7038-5p	3	16	0.485398093	2.107764464	2.118473315	Up	0.01016704	0.049974912
mmu-miR-7024-3p	3	16	0.485398093	2.107764464	2.118473315	Up	0.01016704	0.049847099
mmu-miR-5623-5p	3	15	0.485398093	1.976029185	2.02536391	Up	0.01587498	0.071270109
mmu-miR-7029-3p	7	34	1.13259555	4.478999486	1.983543734	Up	0.000226186	0.001852985
mmu-miR-7677-5p	3	14	0.485398093	1.844293906	1.925828237	Up	0.0245954	0.100317834
mmu-miR-301a-3p	3	14	0.485398093	1.844293906	1.925828237	Up	0.0245954	0.100104845
mmu-miR-7089-3p	3	14	0.485398093	1.844293906	1.925828237	Up	0.0245954	0.099892758
mmu-miR-329-3p	5	23	0.808996821	3.029911417	1.905069676	Up	0.00347462	0.020815145
mmu-miR-493-5p	4	17	0.647197457	2.239499743	1.790898656	Up	0.0171767	0.075349505
mmu-miR-7062-3p	4	17	0.647197457	2.239499743	1.790898656	Up	0.0171767	0.075177475
mmu-miR-6348	5	21	0.808996821	2.766440859	1.773825143	Up	0.00796334	0.041482942
mmu-miR-212-5p	19	76	3.074187921	10.0118812	1.703435815	Up	4.67E-07	5.74E-06
mmu-miR-8114	5	20	0.808996821	2.63470558	1.703435815	Up	0.01193428	0.057338383
mmu-miR-7043-3p	18	70	2.912388557	9.221469531	1.662793831	Up	2.03E-06	2.32E-05
mmu-miR-7684-5p	5	19	0.808996821	2.502970301	1.629435234	Up	0.01775308	0.077171552
mmu-miR-7015-3p	9	34	1.456194278	4.478999486	1.620973655	Up	0.001304424	0.009093021
mmu-miR-467b-5p	9	34	1.456194278	4.478999486	1.620973655	Up	0.001304424	0.009060075
mmu-miR-465c-5p	7	26	1.13259555	3.425117254	1.596520611	Up	0.00573814	0.031161514
mmu-miR-7027-5p	9	33	1.456194278	4.347264207	1.577904933	Up	0.001903148	0.012451654
mmu-miR-132-5p	161	580	26.04969765	76.40646183	1.552428027	Up	1.84E-39	6.92E-38
mmu-miR-547-3p	5	18	0.808996821	2.371235022	1.551432722	Up	0.0261984	0.10462986
mmu-miR-7670-3p	7	25	1.13259555	3.293381975	1.539937083	Up	0.00838104	0.042958432
mmu-miR-9-3p	11	39	1.779793007	5.137675881	1.529406415	Up	0.000927522	0.0066594
mmu-miR-669a-5p	22	76	3.559586014	10.0118812	1.49193171	Up	4.60E-06	5.07E-05
mmu-miR-223-5p	60	205	9.707961855	27.0057322	1.476025319	Up	5.77E-14	1.10E-12
mmu-miR-6991-3p	5	17	0.808996821	2.239499743	1.468970562	Up	0.0383282	0.139421555
mmu-miR-7000-5p	5	17	0.808996821	2.239499743	1.468970562	Up	0.0383282	0.139157499
mmu-miR-511-5p	6	20	0.970796186	2.63470558	1.440401409	Up	0.0258326	0.103817808
mmu-miR-206-3p	10	33	1.617993643	4.347264207	1.42590184	Up	0.0039388	0.022950394
mmu-miR-5128	7	23	1.13259555	3.029911417	1.419642849	Up	0.01751326	0.07630209
mmu-miR-34b-3p	61	200	9.86976122	26.3470558	1.416554667	Up	6.16E-13	1.09E-11
mmu-miR-758-3p	6	19	0.970796186	2.502970301	1.366400828	Up	0.037149	0.135905788
mmu-miR-342-5p	7	22	1.13259555	2.898176138	1.355512512	Up	0.025034	0.10145915
mmu-miR-34c-5p	1377	4318	222.7977246	568.8329348	1.352270499	Up	2.43E-230	3.33E-228
mmu-miR-1191a	13	40	2.103391735	5.26941116	1.324924192	Up	0.00257242	0.016221477
mmu-miR-204-3p	29	89	4.692181563	11.72443983	1.321188251	Up	5.81E-06	6.29E-05
mmu-miR-337-3p	87	266	14.07654469	35.04158422	1.315774755	Up	3.97E-15	8.19E-14
mmu-miR-106a-5p	19	57	3.074187921	7.508910904	1.288398316	Up	0.000397368	0.003121944
mmu-miR-3572-3p	16	48	2.588789828	6.323293393	1.288398316	Up	0.001185678	0.00838725
mmu-miR-21a-5p	42467	125386	6871.133602	16517.75969	1.265397987	Up	0	0
mmu-miR-1933-3p	9	26	1.456194278	3.425117254	1.233950532	Up	0.0227352	0.093526563
mmu-miR-6900-3p	8	23	1.294394914	3.029911417	1.226997771	Up	0.0335766	0.12695531
mmu-miR-489-3p	7	20	1.13259555	2.63470558	1.218008988	Up	0.049892	0.172019719
mmu-miR-127-5p	7	20	1.13259555	2.63470558	1.218008988	Up	0.049892	0.171710887
mmu-miR-6923-5p	16	45	2.588789828	5.928087555	1.195288912	Up	0.00309582	0.018960661
mmu-miR-881-3p	179	496	28.9620862	65.34069839	1.173816348	Up	8.60E-23	2.29E-21
mmu-miR-21a-3p	33	91	5.339379021	11.98791039	1.166836336	Up	3.16E-05	0.00030133
mmu-miR-6919-5p	8	22	1.294394914	2.898176138	1.162867434	Up	0.0466562	0.165323356
mmu-miR-6906-5p	11	30	1.779793007	3.95205837	1.150894792	Up	0.020084	0.085748392
mmu-miR-129-1-3p	14	38	2.2651911	5.005940602	1.144008407	Up	0.00885742	0.044801251
mmu-miR-434-3p	30	81	4.853980928	10.6705576	1.136395223	Up	0.000122639	0.001063796
mmu-miR-499-5p	17	45	2.750589192	5.928087555	1.10782607	Up	0.00536096	0.029702197
mmu-miR-19a-3p	27	71	4.368582835	9.35320481	1.098295433	Up	0.000475078	0.003613986
mmu-miR-871-3p	21	55	3.397786649	7.245440346	1.092478106	Up	0.0022645	0.014374326
mmu-miR-3544-5p	102	263	16.50353515	34.64637838	1.069929463	Up	3.23E-11	5.39E-10
mmu-miR-217-5p	23	58	3.721385378	7.640646183	1.037854854	Up	0.00261554	0.016385589
mmu-miR-6897-5p	14	35	2.2651911	4.610734765	1.02536391	Up	0.0217078	0.09085994
mmu-miR-467d-3p	20	48	3.235987285	6.323293393	0.966470221	Up	0.01002204	0.04977267
mmu-let-7i-3p	18	43	2.912388557	5.664616997	0.959775569	Up	0.01557052	0.070232204
mmu-miR-132-3p	268	624	43.36222962	82.2028141	0.922748844	Up	1.26E-19	3.01E-18
mmu-miR-802-5p	93	213	15.04734088	28.05961443	0.898986624	Up	2.35E-07	3.05E-06
mmu-miR-147-5p	17	38	2.750589192	5.005940602	0.863900487	Up	0.037839	0.137903732
mmu-miR-672-5p	71	157	11.48775486	20.6824388	0.848309445	Up	2.44E-05	0.000237566
mmu-miR-669p-5p	29	64	4.692181563	8.431057857	0.84545482	Up	0.00763722	0.040111098
mmu-miR-7093-3p	25	55	4.044984106	7.245440346	0.840939339	Up	0.01401266	0.065199683
mmu-miR-7004-5p	17	37	2.750589192	4.874205323	0.82542634	Up	0.0488488	0.16995127
mmu-miR-669o-3p	17	37	2.750589192	4.874205323	0.82542634	Up	0.0488488	0.169643387
mmu-miR-409-3p	19	41	3.074187921	5.401146439	0.813060306	Up	0.0402514	0.144227914
mmu-miR-7222-3p	53	114	8.575366306	15.01782181	0.808405375	Up	0.000571312	0.004244981
mmu-miR-96-5p	688	1474	111.3179626	194.1778013	0.80269187	Up	2.97E-35	1.00E-33
mmu-miR-142a-3p	426	910	68.92652917	119.8791039	0.79844893	Up	3.40E-22	8.82E-21
mmu-miR-142a-5p	207	433	33.4924684	57.04137581	0.768172072	Up	1.06E-10	1.73E-09
mmu-miR-7a-1-3p	89	185	14.40014342	24.37102662	0.759083845	Up	3.08E-05	0.000294804
mmu-miR-3074-1-3p	26	54	4.206783471	7.113705067	0.757883599	Up	0.0260424	0.10444201
mmu-miR-362-5p	25	51	4.044984106	6.71849923	0.732004967	Up	0.0360258	0.132048678
mmu-miR-1195	27	55	4.368582835	7.245440346	0.729908027	Up	0.0296812	0.11564809
mmu-miR-34c-3p	37	75	5.986576478	9.880145926	0.72280114	Up	0.01149844	0.05538319
mmu-miR-150-5p	189	379	30.58007984	49.92767075	0.707247429	Up	1.89E-08	2.62E-07
mmu-miR-130b-3p	24	48	3.883184742	6.323293393	0.703435815	Up	0.0497144	0.17233726
mmu-miR-669c-5p	36	72	5.824777113	9.484940089	0.703435815	Up	0.01565436	0.07044462
mmu-miR-350-3p	60	118	9.707961855	15.54476292	0.679188269	Up	0.00258464	0.016245098
mmu-miR-215-5p	47	92	7.60457012	12.11964567	0.67240892	Up	0.00848546	0.043377672
mmu-let-7f-2-3p	104	203	16.82713388	26.74226164	0.668332014	Up	9.32E-05	0.000834483
mmu-miR-146b-5p	414	807	66.9849368	106.3103702	0.666373721	Up	6.46E-15	1.30E-13
mmu-miR-6239	54	104	8.73716567	13.70046902	0.648988031	Up	0.00662904	0.035299638
mmu-miR-375-3p	741	1424	119.8933289	187.5910373	0.645839514	Up	7.03E-24	1.92E-22
mmu-miR-467c-5p	45	86	7.280971392	11.32923399	0.637847474	Up	0.01521784	0.07029542
mmu-miR-298-3p	31	59	5.015780292	7.772381462	0.631882554	Up	0.0471594	0.16649092
mmu-miR-223-3p	69	130	11.16415613	17.12558627	0.617279171	Up	0.00363974	0.021403011
mmu-miR-134-5p	43	81	6.957372663	10.6705576	0.617021063	Up	0.0222814	0.092653891
mmu-miR-7080-3p	39	73	6.310175206	9.616675368	0.607858155	Up	0.0324772	0.124269047
mmu-miR-6959-3p	143	267	23.13730909	35.1733195	0.60426041	Up	4.09E-05	0.000382577
mmu-miR-342-3p	134	250	21.68111481	32.93381975	0.603130909	Up	7.43E-05	0.000671936
mmu-miR-143-5p	87	161	14.07654469	21.20937992	0.591409198	Up	0.001818484	0.012020806
mmu-miR-700-3p	80	148	12.94394914	19.49682129	0.590961086	Up	0.0028226	0.017454594
mmu-miR-7664-3p	439	8	71.02992091	1.053882232	-6.074641314	Down	5.25E-139	4.58E-137
mmu-miR-6912-3p	57	2	9.222563763	0.263470558	-5.129454199	Down	7.29E-18	1.64E-16
mmu-miR-6941-5p	324	14	52.42299402	1.844293906	-4.829059266	Down	9.49E-93	6.27E-91
mmu-miR-7080-5p	165	9	26.6968951	1.185617511	-4.492961398	Down	5.89E-46	2.35E-44
mmu-miR-3100-5p	46	3	7.442770756	0.395205837	-4.23516364	Down	3.06E-13	5.49E-12
mmu-miR-7003-3p	13	1	2.103391735	0.131735279	-3.997003903	Down	0.000234518	0.001913068
mmu-miR-6987-3p	12	1	1.941592371	0.131735279	-3.881526685	Down	0.000489498	0.003708963
mmu-miR-6357	12	1	1.941592371	0.131735279	-3.881526685	Down	0.000489498	0.003694361
mmu-miR-5112	34	3	5.501178385	0.395205837	-3.799064525	Down	2.01E-09	2.94E-08
mmu-miR-7651-3p	20	2	3.235987285	0.263470558	-3.61849228	Down	8.17E-06	8.70E-05
mmu-miR-712-3p	19	2	3.074187921	0.263470558	-3.544491698	Down	1.67E-05	0.000166455
mmu-miR-6953-5p	19	2	3.074187921	0.263470558	-3.544491698	Down	1.67E-05	0.000165593
mmu-miR-592-3p	9	1	1.456194278	0.131735279	-3.466489186	Down	0.00431824	0.024710645
mmu-miR-8096	9	1	1.456194278	0.131735279	-3.466489186	Down	0.00431824	0.024637101
mmu-miR-128-2-5p	9	1	1.456194278	0.131735279	-3.466489186	Down	0.00431824	0.024563994
mmu-miR-7046-5p	9	1	1.456194278	0.131735279	-3.466489186	Down	0.00431824	0.02449132
mmu-miR-5622-3p	34	4	5.501178385	0.526941116	-3.384027026	Down	1.11E-08	1.57E-07
mmu-miR-7653-3p	8	1	1.294394914	0.131735279	-3.296564185	Down	0.00880726	0.044902972
mmu-miR-466m-3p	8	1	1.294394914	0.131735279	-3.296564185	Down	0.00880726	0.044783866
mmu-miR-7061-3p	8	1	1.294394914	0.131735279	-3.296564185	Down	0.00880726	0.04466539
mmu-miR-194-1-3p	15	2	2.426990464	0.263470558	-3.20345478	Down	0.000277128	0.002222822
mmu-miR-150-3p	22	3	3.559586014	0.395205837	-3.171033303	Down	9.59E-06	0.000100502
mmu-miR-6995-5p	29	4	4.692181563	0.526941116	-3.15454518	Down	3.47E-07	4.41E-06
mmu-miR-5129-5p	7	1	1.13259555	0.131735279	-3.103919107	Down	0.01780922	0.077240441
mmu-miR-5623-3p	7	1	1.13259555	0.131735279	-3.103919107	Down	0.01780922	0.077066083
mmu-miR-5107-3p	7	1	1.13259555	0.131735279	-3.103919107	Down	0.01780922	0.076892511
mmu-miR-3099-3p	7	1	1.13259555	0.131735279	-3.103919107	Down	0.01780922	0.076719719
mmu-miR-7224-5p	31	5	5.015780292	0.658676395	-2.9288324	Down	3.70E-07	4.64E-06
mmu-miR-465a-5p	6	1	0.970796186	0.131735279	-2.881526685	Down	0.0356382	0.133174326
mmu-miR-466d-5p	6	1	0.970796186	0.131735279	-2.881526685	Down	0.0356382	0.132915232
mmu-miR-495-5p	6	1	0.970796186	0.131735279	-2.881526685	Down	0.0356382	0.132657144
mmu-miR-6372	6	1	0.970796186	0.131735279	-2.881526685	Down	0.0356382	0.132400057
mmu-miR-6537-5p	6	1	0.970796186	0.131735279	-2.881526685	Down	0.0356382	0.132143964
mmu-miR-448-3p	36	6	5.824777113	0.790411674	-2.881526685	Down	5.23E-08	7.05E-07
mmu-miR-8102	17	3	2.750589192	0.395205837	-2.799064525	Down	0.000277018	0.002231275
mmu-miR-669e-5p	11	2	1.779793007	0.263470558	-2.755995803	Down	0.00418236	0.024295709
mmu-miR-344e-3p	11	2	1.779793007	0.263470558	-2.755995803	Down	0.00418236	0.024222309
mmu-miR-101b-5p	11	2	1.779793007	0.263470558	-2.755995803	Down	0.00418236	0.02414935
mmu-miR-468-5p	11	2	1.779793007	0.263470558	-2.755995803	Down	0.00418236	0.024076829
mmu-miR-7020-3p	10	2	1.617993643	0.263470558	-2.61849228	Down	0.0080698	0.041585502
mmu-miR-3066-3p	35	7	5.662977749	0.922146953	-2.61849228	Down	3.49E-07	4.40E-06
mmu-miR-6963-5p	14	3	2.2651911	0.395205837	-2.518956606	Down	0.001927138	0.012523131
mmu-miR-2861	177	38	28.63848747	5.005940602	-2.516242221	Down	1.28E-29	3.95E-28
mmu-miR-96-3p	23	5	3.721385378	0.658676395	-2.498198046	Down	6.39E-05	0.00058592
mmu-miR-129b-5p	9	2	1.456194278	0.263470558	-2.466489186	Down	0.01539902	0.070791178
mmu-miR-543-5p	9	2	1.456194278	0.263470558	-2.466489186	Down	0.01539902	0.070621821
mmu-miR-292a-5p	9	2	1.456194278	0.263470558	-2.466489186	Down	0.01539902	0.070453273
mmu-miR-6973a-5p	9	2	1.456194278	0.263470558	-2.466489186	Down	0.01539902	0.070285527
mmu-miR-7218-3p	18	4	2.912388557	0.526941116	-2.466489186	Down	0.000473796	0.003633068
mmu-miR-3109-3p	18	4	2.912388557	0.526941116	-2.466489186	Down	0.000473796	0.003618593
mmu-miR-654-5p	40	9	6.47197457	1.185617511	-2.448567278	Down	1.54E-07	2.03E-06
mmu-miR-6932-5p	57	13	9.222563763	1.712558627	-2.429014481	Down	4.03E-10	6.23E-09
mmu-miR-7003-5p	13	3	2.103391735	0.395205837	-2.412041402	Down	0.00361584	0.02139372
mmu-miR-1941-3p	13	3	2.103391735	0.395205837	-2.412041402	Down	0.00361584	0.021327893
mmu-miR-3960	527	122	85.26826496	16.07170404	-2.407485999	Down	1.06E-80	6.56E-79
mmu-miR-6991-5p	49	12	7.928168849	1.580823348	-2.326311528	Down	1.68E-08	2.36E-07
mmu-miR-7063-3p	12	3	1.941592371	0.395205837	-2.296564185	Down	0.00671454	0.035655881
mmu-miR-124-5p	12	3	1.941592371	0.395205837	-2.296564185	Down	0.00671454	0.035557384
mmu-miR-7061-5p	12	3	1.941592371	0.395205837	-2.296564185	Down	0.00671454	0.03545943
mmu-miR-3070-3p	152	38	24.59350337	5.005940602	-2.296564185	Down	3.78E-23	1.02E-21
mmu-miR-3084-5p	24	6	3.883184742	0.790411674	-2.296564185	Down	0.000100837	0.000890806
mmu-miR-5116	8	2	1.294394914	0.263470558	-2.296564185	Down	0.0290078	0.113950723
mmu-miR-154-3p	8	2	1.294394914	0.263470558	-2.296564185	Down	0.0290078	0.113717694
mmu-miR-1901	11	3	1.779793007	0.395205837	-2.171033303	Down	0.0123243	0.058479414
mmu-miR-6919-3p	11	3	1.779793007	0.395205837	-2.171033303	Down	0.0123243	0.05833502
mmu-miR-6977-5p	11	3	1.779793007	0.395205837	-2.171033303	Down	0.0123243	0.058191338
mmu-miR-7023-5p	22	6	3.559586014	0.790411674	-2.171033303	Down	0.000328656	0.002614247
mmu-miR-7648-3p	36	10	5.824777113	1.31735279	-2.144561091	Down	4.52E-06	5.01E-05
mmu-miR-7052-3p	18	5	2.912388557	0.658676395	-2.144561091	Down	0.001312496	0.00908323
mmu-miR-7008-5p	18	5	2.912388557	0.658676395	-2.144561091	Down	0.001312496	0.009050557
mmu-miR-1892	50	14	8.089968213	1.844293906	-2.133065452	Down	6.67E-08	8.94E-07
mmu-miR-711	39	11	6.310175206	1.449088069	-2.122534785	Down	2.08E-06	2.36E-05
mmu-miR-25-5p	21	6	3.397786649	0.790411674	-2.103919107	Down	0.00058656	0.00434145
mmu-miR-6936-3p	27	8	4.368582835	1.053882232	-2.051451687	Down	0.000118969	0.001046163
mmu-miR-6982-5p	27	8	4.368582835	1.053882232	-2.051451687	Down	0.000118969	0.001041386
mmu-miR-7071-3p	10	3	1.617993643	0.395205837	-2.033529779	Down	0.0223238	0.092629274
mmu-miR-743a-5p	10	3	1.617993643	0.395205837	-2.033529779	Down	0.0223238	0.092429211
mmu-miR-7012-5p	10	3	1.617993643	0.395205837	-2.033529779	Down	0.0223238	0.09223001
mmu-miR-6933-5p	10	3	1.617993643	0.395205837	-2.033529779	Down	0.0223238	0.092031666
mmu-miR-7036b-3p	46	14	7.442770756	1.844293906	-2.012771219	Down	6.20E-07	7.53E-06
mmu-miR-1899	13	4	2.103391735	0.526941116	-1.997003903	Down	0.00952634	0.047931742
mmu-miR-6969-3p	13	4	2.103391735	0.526941116	-1.997003903	Down	0.00952634	0.047806266
mmu-miR-3964	29	9	4.692181563	1.185617511	-1.984620178	Down	9.39E-05	0.000837178
mmu-miR-1964-5p	19	6	3.074187921	0.790411674	-1.959529197	Down	0.001820536	0.011993016
mmu-miR-1224-5p	22	7	3.559586014	0.922146953	-1.948640881	Down	0.000808186	0.005868532
mmu-miR-299a-5p	22	7	3.559586014	0.922146953	-1.948640881	Down	0.000808186	0.005846387
mmu-miR-1945	24	8	3.883184742	1.053882232	-1.881526685	Down	0.000622358	0.004588693
mmu-miR-7660-3p	9	3	1.456194278	0.395205837	-1.881526685	Down	0.0398298	0.144063635
mmu-miR-3101-5p	9	3	1.456194278	0.395205837	-1.881526685	Down	0.0398298	0.143792329
mmu-miR-6973b-5p	9	3	1.456194278	0.395205837	-1.881526685	Down	0.0398298	0.143522042
mmu-miR-6917-5p	9	3	1.456194278	0.395205837	-1.881526685	Down	0.0398298	0.14325277
mmu-miR-8119	17	6	2.750589192	0.790411674	-1.799064525	Down	0.00543268	0.029926573
mmu-miR-453	17	6	2.750589192	0.790411674	-1.799064525	Down	0.00543268	0.029840824
mmu-miR-7007-3p	17	6	2.750589192	0.790411674	-1.799064525	Down	0.00543268	0.029755564
mmu-miR-8099	86	31	13.91474533	4.083793649	-1.768632629	Down	3.86E-10	6.01E-09
mmu-miR-7649-3p	11	4	1.779793007	0.526941116	-1.755995803	Down	0.0291536	0.114056023
mmu-miR-7666-5p	22	8	3.559586014	1.053882232	-1.755995803	Down	0.001799366	0.011935587
mmu-miR-652-5p	54	20	8.73716567	2.63470558	-1.729523592	Down	1.10E-06	1.30E-05
mmu-miR-7088-5p	32	12	5.177579656	1.580823348	-1.711601684	Down	0.000205926	0.001701552
mmu-miR-3966	655	246	105.9785836	32.40687864	-1.709400776	Down	3.81E-64	1.97E-62
mmu-miR-7010-5p	29	11	4.692181563	1.449088069	-1.695113561	Down	0.000454324	0.003511851
mmu-miR-296-5p	26	10	4.206783471	1.31735279	-1.675075808	Down	0.001006108	0.007169922
mmu-miR-205-3p	13	5	2.103391735	0.658676395	-1.675075808	Down	0.0212546	0.089746846
mmu-miR-7045-3p	13	5	2.103391735	0.658676395	-1.675075808	Down	0.0212546	0.0895496
mmu-miR-681	166	64	26.85869447	8.431057857	-1.671603616	Down	5.89E-17	1.28E-15
mmu-miR-181a-2-3p	140	54	22.651911	7.113705067	-1.6709597	Down	1.59E-14	3.15E-13
mmu-miR-1958	18	7	2.912388557	0.922146953	-1.659134264	Down	0.00680182	0.035821673
mmu-miR-3098-5p	23	9	3.721385378	1.185617511	-1.650201139	Down	0.00223806	0.014253691
mmu-miR-6942-5p	63	25	10.19335995	3.293381975	-1.629987918	Down	4.44E-07	5.53E-06
mmu-miR-6386	15	6	2.426990464	0.790411674	-1.61849228	Down	0.015478	0.070144979
mmu-miR-7677-3p	15	6	2.426990464	0.790411674	-1.61849228	Down	0.015478	0.069979542
mmu-miR-3067-3p	10	4	1.617993643	0.526941116	-1.61849228	Down	0.0498224	0.172399893
mmu-miR-3473g	10	4	1.617993643	0.526941116	-1.61849228	Down	0.0498224	0.172089263
mmu-miR-7028-3p	32	13	5.177579656	1.712558627	-1.596124467	Down	0.000414488	0.003229974
mmu-miR-5114	27	11	4.368582835	1.449088069	-1.592020068	Down	0.001226708	0.008613917
mmu-miR-6974-3p	27	11	4.368582835	1.449088069	-1.592020068	Down	0.001226708	0.008582479
mmu-miR-3154	61	25	9.86976122	3.293381975	-1.583445333	Down	1.15E-06	1.35E-05
mmu-miR-7224-3p	17	7	2.750589192	0.922146953	-1.576672104	Down	0.01127248	0.054569051
mmu-miR-3057-3p	12	5	1.941592371	0.658676395	-1.559598591	Down	0.0356584	0.131963615
mmu-miR-543-3p	12	5	1.941592371	0.658676395	-1.559598591	Down	0.0356584	0.13170935
mmu-miR-184-5p	12	5	1.941592371	0.658676395	-1.559598591	Down	0.0356584	0.131456063
mmu-miR-3473c	12	5	1.941592371	0.658676395	-1.559598591	Down	0.0356584	0.131203748
mmu-miR-191-3p	55	23	8.898965034	3.029911417	-1.554361942	Down	5.26E-06	5.76E-05
mmu-miR-7045-5p	31	13	5.015780292	1.712558627	-1.550320777	Down	0.000670634	0.004888233
mmu-miR-1231-3p	19	8	3.074187921	1.053882232	-1.544491698	Down	0.00821504	0.04222046
mmu-miR-6240	40	17	6.47197457	2.239499743	-1.531029438	Down	0.000125724	0.00108564
mmu-miR-7240-5p	282	120	45.62742072	15.80823348	-1.529224942	Down	1.55E-24	4.30E-23
mmu-miR-6907-5p	21	9	3.397786649	1.185617511	-1.518956606	Down	0.00599234	0.032267741
mmu-miR-6924-5p	14	6	2.2651911	0.790411674	-1.518956606	Down	0.0256062	0.103124129
mmu-miR-7053-5p	72	31	11.64955423	4.083793649	-1.512292876	Down	3.20E-07	4.12E-06
mmu-miR-7067-5p	72	31	11.64955423	4.083793649	-1.512292876	Down	3.20E-07	4.09E-06
mmu-miR-483-5p	128	56	20.71031863	7.377175625	-1.489209263	Down	1.52E-11	2.55E-10
mmu-miR-7056-3p	16	7	2.588789828	0.922146953	-1.489209263	Down	0.0184446	0.079101338
mmu-miR-7662-5p	25	11	4.044984106	1.449088069	-1.480988756	Down	0.00319806	0.019400889
mmu-miR-6954-3p	20	9	3.235987285	1.185617511	-1.448567278	Down	0.00964688	0.048284775
mmu-miR-7673-3p	20	9	3.235987285	1.185617511	-1.448567278	Down	0.00964688	0.048159034
mmu-miR-3077-5p	42	19	6.795573299	2.502970301	-1.440954094	Down	0.000172127	0.001434644
mmu-miR-7662-3p	26	12	4.206783471	1.580823348	-1.412041402	Down	0.00370696	0.021731628
mmu-miR-3620-3p	41	19	6.633773935	2.502970301	-1.406188676	Down	0.000269014	0.002175949
mmu-miR-208a-5p	240	112	38.83184742	14.75435125	-1.396099858	Down	1.32E-18	3.02E-17
mmu-miR-713	15	7	2.426990464	0.922146953	-1.396099858	Down	0.0297642	0.11573625
mmu-miR-6914-5p	15	7	2.426990464	0.922146953	-1.396099858	Down	0.0297642	0.115501966
mmu-miR-7672-3p	15	7	2.426990464	0.922146953	-1.396099858	Down	0.0297642	0.115268629
mmu-miR-3059-3p	15	7	2.426990464	0.922146953	-1.396099858	Down	0.0297642	0.115036233
mmu-miR-3078-3p	17	8	2.750589192	1.053882232	-1.384027026	Down	0.0213314	0.089676083
mmu-miR-344d-3p	19	9	3.074187921	1.185617511	-1.374566697	Down	0.01534686	0.070720987
mmu-miR-7020-5p	23	11	3.721385378	1.449088069	-1.360694522	Down	0.00801682	0.041535794
mmu-miR-5121	39	19	6.310175206	2.502970301	-1.33403889	Down	0.000643956	0.004711693
mmu-miR-188-5p	41	20	6.633773935	2.63470558	-1.332188094	Down	0.000472474	0.003637481
mmu-miR-3083-3p	16	8	2.588789828	1.053882232	-1.296564185	Down	0.0336854	0.127115968
mmu-miR-6351	28	14	4.530382199	1.844293906	-1.296564185	Down	0.00475558	0.026656277
mmu-miR-7238-5p	22	11	3.559586014	1.449088069	-1.296564185	Down	0.012489	0.058824111
mmu-miR-7034-5p	14	7	2.2651911	0.922146953	-1.296564185	Down	0.0473096	0.16671416
mmu-miR-470-5p	61	31	9.86976122	4.083793649	-1.273105212	Down	3.75E-05	0.000353695
mmu-miR-1968-5p	228	118	36.89025505	15.54476292	-1.24681115	Down	3.92E-15	8.16E-14
mmu-miR-5617-3p	23	12	3.721385378	1.580823348	-1.23516364	Down	0.01387094	0.064697304
mmu-miR-6399	51	27	8.251767577	3.556852533	-1.214102025	Down	0.00028416	0.002269728
mmu-miR-3475-5p	32	17	5.177579656	2.239499743	-1.209101344	Down	0.00423712	0.024319039
mmu-miR-8101	28	15	4.530382199	1.976029185	-1.197028511	Down	0.00799724	0.041546637
mmu-miR-1306-5p	26	14	4.206783471	1.844293906	-1.189648981	Down	0.01101792	0.053607494
mmu-miR-499-3p	63	34	10.19335995	4.478999486	-1.186381267	Down	7.41E-05	0.000672831
mmu-miR-3090-5p	33	18	5.339379021	2.371235022	-1.171033303	Down	0.00462588	0.0260818
mmu-miR-6974-5p	44	24	7.119172027	3.161646696	-1.171033303	Down	0.001060392	0.007528783
mmu-miR-7081-5p	100	55	16.17993643	7.245440346	-1.159060661	Down	9.34E-07	1.12E-05
mmu-miR-31-5p	38	21	6.148375842	2.766440859	-1.152174275	Down	0.0026848	0.016764696
mmu-miR-6977-3p	18	10	2.912388557	1.31735279	-1.144561091	Down	0.0407476	0.145462103
mmu-miR-1197-5p	18	10	2.912388557	1.31735279	-1.144561091	Down	0.0407476	0.145191727
mmu-miR-193b-5p	23	13	3.721385378	1.712558627	-1.119686423	Down	0.0228066	0.093619384
mmu-miR-671-5p	74	42	11.97315296	5.532881718	-1.113700128	Down	4.43E-05	0.000410671
mmu-miR-7044-5p	81	46	13.1057485	6.059822834	-1.112852232	Down	1.95E-05	0.000192758
mmu-miR-1199-5p	44	25	7.119172027	3.293381975	-1.112139614	Down	0.00168311	0.011242236
mmu-miR-2137	274	156	44.33302581	20.55070353	-1.109194049	Down	4.39E-15	8.95E-14
mmu-miR-6970-5p	35	20	5.662977749	2.63470558	-1.103919107	Down	0.00539498	0.029804544
mmu-miR-3073b-5p	265	155	42.87683153	20.41896825	-1.070288329	Down	6.81E-14	1.28E-12
mmu-miR-338-3p	46	27	7.442770756	3.556852533	-1.065238639	Down	0.001924048	0.012545578
mmu-miR-667-5p	332	196	53.71738893	25.82011469	-1.056893772	Down	1.04E-16	2.25E-15
mmu-miR-1967	22	13	3.559586014	1.712558627	-1.055556085	Down	0.033781	0.127226281
mmu-miR-224-5p	20	12	3.235987285	1.580823348	-1.033529779	Down	0.0467656	0.165405268
mmu-miR-7684-3p	43	26	6.957372663	3.425117254	-1.022389221	Down	0.00374216	0.0218711
mmu-miR-3100-3p	23	14	3.721385378	1.844293906	-1.012771219	Down	0.0358236	0.131559083
mmu-miR-675-5p	46	28	7.442770756	3.688587812	-1.012771219	Down	0.00292198	0.018011047
mmu-miR-3093-5p	98	60	15.8563377	7.904116741	-1.004383433	Down	1.56E-05	0.000158544
mmu-miR-1193-5p	98	60	15.8563377	7.904116741	-1.004383433	Down	1.56E-05	0.00015771
mmu-miR-27b-5p	78	48	12.62035041	6.323293393	-0.997003903	Down	0.000128645	0.001105885
mmu-miR-8098	34	21	5.501178385	2.766440859	-0.991709603	Down	0.01199784	0.057499648
mmu-miR-7009-5p	89	55	14.40014342	7.245440346	-0.990937902	Down	4.70E-05	0.000432934
mmu-miR-7648-5p	76	47	12.29675168	6.191558114	-0.989902847	Down	0.000171879	0.001438832
mmu-miR-3104-3p	249	154	40.2880417	20.28723297	-0.989779576	Down	9.97E-12	1.71E-10
mmu-miR-5129-3p	126	78	20.3867199	10.27535176	-0.988441889	Down	1.33E-06	1.55E-05
mmu-miR-5126	221	138	35.7576595	18.1794685	-0.975942287	Down	2.33E-10	3.67E-09
mmu-miR-208b-3p	70	44	11.3259555	5.796352276	-0.966415583	Down	0.00040939	0.003203268
mmu-miR-3073b-3p	68	43	11.00235677	5.664616997	-0.957762271	Down	0.000546446	0.004076019
mmu-miR-6979-3p	83	53	13.42934723	6.981969788	-0.943683162	Down	0.000161209	0.00135543
mmu-miR-7033-5p	25	16	4.044984106	2.107764464	-0.940420375	Down	0.0394738	0.143045888
mmu-miR-3067-5p	102	66	16.50353515	8.694528415	-0.924595407	Down	3.92E-05	0.000367938
mmu-miR-6912-5p	37	24	5.986576478	3.161646696	-0.92105505	Down	0.01370308	0.064070255
mmu-miR-1902	135	88	21.84291417	11.59270455	-0.913948163	Down	2.78E-06	3.12E-05
mmu-miR-5100	95	62	15.3709396	8.167587299	-0.912223483	Down	8.72E-05	0.000784829
mmu-miR-1251-3p	360	235	58.24777113	30.95779057	-0.911900335	Down	2.15E-14	4.21E-13
mmu-miR-540-5p	29	19	4.692181563	2.502970301	-0.906617666	Down	0.0313862	0.121061057
mmu-miR-6366	64	42	10.35515931	5.532881718	-0.904246762	Down	0.001397026	0.009564639
mmu-miR-5124a	59	39	9.546162491	5.137675881	-0.893805015	Down	0.00238464	0.01508698
mmu-miR-8105	123	82	19.9013218	10.80229288	-0.881526685	Down	1.44E-05	0.000148275
mmu-miR-7219-5p	158	106	25.56429955	13.96393958	-0.872424478	Down	1.09E-06	1.30E-05
mmu-miR-7017-5p	46	31	7.442770756	4.083793649	-0.86592983	Down	0.00905054	0.045657593
mmu-miR-6931-5p	31	21	5.015780292	2.766440859	-0.858443072	Down	0.0335528	0.127116043
mmu-miR-34a-3p	69	47	11.16415613	6.191558114	-0.85049979	Down	0.001633676	0.010988621
mmu-miR-7030-3p	348	238	56.30617876	31.3529964	-0.844689917	Down	1.95E-12	3.43E-11
mmu-miR-709	38	26	6.148375842	3.425117254	-0.84405198	Down	0.0203108	0.086524008
mmu-miR-7032-3p	38	26	6.148375842	3.425117254	-0.84405198	Down	0.0203108	0.086332159
mmu-miR-6414	146	100	23.62270718	13.1735279	-0.842532554	Down	5.43E-06	5.91E-05
mmu-miR-6915-5p	54	37	8.73716567	4.874205323	-0.841998321	Down	0.0057456	0.03102624
mmu-miR-5122	35	24	5.662977749	3.161646696	-0.840884701	Down	0.0264434	0.10517012
mmu-miR-105	42	29	6.795573299	3.820323091	-0.830900612	Down	0.01605898	0.071760057
mmu-miR-205-5p	95	66	15.3709396	8.694528415	-0.822025674	Down	0.000329908	0.002613362
mmu-miR-6948-3p	103	72	16.66533452	9.484940089	-0.81313971	Down	0.000212128	0.001745276
mmu-miR-673-5p	130	91	21.03391735	11.98791039	-0.811137358	Down	3.28E-05	0.000311383
mmu-miR-668-3p	75	53	12.13495232	6.981969788	-0.797462421	Down	0.001886086	0.012382284
mmu-miR-3101-3p	41	29	6.633773935	3.820323091	-0.796135194	Down	0.0218404	0.091017493
mmu-miR-181b-5p	1421	1007	229.9168966	132.657426	-0.793407056	Down	2.17E-41	8.34E-40
mmu-miR-195a-3p	1011	724	163.5791573	95.376342	-0.77828558	Down	5.22E-29	1.59E-27
mmu-miR-193a-3p	53	38	8.575366306	5.005940602	-0.776557126	Down	0.01069604	0.05230691
mmu-miR-7083-5p	78	56	12.62035041	7.377175625	-0.774611482	Down	0.00199784	0.012895149
mmu-miR-187-5p	72	52	11.64955423	6.850234509	-0.766049468	Down	0.00327468	0.01974076
mmu-miR-6966-3p	47	34	7.60457012	4.478999486	-0.763690195	Down	0.0178389	0.076675272
mmu-miR-15b-3p	155	113	25.07890146	14.88608653	-0.752509628	Down	2.14E-05	0.000209644
mmu-miR-1943-5p	52	38	8.413566941	5.005940602	-0.749076389	Down	0.01426466	0.066051578
mmu-miR-323-3p	86	63	13.91474533	8.299322578	-0.745549016	Down	0.00169398	0.011275554
mmu-miR-7220-3p	5449	4008	881.6447358	527.9949983	-0.739673167	Down	4.95E-136	3.95E-134
mmu-miR-1981-3p	174	128	28.15308938	16.86211571	-0.739507681	Down	9.23E-06	9.73E-05
mmu-miR-369-3p	836	621	135.2642685	81.80760827	-0.725473859	Down	1.19E-21	3.03E-20
mmu-miR-149-3p	47	35	7.60457012	4.610734765	-0.721870019	Down	0.0240846	0.098443877
mmu-miR-767	443	334	71.67711837	43.99958319	-0.704022781	Down	1.23E-11	2.08E-10
mmu-miR-341-3p	75	57	12.13495232	7.508910904	-0.692492861	Down	0.0059969	0.032201841
mmu-miR-486a-5p	2153	1637	348.3540312	215.6506517	-0.691858182	Down	5.37E-49	2.34E-47
mmu-miR-5124b	42	32	6.795573299	4.215528928	-0.688881608	Down	0.0406722	0.14546382
mmu-miR-27a-3p	24240	18470	3922.01659	2433.150603	-0.688770017	Down	0	0
mmu-miR-187-3p	9818	7482	1588.546158	985.6433576	-0.688569386	Down	7.34E-215	8.79E-213
mmu-miR-365-1-5p	47	36	7.60457012	4.742470044	-0.681228035	Down	0.032022	0.123018385
mmu-miR-151-5p	1543	1182	249.656419	155.7110998	-0.681072211	Down	1.12E-34	3.63E-33
mmu-miR-20b-5p	124	95	20.06312117	12.51485151	-0.680904887	Down	0.000499086	0.003751952
mmu-miR-7036a-5p	1125	864	182.0242848	113.8192811	-0.677385969	Down	1.67E-25	4.84E-24
mmu-miR-126b-5p	266	205	43.03863089	27.0057322	-0.672366521	Down	4.60E-07	5.69E-06
mmu-miR-101c	48	37	7.766369484	4.874205323	-0.67207332	Down	0.0322596	0.123683306
mmu-miR-664-3p	57	44	9.222563763	5.796352276	-0.67002258	Down	0.0199662	0.085435726
mmu-miR-486b-5p	2266	1755	366.6373594	231.1954147	-0.665241015	Down	3.89E-48	1.62E-46
mmu-miR-300-3p	104	81	16.82713388	10.6705576	-0.6571539	Down	0.00200464	0.012852491
mmu-miR-7663-3p	77	60	12.45855105	7.904116741	-0.65646013	Down	0.00790666	0.041412752
mmu-miR-29b-2-5p	78	61	12.62035041	8.03585202	-0.651229066	Down	0.00794672	0.041509161
mmu-miR-6380	46	36	7.442770756	4.742470044	-0.650201139	Down	0.04177	0.1482835
mmu-miR-5709-3p	74	58	11.97315296	7.640646183	-0.648036555	Down	0.0100486	0.049647336
mmu-miR-6981-5p	65	51	10.51695868	6.71849923	-0.646506656	Down	0.0160593	0.0715946
mmu-miR-455-5p	325	255	52.58479338	33.59249615	-0.646506656	Down	7.35E-08	9.79E-07
mmu-miR-6937-5p	213	168	34.46326459	22.13152687	-0.638956382	Down	1.62E-05	0.000162306
mmu-let-7b-3p	409	323	66.17593998	42.55049512	-0.637130863	Down	2.53E-09	3.67E-08
mmu-miR-486b-3p	115	91	18.60692689	11.98791039	-0.634259595	Down	0.001644134	0.011020297
mmu-miR-181a-1-3p	305	245	49.3488061	32.27514336	-0.612591678	Down	6.73E-07	8.11E-06
mmu-miR-181a-5p	5746	4624	929.699147	609.1439301	-0.60998078	Down	2.25E-102	1.60E-100
mmu-miR-6994-3p	4003	3232	647.6828551	425.7684218	-0.605218602	Down	6.45E-71	3.53E-69
mmu-miR-203-5p	156	126	25.24070082	16.59864516	-0.60468648	Down	0.000443106	0.003439005
mmu-miR-7663-5p	70	57	11.3259555	7.508910904	-0.592957188	Down	0.0207196	0.087874941
mmu-miR-718	513	418	83.00307386	55.06534663	-0.592020068	Down	4.12E-10	6.32E-09
