# Supplementary material for: Circ_0000181 regulates miR-667-5p/NLRC4 axis to promote pyroptosis progression in diabetic nephropathy
Source: Sci Rep. 2022 Jul 14;12:11994. doi: 10.1038/s41598-022-15607-7 (PMC9283475; doi:10.1038/s41598-022-15607-7)
Supplement: Supplementary file 5 — Supplementary Table S3. [file 41598_2022_15607_MOESM5_ESM.xls]

Table S3. Differentially expressed mRNAs in between DN and sham groups.
geneID	geneLength	Sham-Expression	DN-Expression	Sham-RPKM	DN-RPKM	log2 Ratio(DN/Sham)	Up-Down-Regulation(DN/Sham)	P-value	FDR
Btnl2	2563	0	198	0.001	6.700624818	12.71007991	Up	4.41E-60	2.37E-58
Art2a-ps	864	0	27	0.001	2.710495803	11.40434106	Up	8.08E-09	6.52E-08
Spaca7	761	0	19	0.001	2.165547238	11.08051593	Up	2.02E-06	1.23E-05
Bcl2a1b	764	0	13	0.001	1.47587206	10.52735195	Up	0.000127089	0.00057508
Saa3	531	0	9	0.001	1.470099419	10.52169801	Up	0.00201016	0.00691139
Nkx6-2	1306	0	18	0.001	1.195440722	10.22332688	Up	4.03E-06	2.35E-05
Timp1	890	0	12	0.001	1.169472346	10.19164203	Up	0.000253448	0.001074757
Slfn9	3856	0	50	0.001	1.124687055	10.13530791	Up	1.03E-15	1.48E-14
Apcs	984	0	12	0.001	1.05775446	10.04678905	Up	0.000253448	0.001074471
C130026I21Rik	1971	0	24	0.001	1.056144483	10.0445915	Up	6.41E-08	4.70E-07
Bcl2a1a	796	0	9	0.001	0.980681899	9.937641439	Up	0.00201016	0.006908406
Ddias	3449	0	36	0.001	0.905332318	9.822303646	Up	1.62E-11	1.71E-10
Chga	1882	0	19	0.001	0.87565433	9.774217658	Up	2.02E-06	1.23E-05
Klk1b4	839	0	8	0.001	0.827040436	9.691814057	Up	0.00400874	0.012596749
Ccl12	536	0	5	0.001	0.809103225	9.660179962	Up	0.0317942	0.073758652
Esco2	2899	0	27	0.001	0.807819377	9.657888942	Up	8.08E-09	6.52E-08
Gzma	878	0	8	0.001	0.790304015	9.626263928	Up	0.00400874	0.012591778
Ccl7	799	0	7	0.001	0.759888686	9.569644287	Up	0.00799446	0.022918028
Rln1	697	0	6	0.001	0.746650207	9.544288713	Up	0.01594296	0.04126093
BC051142	1900	0	16	0.001	0.73040729	9.512557354	Up	1.60E-05	8.53E-05
Saa1	607	0	5	0.001	0.714463474	9.480716446	Up	0.0317942	0.073704947
Serp2	765	0	6	0.001	0.6802813	9.409987621	Up	0.01594296	0.041355056
Agrp	777	0	6	0.001	0.669775025	9.38753277	Up	0.01594296	0.041361796
Oip5	1557	0	12	0.001	0.668484514	9.384750329	Up	0.000253448	0.001073613
Crabp1	802	0	6	0.001	0.648896751	9.341845132	Up	0.01594296	0.041341583
Tnni3	824	0	6	0.001	0.631571838	9.302803031	Up	0.01594296	0.04127435
Chst13	1651	0	11	0.001	0.577888869	9.174648271	Up	0.000505438	0.002005001
Icam4	907	0	6	0.001	0.573776399	9.164344818	Up	0.01594296	0.041294497
Gm3636	1724	0	11	0.001	0.553419097	9.112228617	Up	0.000505438	0.002006
Aunip	1270	0	8	0.001	0.546367658	9.093728276	Up	0.00400874	0.012589294
Prss41	1112	0	7	0.001	0.545999155	9.092754907	Up	0.00799446	0.022880944
H2-Eb2	3380	0	21	0.001	0.538891473	9.073850949	Up	5.08E-07	3.34E-06
Nxnl2	1163	0	7	0.001	0.522055941	9.028060598	Up	0.00799446	0.022885058
Rgs16	2335	0	14	0.001	0.520043734	9.022489145	Up	6.37E-05	0.000305107
E2f8	3691	0	22	0.001	0.516984298	9.013976654	Up	2.55E-07	1.75E-06
H2-Q8	1011	0	6	0.001	0.514752912	9.007736277	Up	0.01594296	0.041227417
Mgarp	1230	0	7	0.001	0.493618748	8.94725338	Up	0.00799446	0.022905653
Cdc25c	1943	0	11	0.001	0.491041957	8.939702491	Up	0.000505438	0.0020055
Tmem121	1600	0	9	0.001	0.487889245	8.930409869	Up	0.00201016	0.006903935
Havcr2	2724	0	15	0.001	0.477620406	8.899720665	Up	3.20E-05	0.000161646
Fam64a	1466	0	8	0.001	0.473319867	8.88667167	Up	0.00400874	0.012619168
Gm5431	2971	0	16	0.001	0.467106648	8.867608168	Up	1.60E-05	8.53E-05
Tekt2	1494	0	8	0.001	0.46444908	8.859376625	Up	0.00400874	0.012609194
Sapcd1	937	0	5	0.001	0.462838131	8.854363915	Up	0.0317942	0.073565679
Troap	2266	0	12	0.001	0.459324973	8.843371413	Up	0.000253448	0.001073899
Ska1	2669	0	14	0.001	0.4549652	8.82961239	Up	6.37E-05	0.000305015
Pou5f2	1395	0	7	0.001	0.435233735	8.765646573	Up	0.00799446	0.022922156
Sirpb1a	1232	0	6	0.001	0.42241493	8.722517018	Up	0.01594296	0.04132139
Il1rn	2480	0	12	0.001	0.419689673	8.713179153	Up	0.000253448	0.001074185
Cd300lf	1885	0	9	0.001	0.414123497	8.693917251	Up	0.00201016	0.006915871
Dscc1	1309	0	6	0.001	0.397566993	8.635054176	Up	0.01594296	0.041368538
Nfkbid	2010	0	9	0.001	0.388369548	8.601286273	Up	0.00201016	0.006917366
Pbx4	1347	0	6	0.001	0.386351295	8.593769423	Up	0.01594296	0.041388777
Mcemp1	1132	0	5	0.001	0.383108947	8.58161091	Up	0.0317942	0.073629891
Sit1	1201	0	5	0.001	0.361098525	8.496248717	Up	0.0317942	0.073715682
C1rb	2166	0	9	0.001	0.360398334	8.493448532	Up	0.00201016	0.006905424
Pglyrp2	2815	0	11	0.001	0.338932335	8.404853469	Up	0.000505438	0.002004501
Unc5cl	2836	0	11	0.001	0.33642261	8.394130859	Up	0.000505438	0.002004002
Ntm	1808	0	7	0.001	0.335813639	8.391517017	Up	0.00799446	0.022893292
Eid3	1304	0	5	0.001	0.332576172	8.377540998	Up	0.0317942	0.073812435
Serpina7	2358	0	9	0.001	0.331052923	8.370918056	Up	0.00201016	0.006912883
Gm1661	1837	0	7	0.001	0.330512281	8.368560069	Up	0.00799446	0.022872719
Snai3	1589	0	6	0.001	0.327511135	8.355400149	Up	0.01594296	0.041307939
Clec4d	1336	0	5	0.001	0.324610276	8.34256486	Up	0.0317942	0.073855519
Cpz	2173	0	8	0.001	0.319322101	8.318868599	Up	0.00400874	0.012606703
Cplx1	2192	0	8	0.001	0.316554254	8.306308975	Up	0.00400874	0.012614179
Serpina3m	1659	0	6	0.001	0.3136921	8.293205387	Up	0.01594296	0.041301217
Hsd17b13	1730	0	6	0.001	0.300818031	8.232747236	Up	0.01594296	0.041314664
Slc27a6	2598	0	9	0.001	0.300470666	8.231080344	Up	0.00201016	0.006906915
Mettl7a3	1446	0	5	0.001	0.299916548	8.228417316	Up	0.0317942	0.073640604
Arl11	1482	0	5	0.001	0.292631126	8.19293942	Up	0.0317942	0.073683487
Lrr1	1501	0	5	0.001	0.288926934	8.174560891	Up	0.0317942	0.073662039
Gpr137c	2444	0	8	0.001	0.283914454	8.149312488	Up	0.00400874	0.012601724
4930444P10Rik	1844	0	6	0.001	0.282220821	8.140680618	Up	0.01594296	0.041348319
Spib	2786	0	9	0.001	0.280194828	8.130286517	Up	0.00201016	0.006920358
Cfap53	1876	0	6	0.001	0.27740682	8.115859446	Up	0.01594296	0.041382028
Dpep2	1877	0	6	0.001	0.277259027	8.115090624	Up	0.01594296	0.041287779
Stil	5434	0	17	0.001	0.271348862	8.084005049	Up	8.04E-06	4.50E-05
Neil3	2253	0	7	0.001	0.269485601	8.074064382	Up	0.00799446	0.022897411
Gdpd2	2597	0	8	0.001	0.26718788	8.061710759	Up	0.00400874	0.012599236
Tmem71	2931	0	9	0.001	0.266333262	8.057088806	Up	0.00201016	0.006909898
Mtl5	2318	0	7	0.001	0.261928844	8.033031129	Up	0.00799446	0.022889174
Fap	2704	0	8	0.001	0.256614987	8.003461621	Up	0.00400874	0.012594263
Sult6b1	2060	0	6	0.001	0.252628735	7.980874936	Up	0.01594296	0.041328119
Prss16	2152	0	6	0.001	0.241828622	7.917841196	Up	0.01594296	0.04133485
Mip	2172	0	6	0.001	0.239601839	7.904495171	Up	0.01594296	0.041240816
BC035044	2612	0	7	0.001	0.232446807	7.860756798	Up	0.00799446	0.022909777
Actrt3	1892	0	5	0.001	0.229217404	7.840572779	Up	0.0317942	0.0735443
Lrriq4	2387	0	6	0.001	0.218020609	7.768320707	Up	0.01594296	0.041281064
Slc7a3	2416	0	6	0.001	0.21540364	7.750898819	Up	0.01594296	0.041234115
Eef1a2	2046	0	5	0.001	0.211964481	7.727678723	Up	0.0317942	0.073737161
Gapt	2055	0	5	0.001	0.21103617	7.721346474	Up	0.0317942	0.073790913
Ccdc178	3335	0	8	0.001	0.208062047	7.700870012	Up	0.00400874	0.012604213
Muc13	2969	0	7	0.001	0.20449682	7.675934602	Up	0.00799446	0.022876831
Tnfrsf9	2134	0	5	0.001	0.203223678	7.666924692	Up	0.0317942	0.073501579
Slc22a27	2151	0	5	0.001	0.20161754	7.655477343	Up	0.0317942	0.073844743
Trim31	2248	0	5	0.001	0.192917851	7.591842832	Up	0.0317942	0.073747905
Serpina3f	2254	0	5	0.001	0.192404316	7.587997352	Up	0.0317942	0.073780156
Fam109b	2745	0	6	0.001	0.189586592	7.566713125	Up	0.01594296	0.041254223
Slc7a15	2350	0	5	0.001	0.184544395	7.527824111	Up	0.0317942	0.073769402
Slc28a2	3904	0	8	0.001	0.17773743	7.47360372	Up	0.00400874	0.012616673
Slfn4	3958	0	8	0.001	0.175312513	7.453785161	Up	0.00400874	0.012586811
Hist1h2be	2506	0	5	0.001	0.173056396	7.435098453	Up	0.0317942	0.073726419
Morc1	3050	0	6	0.001	0.170627933	7.414710031	Up	0.01594296	0.041375282
Hapln4	3576	0	7	0.001	0.169784972	7.407564959	Up	0.00799446	0.022901531
Nap1l2	2606	0	5	0.001	0.166415705	7.378647784	Up	0.0317942	0.07358707
Itih4	3164	0	6	0.001	0.16448015	7.361769674	Up	0.01594296	0.041267639
Rhoh	4960	0	9	0.001	0.157383627	7.298141654	Up	0.00201016	0.006914377
Ugt2b35	3358	0	6	0.001	0.154977723	7.275917043	Up	0.01594296	0.041247518
Treml2	4509	0	8	0.001	0.153889316	7.265749263	Up	0.00400874	0.012611686
Mctp1	4289	0	7	0.001	0.141560051	7.145270379	Up	0.00799446	0.022913901
Ccdc33	3113	0	5	0.001	0.139312345	7.122179291	Up	0.0317942	0.073833971
Mmp25	3373	0	5	0.001	0.128573771	7.00645255	Up	0.0317942	0.07365132
Bhlha15	3494	0	5	0.001	0.124121159	6.95560526	Up	0.0317942	0.073619181
Abcg8	3667	0	5	0.001	0.118265429	6.885884602	Up	0.0317942	0.073801672
Xirp2	11969	0	16	0.001	0.115947352	6.857326057	Up	1.60E-05	8.53E-05
Ccdc150	3807	0	5	0.001	0.113916293	6.831830298	Up	0.0317942	0.073522933
Slamf7	3977	0	5	0.001	0.109046852	6.768804306	Up	0.0317942	0.073512254
Ccdc177	4399	0	5	0.001	0.09858589	6.623309267	Up	0.0317942	0.073554988
Ubd	937	4	377	0.372410923	34.89799506	6.550104953	Up	5.26E-106	5.07E-104
Apol9a	1527	4	350	0.228519342	19.88051931	6.442895352	Up	4.87E-98	4.35E-96
Ebf3	5023	0	5	0.001	0.086338708	6.431935593	Up	0.0317942	0.073608474
Cntn3	5183	0	5	0.001	0.083673419	6.386697474	Up	0.0317942	0.073533615
Trank1	10520	0	10	0.001	0.082448542	6.365422068	Up	0.001007972	0.003738562
Akap6	10263	0	9	0.001	0.076061852	6.24910117	Up	0.00201016	0.006918862
Rimbp3	5848	0	5	0.001	0.074158572	6.212541557	Up	0.0317942	0.073823202
Gli3	8426	0	7	0.001	0.072056855	6.171063779	Up	0.00799446	0.022868609
Ugt1a2	3206	2	137	0.054421247	3.706429694	6.089716323	Up	2.10E-38	7.07E-37
Muc2	6734	0	5	0.001	0.064401445	6.009021147	Up	0.0317942	0.073576373
Mroh2a	7502	0	5	0.001	0.057808495	5.853209605	Up	0.0317942	0.073672761
Kcnc1	7788	0	5	0.001	0.055685584	5.799231984	Up	0.0317942	0.073694215
Iqgap3	5676	1	47	0.015369496	0.718214533	5.546273092	Up	2.03E-13	2.48E-12
Rorb	9289	0	5	0.001	0.046687408	5.544961575	Up	0.0317942	0.073597771
Apol9b	1546	7	282	0.394994057	15.8211605	5.32388067	Up	7.26E-74	4.94E-72
Ms4a6d	1371	1	38	0.063630386	2.404057547	5.239611753	Up	8.32E-11	8.29E-10
Dscaml1	6885	1	38	0.012670626	0.47871647	5.239611753	Up	8.32E-11	8.28E-10
Foxj1	2578	2	66	0.067678246	2.220545825	5.036078359	Up	9.87E-18	1.58E-16
Gbp6	4316	63	2018	1.273389088	40.55444323	4.993114776	Up	0	0
1700007K13Rik	804	1	32	0.108504053	3.452173759	4.99168424	Up	4.47E-09	3.71E-08
Gbp10	3528	35	931	0.865448996	22.88863123	4.725038581	Up	3.53E-226	6.94E-224
H2-DMb2	786	13	314	1.442855426	34.65020589	4.585865271	Up	5.84E-76	4.04E-74
Cdkn1a	1936	50	1187	2.253028379	53.17947964	4.56093227	Up	6.08E-282	1.70E-279
Cenpi	3692	1	23	0.023628727	0.540337192	4.515246196	Up	1.66E-06	1.02E-05
H2-Q7	1536	1	31	0.0769288	1.750528539	4.508122975	Up	8.66E-09	6.96E-08
Cxcl11	1585	5	108	0.2751964	5.910077915	4.424643647	Up	2.00E-26	4.68E-25
Ccnb1	2316	3	64	0.113001631	2.39684603	4.406721739	Up	4.25E-16	6.25E-15
Gc	1812	55	1167	2.647930042	55.86134397	4.398913372	Up	5.28E-271	1.38E-268
Gbp11	2708	5	105	0.161073225	3.363096713	4.384001663	Up	1.38E-25	3.11E-24
Ckap2	2601	3	62	0.100619676	2.067521597	4.36091805	Up	1.55E-15	2.20E-14
Irf7	1859	78	1595	3.660304566	74.41834631	4.34562273	Up	0	0
Iigp1	3123	71	1447	1.983299832	40.18789551	4.340786327	Up	0	0
Dnase1l3	3699	1	20	0.023584012	0.468969266	4.313612335	Up	1.16E-05	6.33E-05
Medag	2876	1	20	0.030332844	0.603170137	4.313612335	Up	1.16E-05	6.33E-05
Cdkn3	773	1	19	0.112855445	2.131929429	4.239611753	Up	2.22E-05	0.000114974
Masp1	2752	2	37	0.063399171	1.166143543	4.201137606	Up	1.66E-09	1.45E-08
Clspn	4982	2	37	0.035020979	0.644164398	4.201137606	Up	1.66E-09	1.45E-08
Rmi2	3739	1	18	0.023331709	0.417556989	4.161609241	Up	4.22E-05	0.000208799
Nlrc5	6945	14	248	0.175856245	3.097263455	4.138525628	Up	1.72E-56	8.68E-55
Col24a1	7137	3	51	0.036669718	0.619802319	4.079147081	Up	1.78E-12	2.03E-11
Cep55	2761	1	17	0.031596255	0.534049155	4.079147081	Up	8.01E-05	0.000375339
Gm4841	2838	7	117	0.215172943	3.575791503	4.054694037	Up	5.48E-27	1.32E-25
Isg15	756	20	329	2.30786399	37.74616378	4.031699919	Up	4.07E-73	2.75E-71
Lcn2	853	8	131	0.818168899	13.32051396	4.025107241	Up	6.51E-30	1.72E-28
Akr1c20	1329	3	49	0.196923835	3.197936358	4.021431583	Up	6.32E-12	6.93E-11
Gxylt2	1826	1	16	0.04777506	0.760007586	3.99168424	Up	0.000151834	0.000678184
Xaf1	2598	8	128	0.268628973	4.273360589	3.99168424	Up	4.33E-29	1.10E-27
H2-M2	1528	2	31	0.114184894	1.75969361	3.94588055	Up	7.57E-08	5.51E-07
Uhrf1	3570	12	185	0.293234483	4.494715729	3.9381032	Up	4.73E-41	1.72E-39
Bst2	766	170	2591	19.36074935	293.3846319	3.921586604	Up	0	0
Eda2r	4789	13	197	0.236810266	3.567961065	3.913296341	Up	2.00E-43	7.72E-42
Nuf2	2405	2	30	0.072546577	1.081944271	3.898574836	Up	1.42E-07	1.01E-06
Gbp2b	2820	67	1003	2.072658277	30.84967138	3.89570094	Up	4.14E-214	7.85E-212
H2-DMb1	1284	30	448	2.038253711	30.26298118	3.892148566	Up	1.76E-96	1.51E-94
Cd74	1415	1490	21064	91.8611418	1291.169099	3.813079431	Up	0	0
Ifit1	2638	25	352	0.826736721	11.57354993	3.807259669	Up	7.04E-75	4.83E-73
Psmb8	1223	85	1191	6.063096484	84.46640723	3.800251002	Up	4.32E-249	1.01E-246
Oas1b	1834	1	14	0.047566662	0.662105845	3.799039162	Up	0.000540308	0.002125318
Slc25a43	1243	1	14	0.070182831	0.976912405	3.799039162	Up	0.000540308	0.002124268
Psrc1	1742	10	132	0.500787938	6.572407734	3.714150264	Up	1.97E-28	4.95E-27
Adam23	6656	1	13	0.013106559	0.169405988	3.692123958	Up	0.001014148	0.003756217
4930503E14Rik	1289	1	13	0.067678246	0.874760476	3.692123958	Up	0.001014148	0.00375447
Fam72a	2105	1	13	0.041442878	0.535660928	3.692123958	Up	0.001014148	0.003757966
Nrg2	2830	1	13	0.030825887	0.398433305	3.692123958	Up	0.001014148	0.003757091
Mns1	1807	1	13	0.048277398	0.623999034	3.692123958	Up	0.001014148	0.003753597
C4bp	1883	1	13	0.046328868	0.59881373	3.692123958	Up	0.001014148	0.003755344
Pkmyt1	2039	2	26	0.08556867	1.105999268	3.692123958	Up	1.75E-06	1.07E-05
Mcm3	2886	18	229	0.544099327	6.882367722	3.660963027	Up	9.23E-48	3.97E-46
Mybpc2	3624	6	76	0.144432548	1.818964071	3.654649253	Up	1.04E-16	1.57E-15
Zbp1	1987	11	139	0.48294406	6.067581949	3.651193694	Up	1.77E-29	4.57E-28
Ifit3	1998	67	832	2.925373544	36.11823837	3.626034768	Up	4.42E-168	6.77E-166
Rasl10b	3481	3	37	0.075182929	0.921926754	3.616175105	Up	1.16E-08	9.20E-08
H2-Ab1	1193	469	5704	34.29528448	414.7035859	3.595998394	Up	0	0
Ssc5d	4260	1	12	0.02047823	0.244326382	3.576646741	Up	0.001896108	0.006571771
2010001E11Rik	2285	1	12	0.038178231	0.45550564	3.576646741	Up	0.001896108	0.00657034
Ccr1	2831	1	12	0.030814998	0.367654676	3.576646741	Up	0.001896108	0.00656891
Sgip1	5589	1	12	0.015608742	0.186228375	3.576646741	Up	0.001896108	0.006567481
Enkur	1199	1	12	0.072758348	0.868082059	3.576646741	Up	0.001896108	0.006566052
Lgals3bp	2168	310	3664	12.47396229	146.5868136	3.554763623	Up	0	0
Usp18	1771	13	147	0.640363842	7.199419682	3.490916867	Up	5.27E-30	1.40E-28
Oasl1	2124	35	392	1.437525451	16.00774922	3.477111067	Up	2.59E-77	1.85E-75
Sult4a1	2383	1	11	0.036608166	0.400375377	3.451115859	Up	0.00352932	0.011313581
Fpr2	1296	1	11	0.0673127	0.736184045	3.451115859	Up	0.00352932	0.01131814
Cxcl10	1100	11	121	0.872372588	9.540945227	3.451115859	Up	1.05E-24	2.27E-23
Pilra	2588	1	11	0.033708369	0.368660944	3.451115859	Up	0.00352932	0.011302202
Vash2	4030	1	11	0.021646962	0.236748021	3.451115859	Up	0.00352932	0.01132042
Cd69	1620	1	11	0.05385016	0.588947236	3.451115859	Up	0.00352932	0.01131586
Celsr3	11547	1	11	0.007554972	0.082627048	3.451115859	Up	0.00352932	0.011311304
Wnt16	1666	1	11	0.052363301	0.572685788	3.451115859	Up	0.00352932	0.011304476
Il12b	2505	1	11	0.034825253	0.380876057	3.451115859	Up	0.00352932	0.011309027
Atp13a4	4114	2	22	0.042409946	0.463828159	3.451115859	Up	2.07E-05	0.000107821
Rasgef1a	3236	1	11	0.026958362	0.294837615	3.451115859	Up	0.00352932	0.011306751
Ddx60	5994	9	97	0.130986875	1.403633462	3.421672081	Up	6.28E-20	1.11E-18
Igtp	2023	139	1483	5.994057823	63.58343491	3.40704605	Up	1.15E-282	3.33E-280
Ifi204	2295	9	96	0.342106897	3.628166931	3.406721739	Up	1.15E-19	2.01E-18
Kif15	4823	2	21	0.036175517	0.377659793	3.384001663	Up	3.80E-05	0.000189405
Casp1	1513	2	21	0.115316932	1.203868592	3.384001663	Up	3.80E-05	0.000189465
Casp12	2605	3	31	0.100465173	1.03217345	3.36091805	Up	4.54E-07	3.02E-06
Ptafr	3640	3	31	0.07189884	0.73868457	3.36091805	Up	4.54E-07	3.01E-06
Irgm2	3514	134	1368	3.326634229	33.76626758	3.343447564	Up	1.58E-256	3.76E-254
Ugt1a10	3242	13	132	0.349810106	3.531503477	3.335638641	Up	4.45E-26	1.03E-24
Il20rb	2478	1	10	0.035204705	0.350023671	3.313612335	Up	0.00653584	0.019321084
Melk	2914	2	20	0.059874577	0.5953045	3.313612335	Up	6.98E-05	0.000331138
Apol11b	2057	1	10	0.042409946	0.421661963	3.313612335	Up	0.00653584	0.019331854
Phf11b	1163	4	40	0.300042163	2.983176808	3.313612335	Up	1.04E-08	8.27E-08
Kif14	8338	1	10	0.010462612	0.104024785	3.313612335	Up	0.00653584	0.019328262
Fignl1	2974	3	30	0.087999925	0.874941483	3.313612335	Up	8.31E-07	5.33E-06
Gzmm	1287	1	10	0.067783418	0.67393835	3.313612335	Up	0.00653584	0.019324673
Cd33	2571	1	10	0.033931256	0.337362371	3.313612335	Up	0.00653584	0.019335446
Ttc16	2979	2	20	0.05856815	0.582315312	3.313612335	Up	6.98E-05	0.000331335
Actn2	2984	1	10	0.029235006	0.290669791	3.313612335	Up	0.00653584	0.019310326
Ngb	1628	1	10	0.05358554	0.532775588	3.313612335	Up	0.00653584	0.019306743
Rps6kl1	2534	1	10	0.0344267	0.342288341	3.313612335	Up	0.00653584	0.019317497
Srrm4	7475	1	10	0.011670536	0.116034603	3.313612335	Up	0.00653584	0.019313911
Cenpk	1648	3	29	0.15880569	1.526298608	3.264702734	Up	1.52E-06	9.37E-06
Asf1b	1599	3	29	0.163672155	1.573070735	3.264702734	Up	1.52E-06	9.38E-06
Ckap2l	3137	3	29	0.083427407	0.801829807	3.264702734	Up	1.52E-06	9.37E-06
Ifi47	1937	18	174	0.810671481	7.791451023	3.264702734	Up	2.65E-33	7.71E-32
Gbp3	2777	75	723	2.356065687	22.58193407	3.260717386	Up	2.37E-133	2.76E-131
Fam212b	4701	11	106	0.204128876	1.95575447	3.260173076	Up	8.45E-21	1.55E-19
Rtp4	1573	46	441	2.551121364	24.31692102	3.252757129	Up	8.25E-82	6.14E-80
Ly6e	2281	895	8547	34.22943737	325.0028251	3.247142775	Up	0	0
Ndc80	2201	2	19	0.079270567	0.748742139	3.239611753	Up	0.000127624	0.000576843
Chrdl2	1520	2	19	0.114785867	1.084198321	3.239611753	Up	0.000127624	0.000577007
Il33	2555	6	56	0.204862447	1.90106007	3.214076661	Up	1.90E-11	1.99E-10
Cenpm	1204	3	28	0.217368585	2.017113156	3.214076661	Up	2.76E-06	1.65E-05
C4b	5393	723	6632	11.69526018	106.6627594	3.189060694	Up	0	0
Rad54b	4483	1	14	0.029824704	0.270868195	3.183011287	Up	0.000540308	0.002124793
Gm12250	2702	25	228	0.807154504	7.318940555	3.180718064	Up	3.50E-42	1.31E-40
Cfi	2073	65	587	2.73536991	24.56051769	3.16653312	Up	1.13E-105	1.09E-103
C1ql4	717	1	9	0.121669817	1.088734716	3.161609241	Up	0.01203194	0.032579767
Ankle1	2772	1	9	0.031470873	0.281609954	3.161609241	Up	0.01203194	0.032574227
Chst10	3119	1	9	0.027969625	0.25027983	3.161609241	Up	0.01203194	0.032563151
Katnal2	1673	1	9	0.052144207	0.466600593	3.161609241	Up	0.01203194	0.032552082
Disc1	2597	1	9	0.033591551	0.300586366	3.161609241	Up	0.01203194	0.032546551
Cd163	4492	1	9	0.019420583	0.173780675	3.161609241	Up	0.01203194	0.032557616
Gipc3	1024	1	9	0.085192636	0.762326945	3.161609241	Up	0.01203194	0.032568688
Sytl3	2308	2	18	0.075595545	0.676449559	3.161609241	Up	0.000232476	0.00099537
Tacr3	3764	1	9	0.023176743	0.207391815	3.161609241	Up	0.01203194	0.03258531
Aim2	2537	2	18	0.068771982	0.615390454	3.161609241	Up	0.000232476	0.000995102
Gm5141	3279	2	18	0.053209673	0.47613467	3.161609241	Up	0.000232476	0.000995638
Gtse1	2722	9	80	0.288440606	2.549180476	3.143687333	Up	1.57E-15	2.24E-14
Gbp2	2455	67	595	2.380813174	21.02152346	3.142340908	Up	2.58E-106	2.52E-104
Dtl	4253	7	62	0.143583544	1.264430678	3.138525628	Up	2.67E-12	3.02E-11
Rad51	2138	4	35	0.163212832	1.419904256	3.120967257	Up	2.04E-07	1.42E-06
Gch1	2764	3	26	0.094685882	0.81589454	3.107161457	Up	9.04E-06	5.03E-05
H2-Eb1	1669	444	3822	23.20751523	198.6246128	3.097380437	Up	0	0
Cercam	2715	5	43	0.160657935	1.37371721	3.0960209	Up	8.50E-09	6.85E-08
Kntc1	6961	7	60	0.087726018	0.747615564	3.091219913	Up	8.64E-12	9.34E-11
Irgm1	2227	269	2296	10.53741474	89.42323648	3.085128804	Up	0	0
Gpnmb	3798	2	17	0.045938525	0.388233206	3.079147081	Up	0.000421662	0.001696345
Socs1	1339	4	34	0.260604209	2.202404357	3.079147081	Up	3.67E-07	2.47E-06
Hpgds	3298	5	42	0.132257821	1.104580461	3.062073568	Up	1.53E-08	1.19E-07
Ifi202b	1796	5	42	0.24286542	2.028344298	3.062073568	Up	1.53E-08	1.19E-07
B2m	858	1551	13025	157.6981217	1316.707052	3.061697021	Up	0	0
Tap1	2950	88	719	2.602331789	21.14002964	3.022100582	Up	2.31E-123	2.46E-121
Arhgap11a	5016	17	138	0.295660566	2.386273817	3.012745855	Up	7.73E-25	1.69E-23
Lilr4b	1487	2	16	0.117333233	0.933270915	2.99168424	Up	0.00076122	0.002917155
Il18rap	4889	1	8	0.017843579	0.141928191	2.99168424	Up	0.0219962	0.054120171
Tmem145	2298	1	8	0.037962254	0.301952535	2.99168424	Up	0.0219962	0.054187172
Serpina10	1609	7	56	0.379528161	3.018774692	2.99168424	Up	8.83E-11	8.78E-10
Batf3	712	2	16	0.24504848	1.949120577	2.99168424	Up	0.00076122	0.002917857
Socs3	2724	6	48	0.192152552	1.528385299	2.99168424	Up	2.06E-09	1.78E-08
Serpinb9b	1929	1	8	0.045224084	0.359713284	2.99168424	Up	0.0219962	0.054162028
4930562C15Rik	3829	1	8	0.022783301	0.181218837	2.99168424	Up	0.0219962	0.054128537
Rho	3236	1	8	0.026958362	0.214427356	2.99168424	Up	0.0219962	0.054203949
Il1f6	883	1	8	0.098796443	0.785828908	2.99168424	Up	0.0219962	0.054170407
Bpifc	2328	1	8	0.037473049	0.298061394	2.99168424	Up	0.0219962	0.054136906
Ptprz1	8068	1	8	0.010812749	0.086004825	2.99168424	Up	0.0219962	0.054195559
Polq	8552	3	24	0.030602406	0.243412158	2.99168424	Up	2.93E-05	0.000148496
Dusp2	1618	1	8	0.053916724	0.428854713	2.99168424	Up	0.0219962	0.054178788
Eme1	2228	1	8	0.039154964	0.311439374	2.99168424	Up	0.0219962	0.054153651
Slc15a3	2345	6	48	0.223208338	1.775403648	2.99168424	Up	2.06E-09	1.79E-08
Stac3	1790	1	8	0.048735899	0.387646327	2.99168424	Up	0.0219962	0.054145277
Gm4951	2648	13	103	0.428279594	3.373789338	2.977745049	Up	1.10E-18	1.86E-17
Kif1a	8270	7	55	0.073840485	0.576840703	2.965689031	Up	1.57E-10	1.53E-09
Clec12a	2222	5	39	0.196303463	1.52236668	2.955158364	Up	8.72E-08	6.29E-07
Prc1	3025	9	70	0.259548869	2.007110942	2.951042255	Up	5.23E-13	6.20E-12
Chaf1b	1913	10	77	0.456023308	3.49119794	2.936542686	Up	4.06E-14	5.20E-13
H2-Aa	1069	242	1844	19.7487527	149.6173399	2.921443943	Up	5.59E-303	1.75E-300
Ccl2	806	5	38	0.541174062	4.089283991	2.917683658	Up	1.55E-07	1.09E-06
2310007B03Rik	2302	10	76	0.378962897	2.863564636	2.917683658	Up	7.18E-14	9.04E-13
Psmb9	806	54	410	5.844679872	44.121222	2.916276837	Up	1.31E-68	8.15E-67
Sox9	4146	6	45	0.126247842	0.941416777	2.898574836	Up	1.16E-08	9.21E-08
Ctnnd2	5946	2	15	0.029343175	0.218808945	2.898574836	Up	0.001367102	0.00490045
Rad54l	3075	2	15	0.056739681	0.423101784	2.898574836	Up	0.001367102	0.004899346
Rab3c	8499	2	15	0.020528829	0.153081302	2.898574836	Up	0.001367102	0.004898244
Stx1a	2071	4	30	0.168493016	1.256434559	2.898574836	Up	3.75E-06	2.20E-05
Arl5c	1561	2	15	0.111770991	0.833464437	2.898574836	Up	0.001367102	0.004897141
Ncapg	3698	5	37	0.117951945	0.867827753	2.879209511	Up	2.75E-07	1.88E-06
Hmmr	3914	9	66	0.200596661	1.462587413	2.866153358	Up	5.13E-12	5.66E-11
Gm1123	1337	1	7	0.065248511	0.45411448	2.799039162	Up	0.0398802	0.088604732
Gpr176	3911	1	7	0.022305615	0.155241897	2.799039162	Up	0.0398802	0.088703773
Asb5	1579	2	14	0.110496845	0.769032375	2.799039162	Up	0.00244114	0.00818633
Exo1	5506	3	21	0.047532106	0.330812419	2.799039162	Up	0.000165443	0.000733413
Nr4a2	3172	2	14	0.055004577	0.382819079	2.799039162	Up	0.00244114	0.00818978
Ppbp	1080	1	7	0.08077524	0.562176907	2.799039162	Up	0.0398802	0.088678992
Cenpa	1555	6	42	0.336606786	2.342705054	2.799039162	Up	6.38E-08	4.68E-07
Ndst3	5423	1	7	0.016086531	0.111958521	2.799039162	Up	0.0398802	0.088765786
Sh2d4b	1296	1	7	0.0673127	0.468480756	2.799039162	Up	0.0398802	0.088641846
Olfr1317	951	1	7	0.091732133	0.638434343	2.799039162	Up	0.0398802	0.088629471
Zfp831	9805	1	7	0.008897222	0.061922597	2.799039162	Up	0.0398802	0.088555294
Crip3	1014	1	7	0.0860328	0.598768304	2.799039162	Up	0.0398802	0.088654225
Mag	2427	1	7	0.035944482	0.250165249	2.799039162	Up	0.0398802	0.0886171
Cilp2	4022	1	7	0.02169002	0.150957499	2.799039162	Up	0.0398802	0.088753377
Ccl22	1811	2	14	0.096341534	0.670514699	2.799039162	Up	0.00244114	0.008188055
Mettl24	1529	1	7	0.057055107	0.397090294	2.799039162	Up	0.0398802	0.088567648
Saa4	2033	1	7	0.042910604	0.298647841	2.799039162	Up	0.0398802	0.088728568
Lrrc26	1207	1	7	0.072276105	0.503024905	2.799039162	Up	0.0398802	0.088716169
Htr3a	2083	3	21	0.125641755	0.874437436	2.799039162	Up	0.000165443	0.000733618
Fcrls	1991	1	7	0.043815801	0.304947795	2.799039162	Up	0.0398802	0.088691381
Prf1	2054	1	7	0.042471888	0.295594479	2.799039162	Up	0.0398802	0.088580006
Recql4	3922	1	7	0.022243054	0.154806492	2.799039162	Up	0.0398802	0.088740971
Pole	7129	12	84	0.146843471	1.021996454	2.799039162	Up	1.29E-14	1.71E-13
Cysltr2	1802	1	7	0.048411353	0.336931776	2.799039162	Up	0.0398802	0.088778199
Tmem74b	1435	1	7	0.060792515	0.423101784	2.799039162	Up	0.0398802	0.088592367
Ccl8	511	2	14	0.341437412	2.376325088	2.799039162	Up	0.00244114	0.008184606
Zfp677	2912	6	42	0.179747099	1.250998063	2.799039162	Up	6.38E-08	4.68E-07
Scml2	4881	1	7	0.017872825	0.124390711	2.799039162	Up	0.0398802	0.088666607
Ifit2	3949	144	1005	3.181100347	22.07382756	2.794739025	Up	1.57E-158	2.23E-156
Csf1	4176	55	375	1.14895815	7.788781043	2.761071312	Up	1.80E-59	9.53E-58
Gbp9	3633	37	252	0.888460935	6.016360626	2.759510798	Up	1.86E-40	6.64E-39
Gng4	3200	5	34	0.136308217	0.921568573	2.757218986	Up	1.51E-06	9.34E-06
Agt	1839	4	27	0.189749339	1.273446642	2.746571742	Up	2.07E-05	0.000108031
Top2a	5217	27	182	0.451486676	3.025863055	2.744591378	Up	1.79E-29	4.62E-28
Gbp8	2459	19	128	0.674057714	4.514921029	2.743756726	Up	3.80E-21	7.15E-20
H2-DMa	1658	97	649	5.103747953	33.95149387	2.733846066	Up	1.23E-100	1.13E-98
Cpt1c	2794	9	60	0.281007634	1.862617016	2.728649834	Up	1.49E-10	1.46E-09
Ccr5	2926	6	40	0.178887065	1.18572612	2.728649834	Up	1.96E-07	1.37E-06
Fbxo24	2159	3	20	0.121218979	0.80348185	2.728649834	Up	0.000292128	0.001216741
Casc5	6525	3	20	0.040109085	0.26585706	2.728649834	Up	0.000292128	0.001217697
Zfhx4	13874	3	20	0.01886347	0.125033683	2.728649834	Up	0.000292128	0.001217378
Zfp566	1692	3	20	0.154675991	1.025246639	2.728649834	Up	0.000292128	0.00121706
Oxct2a	1805	5	33	0.241654457	1.585752669	2.714150264	Up	2.64E-06	1.59E-05
H2-K1	1646	575	3775	30.47474108	198.9233858	2.706527023	Up	0	0
Clec7a	2279	11	72	0.42106619	2.740229193	2.702177623	Up	2.69E-12	3.03E-11
Lrrc34	1840	2	13	0.094823107	0.612807747	2.692123958	Up	0.00433104	0.013484417
Faxc	9342	2	13	0.018676356	0.120698593	2.692123958	Up	0.00433104	0.013481781
Pbk	1646	8	52	0.423996398	2.740136705	2.692123958	Up	3.40E-09	2.87E-08
H2-T10	2860	40	260	1.220101522	7.8850787	2.692123958	Up	1.24E-40	4.45E-39
Oasl2	3136	69	444	1.919442238	12.28020547	2.67757565	Up	7.26E-68	4.50E-66
Serpina3g	2004	17	109	0.740036627	4.717669342	2.672405723	Up	9.66E-18	1.55E-16
Gdf15	1084	64	406	5.150539266	32.48594232	2.657020157	Up	1.10E-61	6.10E-60
Clec5a	3820	3	19	0.068510936	0.431408756	2.654649253	Up	0.000513188	0.002030179
Ccdc18	4657	3	19	0.056197504	0.353871902	2.654649253	Up	0.000513188	0.002029674
Tnfsf13b	1698	3	19	0.154129433	0.970542667	2.654649253	Up	0.000513188	0.002030684
Dlgap5	2964	6	38	0.176593641	1.111998278	2.654649253	Up	5.96E-07	3.89E-06
Mastl	4652	9	57	0.168773717	1.062756738	2.654649253	Up	7.85E-10	7.07E-09
Smpdl3b	1925	23	145	1.0423153	6.533350923	2.648031374	Up	6.34E-23	1.28E-21
Mcm6	4431	32	201	0.630014056	3.934531484	2.642735931	Up	3.77E-31	1.03E-29
Racgap1	3064	16	100	0.455547043	2.830805016	2.63554043	Up	3.66E-16	5.42E-15
Ciita	5666	42	262	0.646658113	4.010730112	2.632789819	Up	5.56E-40	1.96E-38
Gpr37	3205	5	31	0.136095568	0.838942851	2.623952455	Up	8.03E-06	4.50E-05
Aurkb	1957	5	31	0.222885178	1.373945752	2.623952455	Up	8.03E-06	4.50E-05
Parp14	7251	160	992	1.924970544	11.86622242	2.623952455	Up	3.32E-146	4.26E-144
Mki67	10075	49	303	0.424280465	2.608532735	2.620148379	Up	9.35E-46	3.85E-44
Brca1	6648	6	37	0.078733988	0.482735715	2.616175105	Up	1.03E-06	6.57E-06
Spp1	1517	4514	27834	259.5840385	1591.434467	2.616054168	Up	0	0
Ankrd1	1765	13	79	0.642540717	3.88222855	2.59502527	Up	7.56E-13	8.90E-12
5330417C22Rik	3326	14	85	0.367204337	2.216641186	2.593720254	Up	1.02E-13	1.27E-12
Phf11a	1354	2	12	0.12885858	0.76870782	2.576646741	Up	0.00762886	0.022056633
Dpp6	4866	3	18	0.05378376	0.320847839	2.576646741	Up	0.000896538	0.003373993
Kif18b	3336	4	24	0.10460103	0.623999034	2.576646741	Up	0.000110278	0.000503012
Kif19a	3433	2	12	0.050822755	0.303183917	2.576646741	Up	0.00762886	0.022052628
Prss57	2693	2	12	0.064788161	0.38649476	2.576646741	Up	0.00762886	0.022068658
Ly96	603	3	18	0.434016213	2.589130319	2.576646741	Up	0.000896538	0.00337479
Pdzd7	3903	7	42	0.156459342	0.933360584	2.576646741	Up	2.33E-07	1.61E-06
Ltk	3080	2	12	0.056647571	0.337931944	2.576646741	Up	0.00762886	0.02206064
Tnfrsf14	893	8	48	0.781520796	4.662174192	2.576646741	Up	3.06E-08	2.32E-07
Lrrc73	1384	2	12	0.126065403	0.752045078	2.576646741	Up	0.00762886	0.022064648
Rec8	2055	3	18	0.127353663	0.75973021	2.576646741	Up	0.000896538	0.003375589
Insc	2321	3	18	0.112758198	0.672660742	2.576646741	Up	0.000896538	0.003373195
C3	5139	690	4130	11.71311706	69.70599831	2.573157755	Up	0	0
Ms4a6c	1843	11	65	0.520678159	3.05905115	2.554620434	Up	1.24E-10	1.22E-09
Dpysl3	5484	97	573	1.543036854	9.062664304	2.554162727	Up	1.06E-82	8.08E-81
Slfn1	1857	5	29	0.234887611	1.354518097	2.52773714	Up	2.41E-05	0.000124197
Krt20	1930	14	81	0.632809131	3.640209907	2.524179321	Up	8.82E-13	1.03E-11
Haus8	1670	9	52	0.470140916	2.700757495	2.522198957	Up	1.19E-08	9.47E-08
E2f7	5476	4	23	0.063723345	0.364303307	2.515246196	Up	0.000190837	0.000834366
F830016B08Rik	3297	11	63	0.291055459	1.65737323	2.509532545	Up	3.62E-10	3.40E-09
Hells	3019	11	63	0.317856856	1.80998991	2.509532545	Up	3.62E-10	3.40E-09
Il21r	2607	3	17	0.1003881	0.565596362	2.49418458	Up	0.001556782	0.005502312
Ccdc65	1877	3	17	0.139430888	0.785567244	2.49418458	Up	0.001556782	0.00550109
Mxd3	1299	6	34	0.402943459	2.270222813	2.49418458	Up	5.30E-06	3.05E-05
Cd3e	1436	3	17	0.182250541	1.026817352	2.49418458	Up	0.001556782	0.005503534
Ltc4s	588	23	130	3.412341757	19.17629684	2.490490097	Up	2.04E-19	3.53E-18
Gas2l3	6748	10	56	0.129278688	0.719799715	2.477111067	Up	4.63E-09	3.84E-08
Lif	4097	6	33	0.127757762	0.698629135	2.451115859	Up	9.08E-06	5.04E-05
Actc1	1459	2	11	0.119585002	0.653937301	2.451115859	Up	0.01332864	0.035469512
Parpbp	3628	2	11	0.048091102	0.26298085	2.451115859	Up	0.01332864	0.035457657
Itpka	1808	10	55	0.482506963	2.638535737	2.451115859	Up	7.89E-09	6.37E-08
Ccnjl	2709	2	11	0.064405507	0.352194361	2.451115859	Up	0.01332864	0.035463584
Creb5	2873	2	11	0.060729035	0.332089984	2.451115859	Up	0.01332864	0.03543989
Camk1g	2453	4	22	0.142253989	0.777900141	2.451115859	Up	0.00032854	0.001353877
Nefl	2001	2	11	0.087193662	0.476808857	2.451115859	Up	0.01332864	0.03544581
6720489N17Rik	2638	2	11	0.066138938	0.361673435	2.451115859	Up	0.01332864	0.035451733
Ttc9	2042	2	11	0.085442957	0.46723532	2.451115859	Up	0.01332864	0.035428055
4930563E22Rik	3313	2	11	0.052663603	0.287985066	2.451115859	Up	0.01332864	0.035433971
H2-D1	1736	1431	7865	71.91043628	392.9594376	2.450107334	Up	0	0
H2-Q1	2024	38	208	1.637853674	8.913567226	2.444196445	Up	1.40E-29	3.65E-28
Ifi27	1053	452	2464	37.44657264	202.9602783	2.438291818	Up	0	0
Ccna2	2811	16	87	0.496547898	2.684461158	2.434627736	Up	3.92E-13	4.67E-12
Gper1	2509	7	38	0.243388127	1.313655997	2.432256831	Up	2.01E-06	1.23E-05
Tfr2	3597	5	27	0.121263913	0.651061544	2.424643647	Up	7.08E-05	0.000335295
Adgrg5	2820	5	27	0.154675991	0.830449778	2.424643647	Up	7.08E-05	0.000335394
Omp	2089	3	16	0.125280889	0.664324486	2.406721739	Up	0.00268538	0.008904096
Tbc1d10c	1759	3	16	0.14878441	0.788956141	2.406721739	Up	0.00268538	0.008905951
Pacsin1	4233	3	16	0.061826548	0.327846409	2.406721739	Up	0.00268538	0.008909663
E2f1	2739	30	160	0.955501192	5.066717237	2.406721739	Up	1.05E-22	2.09E-21
Adamtsl5	3041	12	64	0.344244362	1.825417759	2.406721739	Up	6.90E-10	6.27E-09
Vpreb1	768	3	16	0.340770542	1.806997202	2.406721739	Up	0.00268538	0.008907807
Anxa3	1597	55	293	3.004414048	15.91334292	2.405081381	Up	2.69E-40	9.59E-39
Plcd4	2981	28	149	0.819403974	4.335338473	2.403497838	Up	3.26E-21	6.13E-20
Birc5	3416	10	53	0.255378392	1.345726253	2.3976766	Up	2.27E-08	1.74E-07
Gpc3	2268	183	963	7.03898517	36.82832393	2.387376389	Up	1.72E-127	1.90E-125
Hrasls	2915	4	21	0.119708074	0.624855293	2.384001663	Up	0.000562474	0.002205968
Casp4	1443	8	42	0.483643847	2.524536632	2.384001663	Up	7.60E-07	4.89E-06
Mx1	2790	8	42	0.250142678	1.305701204	2.384001663	Up	7.60E-07	4.89E-06
Mlkl	2030	12	63	0.51568823	2.691802729	2.384001663	Up	1.17E-09	1.03E-08
Mnda	1789	4	21	0.195052563	1.018140402	2.384001663	Up	0.000562474	0.002206511
Gbp5	3021	27	141	0.779677586	4.048247952	2.37634809	Up	6.66E-20	1.18E-18
Csf2rb	4765	9	47	0.164771318	0.855526902	2.37634809	Up	1.70E-07	1.20E-06
Mx2	2417	19	99	0.685770756	3.552689575	2.373113347	Up	2.29E-14	2.98E-13
Nr4a1	2476	49	255	1.726423943	8.932813309	2.371327833	Up	1.03E-34	3.11E-33
Vcam1	3398	84	437	2.156542007	11.15467137	2.370856287	Up	2.47E-58	1.28E-56
Siglec1	6387	10	52	0.136585657	0.706163303	2.370195863	Up	3.83E-08	2.87E-07
Grem1	1639	10	52	0.532259053	2.751839546	2.370195863	Up	3.83E-08	2.87E-07
Chek1	3397	6	31	0.15408406	0.791525416	2.36091805	Up	2.63E-05	0.00013439
Shcbp1	2132	6	31	0.245508233	1.261168779	2.36091805	Up	2.63E-05	0.000134433
Golm1	3693	140	722	3.307125978	16.95729625	2.35825625	Up	1.15E-94	9.88E-93
Plek	4117	14	72	0.296653297	1.516876932	2.354254319	Up	1.02E-10	1.01E-09
Gbp4	4538	89	453	1.710911423	8.658295981	2.339318049	Up	1.80E-59	9.53E-58
Creg2	5799	2	10	0.030087001	0.149570384	2.313612335	Up	0.0230716	0.056365378
Cenpp	1054	2	10	0.165535595	0.822920927	2.313612335	Up	0.0230716	0.056374029
Olfm2	1525	6	30	0.343228559	1.706279325	2.313612335	Up	4.44E-05	0.000218692
Ttk	2904	4	20	0.120161514	0.597354447	2.313612335	Up	0.000957222	0.003576999
Atf3	1976	20	100	0.882968207	4.389466887	2.313612335	Up	4.16E-14	5.32E-13
Tlr1	3021	16	80	0.462031162	2.296878271	2.313612335	Up	1.50E-11	1.58E-10
Tmem154	3342	2	10	0.052206618	0.259532812	2.313612335	Up	0.0230716	0.056382684
Itm2a	1632	4	20	0.213816811	1.062939531	2.313612335	Up	0.000957222	0.003577839
Ccnb2	1541	18	90	1.018994587	5.065689755	2.313612335	Up	7.86E-13	9.25E-12
Ifit3b	2013	68	336	2.946911873	14.47752155	2.296538821	Up	1.38E-43	5.35E-42
Rsad2	3785	71	350	1.636418858	8.020489562	2.293148232	Up	2.94E-45	1.20E-43
Ctss	1360	57	277	3.656267465	17.666055	2.272536392	Up	9.01E-36	2.80E-34
Ier3	1090	161	781	12.88550337	62.14744138	2.2699461	Up	1.05E-97	9.34E-96
Stat1	5168	390	1889	6.583307071	31.7035701	2.267760913	Up	2.17E-233	4.54E-231
C3ar1	4299	11	53	0.223216992	1.069318651	2.260173076	Up	6.83E-08	5.00E-07
Tlr2	2855	26	125	0.794454896	3.797542281	2.257028806	Up	8.04E-17	1.23E-15
Nsl1	2973	5	24	0.146715874	0.700188623	2.254718646	Up	0.000344572	0.001411539
Plk1	2203	10	48	0.395993004	1.889841831	2.254718646	Up	3.03E-07	2.06E-06
Ltbp2	6603	13	62	0.171752895	0.814421274	2.245440832	Up	5.83E-09	4.79E-08
Ctsw	1438	4	19	0.242662751	1.14602326	2.239611753	Up	0.001618492	0.00569891
Foxm1	4365	17	80	0.339755647	1.589660769	2.226149494	Up	4.36E-11	4.45E-10
Irf1	2138	159	748	6.487710081	30.34538239	2.225695745	Up	1.91E-91	1.58E-89
Jazf1	2926	10	47	0.298145109	1.393228191	2.224344997	Up	5.05E-07	3.33E-06
Plac8	696	118	551	14.79022492	68.66589368	2.214949699	Up	2.00E-67	1.23E-65
Slamf8	2040	3	14	0.128290087	0.595246137	2.214076661	Up	0.00781128	0.022486034
Card11	4112	6	28	0.12729172	0.590613871	2.214076661	Up	0.000124994	0.000566565
Cenph	1239	3	14	0.21122823	0.980066279	2.214076661	Up	0.00781128	0.022473842
Tnfsf9	1230	3	14	0.212773802	0.987237496	2.214076661	Up	0.00781128	0.022481968
Cemip	7114	3	14	0.036788273	0.170691892	2.214076661	Up	0.00781128	0.022469781
Zap70	2290	3	14	0.114284619	0.530262934	2.214076661	Up	0.00781128	0.022477904
Itgbl1	2357	3	14	0.111035968	0.515189699	2.214076661	Up	0.00781128	0.022490101
Cd8b1	1416	3	14	0.184824701	0.857557994	2.214076661	Up	0.00781128	0.022465721
Trim34a	2580	13	60	0.439567583	2.017113156	2.198135117	Up	1.60E-08	1.25E-07
Cdca2	3842	5	23	0.11353105	0.519241257	2.193318101	Up	0.000577518	0.002258293
Ifi44	2908	54	247	1.619949098	7.367179789	2.185163969	Up	1.27E-30	3.41E-29
Pou2f2	3322	14	64	0.367646485	1.671010056	2.184329318	Up	6.02E-09	4.93E-08
Spi1	1333	16	73	1.047108883	4.749976141	2.181508799	Up	5.19E-10	4.78E-09
Mcm5	3441	57	260	1.445081009	6.553712607	2.181162039	Up	4.40E-32	1.24E-30
Knstrn	3118	17	77	0.475636113	2.141969743	2.171007939	Up	1.96E-10	1.88E-09
Dhx58	2412	23	104	0.831864408	3.739854906	2.168562002	Up	1.31E-13	1.61E-12
Gm11127	1344	57	257	3.699794459	16.58565289	2.164418775	Up	1.93E-31	5.32E-30
C530008M17Rik	6835	2	9	0.02552663	0.114209626	2.161609241	Up	0.0395124	0.088280406
Gm4787	2496	4	18	0.139803299	0.625499031	2.161609241	Up	0.00271744	0.008982335
Kcnmb1	4188	2	9	0.041660582	0.186395127	2.161609241	Up	0.0395124	0.088156678
Scrt2	3395	2	9	0.051391611	0.229933075	2.161609241	Up	0.0395124	0.088230873
Gm1966	8959	2	9	0.019474776	0.087132804	2.161609241	Up	0.0395124	0.088144324
Fam89a	1315	2	9	0.132680242	0.593629499	2.161609241	Up	0.0395124	0.088131974
Gpr34	1898	2	9	0.091925457	0.411287034	2.161609241	Up	0.0395124	0.088181396
Slc2a6	2136	4	18	0.163365653	0.730920217	2.161609241	Up	0.00271744	0.008986067
Sox11	8451	2	9	0.020645429	0.092370464	2.161609241	Up	0.0395124	0.088243251
Spin4	4176	2	9	0.041780296	0.186930745	2.161609241	Up	0.0395124	0.088268018
Ccdc184	2329	2	9	0.074913919	0.335175093	2.161609241	Up	0.0395124	0.088119627
Nlrp3	4021	2	9	0.043390828	0.194136481	2.161609241	Up	0.0395124	0.088255633
Sgol1	3609	2	9	0.048344283	0.216298917	2.161609241	Up	0.0395124	0.088218499
Lpar4	4237	2	9	0.041178786	0.184239507	2.161609241	Up	0.0395124	0.088206128
Lat	1234	4	18	0.282778797	1.26519091	2.161609241	Up	0.00271744	0.008984201
Cyp3a13	2955	8	36	0.23617532	1.056680597	2.161609241	Up	1.67E-05	8.87E-05
Dnah10	14038	2	9	0.01242873	0.055607835	2.161609241	Up	0.0395124	0.08819376
Sh2d1b1	1433	2	9	0.121754723	0.544747237	2.161609241	Up	0.0395124	0.088169035
Il18bp	1402	18	80	1.120021868	4.949264804	2.143687333	Up	1.21E-10	1.20E-09
Sbsn	2286	7	31	0.267130714	1.176208152	2.138525628	Up	7.56E-05	0.000355521
Fcgr1	2589	14	62	0.471734887	2.077104547	2.138525628	Up	1.63E-08	1.27E-07
Oas3	4718	7	31	0.129432135	0.56990501	2.138525628	Up	7.56E-05	0.000355626
D17H6S56E-5	3326	141	624	3.698272247	16.27275412	2.137535106	Up	7.12E-73	4.76E-71
Epsti1	1869	26	115	1.213573424	5.336877772	2.136734573	Up	1.17E-14	1.56E-13
Ccl9	3008	8	35	0.232013986	1.009227161	2.120967257	Up	2.76E-05	0.000140801
Xdh	4614	165	717	3.119667903	13.47846027	2.111191334	Up	3.42E-82	2.57E-80
Dact3	2828	9	39	0.277629183	1.196145248	2.107161457	Up	1.01E-05	5.58E-05
Aspm	9866	12	52	0.106106538	0.457152343	2.107161457	Up	3.14E-07	2.13E-06
Nr4a3	5569	3	13	0.046994393	0.202471944	2.107161457	Up	0.01315056	0.035048345
Tifa	2137	15	65	0.612334526	2.638199003	2.107161457	Up	1.00E-08	7.99E-08
Bub1	4337	3	13	0.060343965	0.259987608	2.107161457	Up	0.01315056	0.035042478
Foxd1	2461	6	26	0.212687344	0.916348033	2.107161457	Up	0.000344718	0.001411774
Lmod3	2242	3	13	0.11673139	0.502928748	2.107161457	Up	0.01315056	0.035054214
Rac2	3036	13	56	0.373545575	1.599871041	2.098599444	Up	1.17E-07	8.32E-07
Psmb10	1270	130	558	8.929798147	38.10914414	2.093437739	Up	1.12E-63	6.43E-62
Cdc20	1784	38	162	1.858192733	7.876238925	2.083606729	Up	1.75E-19	3.05E-18
Cpn1	1791	67	285	3.263482044	13.80218968	2.080413159	Up	4.53E-33	1.30E-31
Rprm	1460	8	34	0.478012377	2.019876324	2.079147081	Up	4.54E-05	0.000222864
Serpina1a	1939	4	17	0.179963401	0.760448539	2.079147081	Up	0.00452788	0.01401231
Mis18bp1	4017	4	17	0.08686807	0.367067393	2.079147081	Up	0.00452788	0.014015034
Clca3a1	3899	52	221	1.163461775	4.916292977	2.079147081	Up	5.69E-26	1.31E-24
C1qb	1061	52	220	4.275530121	17.98481664	2.072604235	Up	9.21E-26	2.09E-24
Ogdhl	3449	31	131	0.784098296	3.294403713	2.070910931	Up	6.49E-16	9.45E-15
Cdk1	2860	18	76	0.549045685	2.304869158	2.069686752	Up	8.61E-10	7.71E-09
Cyp4a14	2495	269	1134	9.40554013	39.42223315	2.067426802	Up	1.47E-125	1.60E-123
Mthfd2	2070	33	139	1.390738909	5.824292431	2.066231193	Up	9.36E-17	1.42E-15
H2-L	1064	16	67	1.311838479	5.461750941	2.05777343	Up	9.94E-09	7.94E-08
Igsf6	2133	6	25	0.245393133	1.016594769	2.050577929	Up	0.000567552	0.002223692
Pof1b	3890	6	25	0.134556183	0.557428443	2.050577929	Up	0.000567552	0.002223145
Adam11	5102	37	154	0.632649662	2.618056315	2.049017415	Up	3.15E-18	5.21E-17
4930427A07Rik	3355	21	87	0.546045435	2.249186383	2.042310313	Up	7.42E-11	7.42E-10
Aldh1a1	2032	235	973	10.08895464	41.532479	2.041463288	Up	2.86E-106	2.78E-104
Mfsd7b	4087	98	405	2.091815847	8.595063765	2.038752494	Up	3.64E-45	1.48E-43
Efhc2	2554	8	33	0.27325688	1.120706174	2.036078359	Up	7.42E-05	0.000349994
Cacna1a	7929	9	37	0.099020725	0.404745495	2.031212604	Up	2.71E-05	0.000138379
Tpx2	4365	20	82	0.399712526	1.629402288	2.02730815	Up	3.19E-10	3.00E-09
Stc2	1793	21	86	1.021741459	4.160225572	2.025631572	Up	1.20E-10	1.18E-09
H2-T23	1317	535	2185	35.43806642	143.9011895	2.021706723	Up	2.62E-233	5.42E-231
Kifc5b	2627	14	57	0.464911162	1.881973485	2.017219332	Up	1.87E-07	1.31E-06
Foxp2	6760	3	12	0.03871476	0.153968992	1.99168424	Up	0.0219194	0.05406491
Themis2	2542	10	40	0.343183552	1.364844464	1.99168424	Up	1.61E-05	8.58E-05
Bcl2a1d	796	3	12	0.328783639	1.307575865	1.99168424	Up	0.0219194	0.054073288
Zfp964	1740	3	12	0.150409067	0.598178384	1.99168424	Up	0.0219194	0.054039791
Zfp648	1877	6	24	0.278861776	1.109036109	1.99168424	Up	0.000928618	0.003480732
Lrrc25	1273	4	16	0.274115503	1.090160134	1.99168424	Up	0.00748192	0.021706704
Comp	2426	4	16	0.143837195	0.572041983	1.99168424	Up	0.00748192	0.021702749
Pcdhb22	3067	3	12	0.085331522	0.339364326	1.99168424	Up	0.0219194	0.054056534
Hck	2092	16	64	0.667206568	2.653487287	1.99168424	Up	4.20E-08	3.13E-07
Efna3	1225	11	44	0.783354977	3.115410686	1.99168424	Up	5.94E-06	3.40E-05
Zfp459	3329	7	28	0.183436711	0.72952966	1.99168424	Up	0.000333482	0.001370695
Cdc6	4608	5	20	0.094658484	0.37645775	1.99168424	Up	0.00261516	0.008691176
Ydjc	1320	10	40	0.660888324	2.628359567	1.99168424	Up	1.61E-05	8.58E-05
Dnajb3	1017	3	12	0.257337047	1.023432044	1.99168424	Up	0.0219194	0.054048161
Cenpf	11122	19	76	0.149029664	0.592692483	1.99168424	Up	2.20E-09	1.90E-08
Tnfaip8l3	2225	7	28	0.274454297	1.091507523	1.99168424	Up	0.000333482	0.001370341
Phlda3	1467	134	532	7.968502169	31.4543153	1.980877485	Up	1.09E-56	5.54E-55
Mreg	2493	33	131	1.154765159	4.557720981	1.980713122	Up	4.21E-15	5.79E-14
Grem2	3745	42	166	0.978361781	3.844633833	1.974406249	Up	1.11E-18	1.86E-17
Dbf4	2444	14	55	0.499722432	1.951911871	1.965689031	Up	4.86E-07	3.21E-06
Kif11	4819	17	66	0.307747126	1.187915986	1.948615518	Up	4.04E-08	3.02E-07
Stx11	2396	8	31	0.291276323	1.122208613	1.94588055	Up	0.000195503	0.000851496
Fos	2093	8	31	0.333443894	1.284668818	1.94588055	Up	0.000195503	0.000851729
Ier5	3270	91	352	2.427703533	9.336704809	1.943321218	Up	3.73E-37	1.21E-35
Aoc1	2831	53	205	1.633194884	6.280767385	1.943243885	Up	2.77E-22	5.45E-21
Enox1	3555	15	58	0.3680897	1.415099919	1.942774639	Up	2.90E-07	1.98E-06
Kif22	2064	7	27	0.295862796	1.13462615	1.93921682	Up	0.000540774	0.002125576
Zwilch	2784	7	27	0.219346556	0.841188353	1.93921682	Up	0.000540774	0.002125051
Zgrf1	7048	7	27	0.086643134	0.332274173	1.93921682	Up	0.000540774	0.002124526
Sh3pxd2b	7432	20	77	0.234761192	0.898635853	1.936542686	Up	3.40E-09	2.88E-08
Trip13	2267	6	23	0.230888202	0.879984522	1.930283695	Up	0.001509308	0.005355924
Gbp7	5622	153	584	2.374119637	9.009915611	1.924120956	Up	8.96E-60	4.79E-58
Cited4	1258	26	99	1.80299581	6.825795472	1.920601142	Up	2.46E-11	2.55E-10
Fas	1486	36	137	2.11341946	7.996509825	1.919791321	Up	3.77E-15	5.19E-14
Pappa2	8585	20	76	0.20323182	0.767842259	1.917683658	Up	5.42E-09	4.46E-08
Clcf1	1960	25	95	1.112720138	4.204034307	1.917683658	Up	6.52E-11	6.54E-10
Capsl	946	5	19	0.461084878	1.742052271	1.917683658	Up	0.00426358	0.013297792
Slfn2	1664	56	212	2.935869287	11.05048289	1.912249772	Up	1.54E-22	3.06E-21
Kif4	4712	13	49	0.240680043	0.901964648	1.905954366	Up	3.36E-06	1.98E-05
Cdca3	1488	17	64	0.996662231	3.730574869	1.904221399	Up	1.03E-07	7.37E-07
Gpx7	1214	4	15	0.287437426	1.07169521	1.898574836	Up	0.01225088	0.033032141
Eno2	2797	12	45	0.374274975	1.395464411	1.898574836	Up	9.08E-06	5.04E-05
Ltb	1095	8	30	0.637349836	2.376325088	1.898574836	Up	0.00031472	0.001303337
Ttll9	2939	4	15	0.118730533	0.442680499	1.898574836	Up	0.01225088	0.033026547
Yy2	2867	4	15	0.121712255	0.453797693	1.898574836	Up	0.01225088	0.033020955
Cd84	3521	3	12	0.079523481	0.295606472	1.894225039	Up	0.0219194	0.054081669
Ccl5	531	15	56	2.464329345	9.147285271	1.892148566	Up	7.39E-07	4.77E-06
Naip1	5361	7	26	0.113908004	0.420655196	1.884769036	Up	0.000871484	0.003289816
Lck	2171	7	26	0.28128089	1.038752883	1.884769036	Up	0.000871484	0.003289036
Rrm2	2180	31	115	1.240529827	4.575515851	1.88297798	Up	1.20E-12	1.39E-11
C1qtnf6	2428	10	37	0.359296783	1.321757426	1.879209511	Up	6.70E-05	0.000318899
Gabrp	3280	3	11	0.079790176	0.290882476	1.866153358	Up	0.0361278	0.081949052
Spef2	5565	3	11	0.047028172	0.171445557	1.866153358	Up	0.0361278	0.081925705
Rasal3	3677	9	33	0.213526062	0.778429037	1.866153358	Up	0.000183163	0.000804353
Nsun7	3631	3	11	0.072077052	0.26276357	1.866153358	Up	0.0361278	0.081914036
Pstpip1	1851	9	33	0.424168195	1.546344445	1.866153358	Up	0.000183163	0.000804575
Hc	5448	3	11	0.048038138	0.175127482	1.866153358	Up	0.0361278	0.081937377
Kng1	2299	9	33	0.34151167	1.245012426	1.866153358	Up	0.000183163	0.000804797
H2-M3	1425	23	84	1.408039967	5.112851031	1.860439707	Up	1.82E-09	1.58E-08
Oas2	3864	27	98	0.609577119	2.199822681	1.851506582	Up	9.21E-11	9.15E-10
Pld4	1978	40	145	1.764150836	6.358291469	1.849665235	Up	3.03E-15	4.21E-14
Bub1b	3669	8	29	0.190214792	0.685565578	1.849665235	Up	0.0005037	0.001999601
Tubb2b	1922	145	525	6.581374885	23.69215894	1.847948762	Up	3.91E-51	1.81E-49
Gm6614	1953	13	47	0.580688359	2.087345462	1.845833373	Up	8.49E-06	4.74E-05
Ccdc112	2801	13	47	0.404885528	1.455403673	1.845833373	Up	8.49E-06	4.74E-05
Ak7	3093	18	65	0.507685308	1.822771183	1.844127052	Up	1.53E-07	1.08E-06
Slc38a1	7752	28	101	0.315098458	1.130072554	1.842540801	Up	5.49E-11	5.54E-10
H2-T24	2182	38	137	1.519255653	5.445835747	1.841788809	Up	2.09E-14	2.73E-13
Zfp711	4330	5	18	0.100735865	0.3605648	1.839681146	Up	0.00689346	0.020220562
Ager	1455	5	18	0.299784395	1.073021019	1.839681146	Up	0.00689346	0.020224289
Efna2	2131	5	18	0.204686201	0.732635187	1.839681146	Up	0.00689346	0.020228017
Cox6b2	584	40	144	5.975154714	21.38692579	1.839681146	Up	4.76E-15	6.52E-14
Ube2c	931	10	36	0.937027485	3.353911026	1.839681146	Up	0.000106636	0.000488362
Slc25a47	1580	5	18	0.276067275	0.988130116	1.839681146	Up	0.00689346	0.020231746
Glipr2	2019	10	36	0.43208152	1.546553326	1.839681146	Up	0.000106636	0.000488502
Plk2	2801	146	525	4.547175933	16.25716869	1.838033294	Up	9.00E-51	4.12E-49
Ttc22	2535	22	79	0.757088637	2.703011199	1.836033369	Up	7.61E-09	6.17E-08
Hist1h4h	435	35	125	7.01908979	24.92409934	1.828185508	Up	3.79E-13	4.52E-12
AI607873	3483	21	75	0.525978305	1.867697366	1.828185508	Up	2.02E-08	1.56E-07
Peli3	1937	7	25	0.315261132	1.119461354	1.828185508	Up	0.001395224	0.004990018
Eppk1	12325	14	50	0.099093032	0.351869638	1.828185508	Up	4.99E-06	2.89E-05
Mmd2	2146	9	32	0.365859893	1.293358668	1.821759238	Up	0.000291476	0.001215935
Gpr153	3777	9	32	0.207872737	0.734855097	1.821759238	Up	0.000291476	0.001215616
Kif20a	3579	22	78	0.536244676	1.890303863	1.81765484	Up	1.19E-08	9.47E-08
Cry1	3016	46	163	1.330541746	4.687647914	1.816850438	Up	1.38E-16	2.09E-15
Lyz1	1265	41	144	2.827452658	9.87348985	1.804057237	Up	1.09E-14	1.45E-13
Olfr920	1960	4	14	0.178035222	0.619541898	1.799039162	Up	0.0198593	0.049778019
Bbc3	1976	32	112	1.412749131	4.916202914	1.799039162	Up	1.07E-11	1.15E-10
Traf3ip3	2121	6	21	0.246781496	0.858770947	1.799039162	Up	0.00390104	0.012333795
Sobp	4980	6	21	0.105105131	0.365753651	1.799039162	Up	0.00390104	0.012331345
Herc6	5279	78	272	1.288976357	4.469057676	1.793744862	Up	3.05E-26	7.10E-25
Calb1	2867	3978	13786	121.0428377	417.0703329	1.784772979	Up	0	0
Cd72	1503	39	135	2.263641447	7.790646619	1.783097618	Up	1.16E-13	1.44E-12
Ephx1	1739	758	2611	38.02521115	130.2284907	1.776016944	Up	5.01E-234	1.08E-231
Arhgap30	4487	25	86	0.486055599	1.662421317	1.774092805	Up	3.86E-09	3.24E-08
Cmpk2	3189	111	381	3.036480317	10.36261048	1.770915561	Up	1.61E-35	4.94E-34
4930539E08Rik	4594	7	24	0.132925732	0.453125985	1.769291819	Up	0.00221814	0.007522491
Klhl23	4617	7	24	0.13226355	0.450868698	1.769291819	Up	0.00221814	0.007520888
Wdr62	4744	14	48	0.257445536	0.877597292	1.769291819	Up	1.23E-05	6.68E-05
Il2rg	1663	14	48	0.734408673	2.503500633	1.769291819	Up	1.23E-05	6.68E-05
Uba7	3162	48	164	1.324284764	4.4986344	1.764273744	Up	4.47E-16	6.57E-15
Itgam	4682	12	41	0.223589728	0.7595409	1.764273744	Up	5.69E-05	0.000274574
Spag5	3822	48	164	1.095601367	3.721790155	1.764273744	Up	4.47E-16	6.56E-15
Prkag3	2832	42	143	1.293772906	4.379671185	1.759238154	Up	3.77E-14	4.85E-13
Msr1	3643	5	17	0.119732719	0.404751501	1.757218986	Up	0.01104548	0.030258647
Clic6	3743	5	17	0.116533875	0.393937942	1.757218986	Up	0.01104548	0.030243033
Trim45	4647	10	34	0.187728123	0.634607152	1.757218986	Up	0.000266026	0.001120039
Pramef12	2460	5	17	0.177311502	0.599394194	1.757218986	Up	0.01104548	0.030263855
Xcr1	4453	5	17	0.097953356	0.331127266	1.757218986	Up	0.01104548	0.03025344
Zfp72	1629	5	17	0.267763225	0.905162503	1.757218986	Up	0.01104548	0.030248236
AB124611	1307	5	17	0.333730906	1.128163517	1.757218986	Up	0.01104548	0.030269065
Etv4	2336	13	44	0.485481321	1.633723498	1.75067614	Up	3.31E-05	0.000166888
Ube2l6	1387	62	209	3.899574655	13.06978798	1.744847062	Up	8.41E-20	1.49E-18
Fyb	4997	30	101	0.523737796	1.753116357	1.743005127	Up	2.78E-10	2.64E-09
Gpr161	6862	11	37	0.139844046	0.467681001	1.741705987	Up	0.000153742	0.000685358
Slc16a5	3020	49	164	1.415438968	4.710159594	1.7345264	Up	9.82E-16	1.41E-14
Klk1b5	861	12	40	1.215850297	4.029540799	1.728649834	Up	8.90E-05	0.000413071
Ms4a6b	1687	6	20	0.310268852	1.028285308	1.728649834	Up	0.00619702	0.018422103
Spink6	587	6	20	0.891692594	2.955225407	1.728649834	Up	0.00619702	0.018425544
Lcp2	3348	9	30	0.23450876	0.777203098	1.728649834	Up	0.000725356	0.002791814
Ptprc	5568	54	180	0.846051002	2.803961176	1.728649834	Up	4.70E-17	7.25E-16
Adam8	3117	6	20	0.167925426	0.556534268	1.728649834	Up	0.00619702	0.018428986
C1qa	1082	173	576	13.9482863	46.17362166	1.726981014	Up	4.38E-51	2.01E-49
Nusap1	2960	16	53	0.47155275	1.553040838	1.719604694	Up	6.54E-06	3.72E-05
Trim16	3896	42	139	0.940442729	3.094529089	1.71830789	Up	2.15E-13	2.61E-12
Lyl1	1801	10	33	0.484382337	1.589274607	1.714150264	Up	0.000416708	0.001678961
C1qc	1054	81	267	6.704191617	21.97198875	1.712530169	Up	2.84E-24	6.02E-23
Scg5	1227	71	234	5.047958742	16.54131424	1.71230184	Up	1.85E-21	3.54E-20
Mmp14	2597	66	217	2.217042388	7.247471258	1.708841353	Up	5.90E-20	1.05E-18
Npy6r	2567	7	23	0.237888902	0.777142544	1.707891274	Up	0.00350024	0.011236201
Cd8a	3130	14	46	0.390198602	1.274712403	1.707891274	Up	3.00E-05	0.000151999
Lgi3	3181	4	13	0.109697905	0.354469115	1.692123958	Up	0.031838	0.073517424
Dnaaf3	2189	4	13	0.159410249	0.515105644	1.692123958	Up	0.031838	0.073506762
Ch25h	1352	4	13	0.258098399	0.833998709	1.692123958	Up	0.031838	0.073560105
Cxcl1	949	8	26	0.735403657	2.376325088	1.692123958	Up	0.001987636	0.00685319
Zfp786	2829	4	13	0.123347132	0.398574144	1.692123958	Up	0.031838	0.073581464
Rsl1	2045	4	13	0.170635225	0.551377141	1.692123958	Up	0.031838	0.073570783
Ms4a4b	1258	4	13	0.277383971	0.896316577	1.692123958	Up	0.031838	0.07354943
Mmp19	3410	4	13	0.102331095	0.330664591	1.692123958	Up	0.031838	0.073538758
Cd5	2069	4	13	0.168655889	0.544981273	1.692123958	Up	0.031838	0.07352809
Trpv5	2600	161	523	5.401999489	17.44725298	1.691434498	Up	3.04E-45	1.24E-43
Fblim1	3091	59	191	1.665156348	5.359608654	1.686470019	Up	1.92E-17	3.03E-16
Tap2	2490	355	1147	12.43744052	39.95423211	1.683658702	Up	1.63E-96	1.41E-94
Tarm1	957	13	42	1.185041133	3.806589717	1.683561945	Up	8.01E-05	0.000375308
Ankrd6	4733	80	258	1.474536384	4.728048458	1.6809834	Up	6.14E-23	1.24E-21
Bco1	2532	36	116	1.240340173	3.973681051	1.679740234	Up	4.30E-11	4.40E-10
Sspo	15586	9	29	0.050374396	0.161384583	1.679740234	Up	0.00113363	0.004148565
Itih3	2817	9	29	0.278713287	0.892914485	1.679740234	Up	0.00113363	0.004150473
Hmgcll1	3615	9	29	0.217188196	0.695806391	1.679740234	Up	0.00113363	0.004149519
C1ra	2762	87	280	2.747878899	8.792919042	1.678023761	Up	1.05E-24	2.28E-23
Fam222a	2693	23	74	0.745063852	2.383384353	1.67757565	Up	1.53E-07	1.08E-06
Ppfia4	6067	14	45	0.20130569	0.643335084	1.676182414	Up	4.64E-05	0.00022746
Dusp8	4819	42	135	0.760316429	2.429828153	1.676182414	Up	1.19E-12	1.38E-11
Tmem43	2850	233	748	7.132028528	22.76436054	1.674392555	Up	4.41E-63	2.50E-61
Spn	3751	29	93	0.674454947	2.150476009	1.672862056	Up	4.10E-09	3.43E-08
Capn12	2828	5	16	0.154238435	0.490726256	1.669756145	Up	0.0175256	0.044702776
Cnrip1	1539	5	16	0.283421894	0.901737395	1.669756145	Up	0.0175256	0.044688455
S100a9	524	5	16	0.832416592	2.64842338	1.669756145	Up	0.0175256	0.04470994
Ren1	1422	131	419	8.03662511	25.55719249	1.669067672	Up	6.38E-36	2.00E-34
Btc	2876	47	150	1.42564366	4.523776027	1.665914079	Up	8.61E-14	1.08E-12
Pappa	11027	115	367	0.90979276	2.886738253	1.665830442	Up	1.40E-31	3.88E-30
Myof	7133	301	960	3.681258223	11.67340965	1.664955159	Up	7.95E-80	5.78E-78
Mpeg1	4336	90	287	1.810736461	5.741050151	1.66473807	Up	5.11E-25	1.12E-23
Siglece	1849	11	35	0.51898856	1.64183629	1.661535638	Up	0.000372588	0.001515775
Sulf2	3948	294	935	6.496391615	20.54154874	1.66083445	Up	1.59E-77	1.14E-75
Ncaph	2694	17	54	0.550494952	1.738580827	1.659108901	Up	9.10E-06	5.05E-05
Hspb8	1816	72	228	3.458745945	10.88974525	1.654649253	Up	5.00E-20	8.93E-19
Cxcr6	1893	6	19	0.276504782	0.870566005	1.654649253	Up	0.00975828	0.027238657
Spatc1	1605	6	19	0.326120594	1.026779719	1.654649253	Up	0.00975828	0.027243434
Klc3	1944	30	95	1.346253994	4.238635412	1.654649253	Up	3.69E-09	3.10E-08
Tchhl1	2066	12	38	0.506702375	1.595335381	1.654649253	Up	0.000214496	0.000924353
Serpine2	2055	91	287	3.863061096	12.11347613	1.648796526	Up	1.07E-24	2.31E-23
Glipr1	1081	7	22	0.564903619	1.765207257	1.643760937	Up	0.00547974	0.016546279
Dok3	1546	14	44	0.789988114	2.468549865	1.643760937	Up	7.16E-05	0.000338714
Calcr	3831	7	22	0.159399846	0.498091633	1.643760937	Up	0.00547974	0.016552558
Hoxa2	1775	7	22	0.34403426	1.075036082	1.643760937	Up	0.00547974	0.016549418
H2-T22	1758	47	147	2.332281664	7.252657712	1.636767733	Up	3.04E-13	3.66E-12
Ccdc120	3641	47	147	1.126105785	3.501832534	1.636767733	Up	3.04E-13	3.66E-12
Pcdhb17	3270	8	25	0.213424486	0.663118239	1.63554043	Up	0.00309738	0.010103933
Aldh3a1	1727	8	25	0.404110058	1.25558578	1.63554043	Up	0.00309738	0.010106004
Lrtm2	3578	24	75	0.585157689	1.818107861	1.63554043	Up	2.11E-07	1.46E-06
Adgre1	3245	25	78	0.672089821	2.084868266	1.633230269	Up	1.23E-07	8.77E-07
Mybl1	4984	9	28	0.157531166	0.487280144	1.629114161	Up	0.001759942	0.006139934
Chtf18	3106	10	31	0.280866899	0.865683141	1.623952455	Up	0.001004286	0.003729235
Slpi	876	10	31	0.995859119	3.069419905	1.623952455	Up	0.001004286	0.003730105
Ect2	4079	30	93	0.641607689	1.977552221	1.623952455	Up	8.57E-09	6.90E-08
Trp53inp1	5430	221	685	3.550540368	10.94181731	1.623741858	Up	1.68E-55	8.25E-54
Aurka	1975	21	65	0.927586043	2.854598112	1.62173463	Up	1.61E-06	9.92E-06
Clu	1808	2101	6503	101.3747128	311.9708709	1.621713502	Up	0	0
Plac9b	998	11	34	0.961532913	2.954929292	1.619715463	Up	0.000575126	0.002249492
Acsf2	3069	229	707	6.509394679	19.98118509	1.618046857	Up	6.02E-57	3.07E-55
Fcgr3	1353	12	37	0.773722916	2.371934243	1.616175105	Up	0.000330352	0.001360288
Cldn16	1172	85	262	6.3269343	19.38975837	1.615716305	Up	4.47E-22	8.71E-21
Pcsk9	3512	37	114	0.919071349	2.815458055	1.615120888	Up	2.09E-10	2.00E-09
Maff	2022	50	154	2.157202246	6.605995706	1.614614591	Up	1.44E-13	1.77E-12
Cp	4712	533	1641	9.867881781	30.20661197	1.614052041	Up	2.51E-129	2.82E-127
Amica1	2458	13	40	0.461385014	1.41148683	1.613172617	Up	0.000190244	0.000832004
Kcnn4	2037	5	16	0.223456093	0.681283187	1.608263218	Up	0.0175256	0.044695615
Dtx3l	5181	174	533	2.929797922	8.923029611	1.606732467	Up	6.24E-43	2.38E-41
Spdl1	2510	16	49	0.55609408	1.693249968	1.606394084	Up	3.68E-05	0.000183982
Dock10	7324	38	116	0.45262368	1.373752106	1.601737722	Up	1.86E-10	1.79E-09
Fgl2	3769	24	73	0.555503903	1.679946457	1.596546298	Up	4.88E-07	3.22E-06
Timeless	4459	35	106	0.684750854	2.061897682	1.590321678	Up	1.38E-09	1.21E-08
Nol3	2869	74	223	2.250107059	6.74175603	1.583130774	Up	1.66E-18	2.77E-17
Col11a2	5605	12	36	0.186770224	0.557090306	1.576646741	Up	0.000505946	0.002005517
Nefm	3230	7	21	0.189059075	0.563917393	1.576646741	Up	0.00850624	0.024124503
Ugt1a1	3229	8	24	0.216134429	0.644676611	1.576646741	Up	0.00478974	0.014745285
Syt13	3751	5	15	0.116285336	0.346850969	1.576646741	Up	0.0275116	0.065493818
Fanci	4619	10	30	0.188866116	0.563341843	1.576646741	Up	0.001544258	0.005465328
Capn3	3166	6	18	0.165326454	0.493128737	1.576646741	Up	0.01522142	0.039794676
Trmt13	3159	11	33	0.303770132	0.906072671	1.576646741	Up	0.000882448	0.00332726
Ms4a4c	1723	6	18	0.30378616	0.906120477	1.576646741	Up	0.01522142	0.03978161
Cd200r1	1891	5	15	0.230664354	0.688015857	1.576646741	Up	0.0275116	0.065503614
Mfap2	1080	7	21	0.565426678	1.686530722	1.576646741	Up	0.00850624	0.024120206
Trpm2	7292	9	27	0.10767078	0.321155838	1.576646741	Up	0.00271314	0.008979309
Xkrx	2874	9	27	0.27318557	0.814846337	1.576646741	Up	0.00271314	0.008977442
Ly75	5172	28	84	0.472282144	1.408703155	1.576646741	Up	8.67E-08	6.26E-07
Hilpda	985	7	21	0.619960215	1.849191045	1.576646741	Up	0.00850624	0.02411591
Hspb7	2768	23	69	0.724876067	2.1621296	1.576646741	Up	1.27E-06	7.92E-06
Mical1	3563	23	69	0.56313695	1.67970102	1.576646741	Up	1.27E-06	7.92E-06
Ugt1a6a	3302	10	30	0.264195211	0.788030276	1.576646741	Up	0.001544258	0.005464113
Tlr9	3471	7	21	0.175932242	0.524763232	1.576646741	Up	0.00850624	0.024128802
Serpinb9	3397	269	807	6.908102038	20.60519388	1.576646741	Up	1.97E-62	1.11E-60
Cldn3	1263	84	252	5.802002962	17.30596845	1.576646741	Up	1.32E-20	2.41E-19
5830473C10Rik	2241	9	27	0.350350437	1.04501043	1.576646741	Up	0.00271314	0.008981176
Gpr65	2147	10	30	0.406321653	1.211958999	1.576646741	Up	0.001544258	0.005466543
Myo15	11768	6	18	0.044478548	0.132668727	1.576646741	Up	0.01522142	0.039788142
Pdzrn4	3956	5	15	0.110259427	0.328877145	1.576646741	Up	0.0275116	0.065474235
Ano9	3012	46	138	1.332308734	3.973954006	1.576646741	Up	6.16E-12	6.76E-11
Fam212a	1061	5	15	0.411108666	1.226237498	1.576646741	Up	0.0275116	0.065484025
Fam129a	3939	172	516	3.809293861	11.36220023	1.576646741	Up	1.55E-40	5.57E-39
Susd1	3295	64	191	1.694441446	5.027784628	1.569113068	Up	7.09E-16	1.03E-14
Ptrh1	913	39	116	3.726454649	11.02010999	1.564263016	Up	3.76E-10	3.51E-09
Micall2	3346	38	113	0.990739939	2.929214831	1.563935689	Up	6.38E-10	5.82E-09
Arl4c	3966	95	282	2.089646896	6.167300587	1.561379984	Up	1.41E-22	2.81E-21
Sh3bp1	1900	46	136	2.11205995	6.208461966	1.555585125	Up	1.39E-11	1.48E-10
Ano4	4160	22	65	0.461350888	1.355247902	1.554620434	Up	3.28E-06	1.94E-05
Fzd3	12742	22	65	0.150621542	0.442460467	1.554620434	Up	3.28E-06	1.93E-05
Spred3	4056	19	56	0.408655798	1.197536607	1.551111649	Up	1.66E-05	8.80E-05
Aldh1b1	2302	91	268	3.44856236	10.09783319	1.54997879	Up	2.56E-21	4.85E-20
Defb42	614	18	53	2.55744407	7.48697212	1.549679693	Up	2.86E-05	0.00014507
Trim21	2790	50	147	1.563391735	4.569954214	1.547500395	Up	2.52E-12	2.85E-11
Car5a	1239	15	44	1.056141148	3.080208306	1.544225263	Up	0.000146995	0.000658046
Fcgr4	1250	14	41	0.977057299	2.844936395	1.541881322	Up	0.000254726	0.00107874
Hmga1	2004	14	41	0.609441928	1.774536174	1.541881322	Up	0.000254726	0.001078453
Mark1	4565	27	79	0.515970644	1.501014981	1.540577486	Up	3.36E-07	2.27E-06
Chaf1a	3308	59	172	1.555924507	4.509845496	1.535305945	Up	4.93E-14	6.27E-13
Galnt12	2216	23	67	0.905440863	2.622429152	1.534211474	Up	2.88E-06	1.72E-05
Fgd2	2625	22	64	0.731131312	2.114703011	1.532252621	Up	4.93E-06	2.86E-05
Clec4a1	1558	11	32	0.615924164	1.781481195	1.532252621	Up	0.001345514	0.004829591
Icam1	2539	223	647	7.66203573	22.10244392	1.528406242	Up	3.10E-48	1.36E-46
Clec9a	3294	19	55	0.503190018	1.448230909	1.52511644	Up	2.50E-05	0.000128606
Mad2l1	1725	46	133	2.326326902	6.687460949	1.523404719	Up	4.65E-11	4.73E-10
Dsc2	4416	17	49	0.335831839	0.962422423	1.518931243	Up	7.43E-05	0.000350134
Upp1	1283	65	187	4.419658475	12.64193834	1.516210887	Up	6.96E-15	9.44E-14
Ptgds	805	48	138	5.20172475	14.86900555	1.515246196	Up	2.41E-11	2.50E-10
Gins2	1038	16	46	1.344697631	3.843785956	1.515246196	Up	0.000128295	0.000579549
Ccdc88b	4959	32	92	0.56293452	1.609134834	1.515246196	Up	5.22E-08	3.86E-07
Armcx4	9011	63	181	0.60991536	1.742225246	1.514250204	Up	1.99E-14	2.60E-13
Cd52	503	23	66	3.988980026	11.38084918	1.512516403	Up	4.32E-06	2.52E-05
1700024P16Rik	3214	38	109	1.031429943	2.941571052	1.511941051	Up	3.21E-09	2.72E-08
Pknox2	3550	7	20	0.17201713	0.488652764	1.506257413	Up	0.01308498	0.034920335
Gal3st4	3162	7	20	0.193124861	0.548613951	1.506257413	Up	0.01308498	0.034914481
Cxcr2	3043	7	20	0.20067723	0.570068128	1.506257413	Up	0.01308498	0.03492619
H2-Q4	1793	816	2328	39.70195382	112.6163387	1.504134241	Up	6.14E-165	9.14E-163
Ung	1934	27	77	1.217893479	3.453289379	1.503583278	Up	7.54E-07	4.85E-06
Slc26a10	2215	27	77	1.063388708	3.015197137	1.503583278	Up	7.54E-07	4.85E-06
Angptl3	1609	47	134	2.548260513	7.223496584	1.503184579	Up	6.08E-11	6.12E-10
Tk1	1369	73	208	4.651804159	13.17827616	1.502299399	Up	3.43E-16	5.09E-15
Ncf1	2764	26	74	0.820610973	2.322161383	1.500697887	Up	1.29E-06	8.05E-06
Serpinb6b	1859	68	193	3.19103475	9.00485319	1.496678436	Up	4.72E-15	6.47E-14
Mgmt	819	43	122	4.58022238	12.92036095	1.496156823	Up	5.03E-10	4.63E-09
Cntnap2	6985	6	17	0.074935369	0.211096595	1.49418458	Up	0.0235016	0.057266489
Col17a1	5539	6	17	0.094497843	0.26620504	1.49418458	Up	0.0235016	0.057301573
Cyp1a1	2700	6	17	0.193860575	0.54611471	1.49418458	Up	0.0235016	0.057275256
Atp8b4	5529	6	17	0.094668756	0.266686511	1.49418458	Up	0.0235016	0.057284025
C920025E04Rik	1289	6	17	0.406069475	1.143917546	1.49418458	Up	0.0235016	0.057292798
Hoxd10	1850	95	269	4.479751129	12.61186371	1.493290994	Up	2.47E-20	4.47E-19
Zfp61	2347	29	82	1.077920965	3.030396671	1.491255249	Up	3.85E-07	2.58E-06
Elf4	5847	28	79	0.41776009	1.17190583	1.488110066	Up	6.58E-07	4.27E-06
Irf4	4683	11	31	0.204913484	0.57416439	1.486448932	Up	0.00203812	0.006984894
Kifc1	2322	16	45	0.601118063	1.68092763	1.483537336	Up	0.000192717	0.000842124
Hap1	3706	57	160	1.341749529	3.744667704	1.480722321	Up	1.52E-12	1.74E-11
Helz2	10109	206	578	1.777710487	4.959276919	1.480109395	Up	2.42E-41	8.92E-40
Hfe	1722	56	157	2.836984027	7.907973818	1.478950067	Up	2.56E-12	2.90E-11
Rnf113a1	1244	15	42	1.051896208	2.928381318	1.477111067	Up	0.000333552	0.001370275
Ccdc162	3182	5	14	0.137079288	0.381616002	1.477111067	Up	0.0426846	0.093788288
Scara3	3405	5	14	0.128101702	0.356623236	1.477111067	Up	0.0426846	0.093749468
Rnft2	4381	15	42	0.298689542	0.831523935	1.477111067	Up	0.000333552	0.001369921
Gimap7	1269	5	14	0.343724424	0.956896863	1.477111067	Up	0.0426846	0.093723607
Uncx	2093	5	14	0.208402434	0.580173015	1.477111067	Up	0.0426846	0.093736536
Hyal3	1830	5	14	0.238353166	0.663553071	1.477111067	Up	0.0426846	0.093775345
Gna15	1961	5	14	0.222430543	0.619225966	1.477111067	Up	0.0426846	0.093762405
Atp2c2	3223	10	28	0.270670986	0.753522879	1.477111067	Up	0.00357624	0.011436353
Pxdc1	1872	29	81	1.351431894	3.752994189	1.473553248	Up	5.73E-07	3.75E-06
Tfrc	4914	300	836	5.325839977	14.75604064	1.470224682	Up	1.84E-58	9.52E-57
Ncf4	1454	9	25	0.539983033	1.491331941	1.465615428	Up	0.00630328	0.018713524
Gins3	2412	13	36	0.470184231	1.29456516	1.461169523	Up	0.001005714	0.003733666
Fam167a	4235	13	36	0.267788516	0.73730606	1.461169523	Up	0.001005714	0.003732796
Sass6	4376	13	36	0.259160047	0.713549169	1.461169523	Up	0.001005714	0.003731926
Ror2	3970	17	47	0.37356005	1.02684778	1.45881025	Up	0.000166736	0.00073853
Fam124a	3557	51	141	1.250801293	3.438222396	1.45881025	Up	5.25E-11	5.31E-10
Ly6a	1002	2628	7246	228.8019124	627.2336156	1.45490377	Up	0	0
Zc4h2	2256	16	44	0.618703963	1.691656955	1.451115859	Up	0.000288036	0.001204425
2810417H13Rik	2387	8	22	0.292374558	0.7994089	1.451115859	Up	0.01117078	0.030533593
Tmeff1	2442	8	22	0.285789546	0.781404195	1.451115859	Up	0.01117078	0.030538837
A230050P20Rik	1683	68	187	3.52473773	9.637318411	1.451115859	Up	4.87E-14	6.21E-13
Pak3	8616	8	22	0.08100024	0.221470409	1.451115859	Up	0.01117078	0.030544082
Ccl6	1436	20	55	1.215003605	3.322056137	1.451115859	Up	4.86E-05	0.000237263
Slc25a24	3383	42	115	1.083051987	2.948455381	1.444856868	Up	4.08E-09	3.41E-08
Lilrb4a	1500	15	41	0.872372588	2.370780329	1.442345649	Up	0.00049848	0.001980854
Apoe	1343	4396	12006	285.5509976	775.3915142	1.441176522	Up	0	0
Sectm1b	2322	96	262	3.606708375	9.7867342	1.440144741	Up	7.00E-19	1.19E-17
Lair1	3633	11	30	0.264137035	0.716233408	1.439143217	Up	0.003066	0.010020048
Stat2	4394	244	663	4.84430841	13.08736435	1.433811962	Up	4.61E-45	1.86E-43
Fes	2762	28	76	0.884374818	2.386649454	1.432256831	Up	2.14E-06	1.30E-05
Il2rb	2696	7	19	0.226506236	0.611269083	1.432256831	Up	0.01993334	0.049916445
Npl	1403	223	605	13.86593636	37.40213738	1.431575672	Up	3.55E-41	1.30E-39
Itgb7	2674	24	65	0.782982129	2.108388658	1.429089552	Up	1.23E-05	6.68E-05
Plp1	3473	17	46	0.427017967	1.148819413	1.427783355	Up	0.000248008	0.001053091
Mid1	3937	95	257	2.105039265	5.661955165	1.427453181	Up	2.52E-18	4.17E-17
Stap2	1532	44	119	2.505508739	6.737315939	1.427070385	Up	3.07E-09	2.61E-08
Hcls1	2018	67	181	2.896380744	7.779579629	1.425440937	Up	2.59E-13	3.14E-12
Cdca8	1626	20	54	1.073029014	2.880526905	1.424643647	Up	7.20E-05	0.000340551
Zdhhc23	1278	10	27	0.682607659	1.832447867	1.424643647	Up	0.0053821	0.016316444
Wdhd1	4174	10	27	0.209001578	0.561060942	1.424643647	Up	0.0053821	0.016313338
Gm12185	5287	10	27	0.165003327	0.442948435	1.424643647	Up	0.0053821	0.016310232
Rell1	3240	79	213	2.127081311	5.70208006	1.422613112	Up	2.27E-15	3.19E-14
Lgals9	1586	59	159	3.245270032	8.695461946	1.421924146	Up	7.92E-12	8.59E-11
D330045A20Rik	3738	13	35	0.303393356	0.812133574	1.420527539	Up	0.00150261	0.005334534
Cenpe	7813	25	67	0.279141363	0.743799181	1.413917241	Up	1.06E-05	5.83E-05
Mab21l3	3558	25	67	0.612965562	1.633306071	1.413917241	Up	1.06E-05	5.83E-05
Zbtb8a	2229	46	123	1.800320281	4.786232158	1.410636789	Up	2.30E-09	1.98E-08
Prr11	3827	6	16	0.136771245	0.362627084	1.406721739	Up	0.035886	0.081481848
C1qtnf5	1350	6	16	0.38772115	1.02798063	1.406721739	Up	0.035886	0.081505098
Bard1	5448	9	24	0.144114414	0.382096325	1.406721739	Up	0.00949076	0.026561781
Ccne2	3113	6	16	0.168141199	0.445799502	1.406721739	Up	0.035886	0.081516729
Zfp78	4894	6	16	0.106952095	0.283566377	1.406721739	Up	0.035886	0.081493471
Tnfrsf10b	3179	39	104	1.07022746	2.837536972	1.406721739	Up	4.28E-08	3.19E-07
Pomc	1214	6	16	0.431156139	1.143141558	1.406721739	Up	0.035886	0.081551639
Nrm	1464	12	32	0.715059499	1.895865917	1.406721739	Up	0.00261894	0.008701921
Hes2	2915	6	16	0.179562111	0.476080223	1.406721739	Up	0.035886	0.081539999
Spaca6	1102	9	24	0.712464001	1.888984371	1.406721739	Up	0.00949076	0.026566451
Zfp712	3970	6	16	0.131844724	0.349565202	1.406721739	Up	0.035886	0.08145861
Klk1b3	888	6	16	0.589440938	1.562808391	1.406721739	Up	0.035886	0.081528362
Prx	5260	12	32	0.199020362	0.527670666	1.406721739	Up	0.00261894	0.008700106
Ramp1	2549	6	16	0.205344666	0.544438545	1.406721739	Up	0.035886	0.081470227
C2	2644	339	903	11.18510996	29.62272569	1.405124954	Up	5.61E-59	2.93E-57
Kif23	3425	41	109	1.044300033	2.760353098	1.40231656	Up	2.18E-08	1.68E-07
Crip1	447	52	138	10.14840595	26.77751558	1.399768979	Up	3.09E-10	2.92E-09
Cd274	3638	49	130	1.174993316	3.099412463	1.399342209	Up	1.02E-09	9.05E-09
Birc3	2811	97	257	3.010321631	7.929959973	1.397395947	Up	8.55E-18	1.38E-16
Ccr2	3589	37	98	0.899353184	2.368379726	1.396940718	Up	1.23E-07	8.74E-07
Asb11	1658	28	74	1.473246832	3.871202691	1.393782684	Up	4.62E-06	2.68E-05
Tbxa2r	1949	14	37	0.626640135	1.646601863	1.393782684	Up	0.001284064	0.004632
Lyz2	1057	355	938	29.29917397	76.97090068	1.393453138	Up	1.90E-60	1.03E-58
Srgap1	7787	33	87	0.369696872	0.969053591	1.390233616	Up	6.97E-07	4.51E-06
Slc34a2	4174	30	79	0.627004735	1.641622758	1.388574393	Up	2.34E-06	1.41E-05
Ddx58	4943	328	862	5.788755997	15.12569618	1.385676294	Up	3.09E-55	1.50E-53
Aldh1a7	2060	255	670	10.79878689	28.21020875	1.385348088	Up	2.66E-43	1.02E-41
Fstl3	1953	51	134	2.2780851	5.951155148	1.385348088	Up	7.59E-10	6.85E-09
Tnfrsf12a	965	212	557	19.16507655	50.06412144	1.385297303	Up	2.80E-36	8.81E-35
Milr1	1559	8	21	0.447657518	1.168347133	1.384001663	Up	0.01682912	0.043175304
Garnl3	3387	8	21	0.206051984	0.537777732	1.384001663	Up	0.01682912	0.043182263
Ptger4	3327	24	63	0.629303941	1.642428476	1.384001663	Up	2.67E-05	0.000136484
Ttf2	4541	45	118	0.864496069	2.253871868	1.382474193	Up	8.29E-09	6.68E-08
Aldh1l2	6030	29	76	0.419549006	1.093188357	1.381630758	Up	3.98E-06	2.32E-05
Atp2b4	8292	200	524	2.1041307	5.481137678	1.381251052	Up	4.40E-34	1.30E-32
Irf9	2545	185	484	6.341411742	16.49515088	1.379166017	Up	1.55E-31	4.28E-30
Sp110	1939	26	68	1.169762109	3.041794155	1.378707363	Up	1.34E-05	7.23E-05
Cx3cr1	3753	57	149	1.324946377	3.443550224	1.377962746	Up	1.02E-10	1.01E-09
Cmtm3	1616	62	162	3.346974039	8.695055843	1.377337932	Up	1.58E-11	1.67E-10
Smc2	5531	49	128	0.772848614	2.007266463	1.376974396	Up	2.16E-09	1.86E-08
Prickle2	8200	18	47	0.191496422	0.497144596	1.37634809	Up	0.0003139	0.001300957
Pamr1	2854	123	321	3.759699662	9.755505567	1.375599222	Up	2.28E-21	4.33E-20
Tbc1d24	7946	74	193	0.812428537	2.106723141	1.374687912	Up	1.99E-13	2.44E-12
Ccdc160	1536	56	146	3.180525061	8.244424734	1.374153877	Up	1.71E-10	1.66E-09
Tmem151a	3945	80	208	1.769069887	4.573145771	1.370195863	Up	2.71E-14	3.51E-13
Laptm5	2398	130	338	4.729292597	12.22548899	1.370195863	Up	2.70E-22	5.32E-21
Fkbp11	736	20	52	2.370577685	6.128077468	1.370195863	Up	0.000156199	0.000695339
Gcnt4	5095	25	65	0.428053282	1.106541957	1.370195863	Up	2.29E-05	0.000118465
Pinx1	1351	37	96	2.389177333	6.163318362	1.367193375	Up	2.61E-07	1.80E-06
Usp43	4462	44	114	0.860250871	2.21602167	1.365142635	Up	2.03E-08	1.57E-07
Zmat3	7782	317	820	3.553612317	9.139476982	1.362825309	Up	2.34E-51	1.08E-49
Fgf18	1538	24	62	1.361309631	3.496504339	1.36091805	Up	3.90E-05	0.000194073
Dnmt3b	4324	12	31	0.242101551	0.621834375	1.36091805	Up	0.00388504	0.012292974
Mmp23	1434	12	31	0.730018902	1.875043122	1.36091805	Up	0.00388504	0.012290531
Defb1	916	806	2082	76.76116879	197.1441838	1.360802565	Up	2.60E-127	2.85E-125
Nmi	1368	213	550	13.58299425	34.87187583	1.360262428	Up	6.60E-35	2.00E-33
Hkdc1	3483	43	111	1.077003195	2.764192102	1.359835352	Up	3.43E-08	2.59E-07
Tacc3	2670	47	121	1.53563714	3.930726498	1.355958626	Up	8.91E-09	7.15E-08
C1s1	2947	68	175	2.012939803	5.150585849	1.355432511	Up	4.47E-12	4.96E-11
Ovol2	1472	7	18	0.414851095	1.060628792	1.354254319	Up	0.03005	0.070513849
Ankrd37	904	7	18	0.675509748	1.727041574	1.354254319	Up	0.03005	0.070451539
Phospho1	1910	7	18	0.319717702	0.817406064	1.354254319	Up	0.03005	0.070524244
Nlrp1b	4159	7	18	0.14682876	0.375389657	1.354254319	Up	0.03005	0.070493067
Alox5	2827	7	18	0.216010192	0.552262321	1.354254319	Up	0.03005	0.070441165
F13a1	3877	7	18	0.157508592	0.402694244	1.354254319	Up	0.03005	0.07048268
Ccdc24	1279	7	18	0.477451768	1.220676765	1.354254319	Up	0.03005	0.070503456
Spag6	2466	7	18	0.247632122	0.633108509	1.354254319	Up	0.03005	0.070461916
Misp	2427	147	378	5.283838915	13.50892346	1.354254319	Up	2.44E-24	5.20E-23
Rdh1	3890	7	18	0.156982214	0.401348479	1.354254319	Up	0.03005	0.070472297
Lrrc75a	1984	14	36	0.615585496	1.573836273	1.354254319	Up	0.001895586	0.006574256
B4galnt1	2474	148	380	5.218720415	13.32240459	1.352086483	Up	2.11E-24	4.49E-23
Hoxd3	2902	96	246	2.885863834	7.352523419	1.349236245	Up	2.76E-16	4.10E-15
Apobec1	2265	75	192	2.888650954	7.352444244	1.34782805	Up	5.19E-13	6.15E-12
Pycard	2135	25	64	1.021513569	2.600044686	1.34782805	Up	3.34E-05	0.000168177
Smcp	889	25	64	2.453241249	6.244201805	1.34782805	Up	3.34E-05	0.00016823
Tnfaip3	4421	59	151	1.164215849	2.962478109	1.34744593	Up	1.58E-10	1.53E-09
Atp4a	3497	93	238	2.320007169	5.903098666	1.347343192	Up	8.97E-16	1.29E-14
Sept6	4714	61	156	1.128865674	2.870342607	1.346349121	Up	8.07E-11	8.06E-10
Itgae	3836	9	23	0.204675529	0.520053418	1.345321195	Up	0.01416476	0.037363515
Mb21d1	4090	9	23	0.191964628	0.487756702	1.345321195	Up	0.01416476	0.037357325
Vsig10l	3443	27	69	0.684114432	1.738244186	1.345321195	Up	1.68E-05	8.89E-05
Cd37	1277	9	23	0.614827979	1.562196485	1.345321195	Up	0.01416476	0.037351137
Cdt1	2191	74	189	2.946397605	7.482007584	1.344473299	Up	8.70E-13	1.02E-11
Nrg1	2103	85	217	3.525994769	8.949920521	1.343844536	Up	1.85E-14	2.43E-13
Rap2b	4197	58	148	1.205566121	3.058591404	1.34315661	Up	2.65E-10	2.53E-09
Ddit3	871	116	296	11.61828016	29.47625287	1.34315661	Up	3.60E-19	6.18E-18
Ifitm3	648	248	632	33.38709906	84.59423938	1.341268678	Up	4.75E-39	1.63E-37
Scnn1a	3498	1070	2724	26.6849248	67.54388169	1.339800147	Up	4.24E-162	6.13E-160
Mfsd6l	2060	11	28	0.465830023	1.178934097	1.339607543	Up	0.00678676	0.019959068
Fam111a	3199	11	28	0.299971818	0.759176067	1.339607543	Up	0.00678676	0.019951696
Fgf12	6250	11	28	0.153537576	0.388576678	1.339607543	Up	0.00678676	0.019955381
Pigr	3849	9409	23933	213.2541877	539.3217651	1.338572185	Up	0	0
Mndal	1908	35	89	1.600264182	4.045855371	1.338134654	Up	1.09E-06	6.87E-06
Frmpd4	8612	13	33	0.131686526	0.332359913	1.335638641	Up	0.00328932	0.010629859
Cldn1	3241	153	388	4.118266152	10.38368278	1.334209239	Up	2.06E-24	4.40E-23
Dennd2a	4435	30	76	0.590105471	1.48634178	1.332721158	Up	7.21E-06	4.07E-05
Wfdc2	708	1279	3239	157.5938616	396.8043347	1.332216444	Up	1.04E-190	1.68E-188
Pola1	5347	49	124	0.799443741	2.011454525	1.331170706	Up	9.47E-09	7.60E-08
Ncf2	3590	17	43	0.413101226	1.038897556	1.330486153	Up	0.000791214	0.003016124
Nsg2	2292	17	43	0.647047731	1.627243554	1.330486153	Up	0.000791214	0.003014681
Gp2	1978	17	43	0.749764105	1.885562298	1.330486153	Up	0.000791214	0.003015402
Cadps2	4968	154	389	2.704214545	6.791516054	1.328524044	Up	2.54E-24	5.39E-23
Prr15	1381	40	101	2.526785194	6.343463023	1.327967628	Up	2.39E-07	1.65E-06
Kctd7	4266	21	53	0.429437983	1.077590455	1.327287272	Up	0.000194462	0.000848587
Serpinb1a	1918	121	305	5.503497559	13.79272108	1.325486435	Up	2.43E-19	4.18E-18
Abcg1	5818	83	209	1.244532912	3.115812295	1.324003941	Up	1.07E-13	1.33E-12
Adra2a	3801	29	73	0.665582874	1.665803261	1.323527804	Up	1.22E-05	6.63E-05
Slc8a1	18609	999	2513	4.683218957	11.71300073	1.322538328	Up	8.93E-147	1.16E-144
Prkcb	8829	33	83	0.326065188	0.815389835	1.322329552	Up	3.11E-06	1.84E-05
Oas1c	2286	26	65	0.992199794	2.4662429	1.313612335	Up	4.13E-05	0.000204593
Msln	2115	8	20	0.329975447	0.820197312	1.313612335	Up	0.0251042	0.060633251
Lrriq1	5232	8	20	0.133390304	0.33155912	1.313612335	Up	0.0251042	0.060624053
Cd248	2562	28	70	0.953412665	2.369832396	1.313612335	Up	2.07E-05	0.000108149
Myct1	2777	10	25	0.314142092	0.780841427	1.313612335	Up	0.01189744	0.032275962
Ddx11	4150	20	50	0.420420524	1.04501043	1.313612335	Up	0.000332468	0.00136688
Ttc39a	2343	8	20	0.29786516	0.740382976	1.313612335	Up	0.0251042	0.060614858
Orc1	3012	8	20	0.231705867	0.575935363	1.313612335	Up	0.0251042	0.060642452
Wasf1	2550	14	35	0.478949656	1.190492274	1.313612335	Up	0.00278034	0.009161712
Aldoc	2720	169	422	5.420256155	13.45681446	1.311903992	Up	8.88E-26	2.02E-24
Gda	5417	79	197	1.272243575	3.154322603	1.309955311	Up	8.34E-13	9.80E-12
Lgals3	1406	221	551	13.71225761	33.9910825	1.309690189	Up	4.40E-33	1.27E-31
Gpr162	2675	53	132	1.728439147	4.280050195	1.308157905	Up	5.08E-09	4.20E-08
Plekhg6	3019	84	209	2.427270534	6.004569702	1.306725949	Up	1.88E-13	2.30E-12
Nuak2	3132	766	1904	21.33580468	52.72831682	1.305301421	Up	1.80E-109	1.80E-107
Plekhd1	3527	99	246	2.448678374	6.049623749	1.304842125	Up	1.52E-15	2.17E-14
Orai2	3848	29	72	0.657453354	1.622916406	1.303628246	Up	1.77E-05	9.31E-05
Nlgn2	5002	54	134	0.941785681	2.323591764	1.302885928	Up	4.35E-09	3.62E-08
Pgam2	906	311	771	29.94568156	73.8116473	1.30150052	Up	3.36E-45	1.36E-43
Cxcl9	2905	21	52	0.630630787	1.552586925	1.299806535	Up	0.000282108	0.001181188
Cxcl16	2448	493	1220	17.56861462	43.22620758	1.298905836	Up	2.74E-70	1.77E-68
Pde10a	7763	19	47	0.213513837	0.525130193	1.298345578	Up	0.000568766	0.002225709
Hoxd11	3959	19	47	0.41866833	1.029700856	1.298345578	Up	0.000568766	0.002226257
Havcr1	1984	410	1013	18.02786095	44.28600401	1.296622599	Up	1.64E-58	8.55E-57
Tcf19	1773	49	121	2.410956392	5.919368161	1.295837633	Up	2.81E-08	2.14E-07
Mcoln2	2518	15	37	0.519681844	1.274514309	1.29424701	Up	0.0023471	0.00791264
Dnm1	3809	39	96	0.893214254	2.186044397	1.291244522	Up	8.31E-07	5.33E-06
Cd86	2539	13	32	0.44666576	1.093165696	1.291244522	Up	0.0048166	0.014813651
Gm7325	852	13	32	1.331084935	3.257685097	1.291244522	Up	0.0048166	0.014816513
Plekho1	1358	68	167	4.368286893	10.66633989	1.287925691	Up	8.06E-11	8.05E-10
Sfxn3	2966	79	194	2.323581742	5.67321576	1.287816334	Up	2.43E-12	2.75E-11
Slc16a3	2493	11	27	0.38492172	0.939377607	1.287140123	Up	0.00997884	0.027766676
Fhdc1	6001	22	54	0.319816646	0.780492709	1.287140123	Up	0.00023916	0.001019874
Mustn1	1179	11	27	0.813918445	1.986317535	1.287140123	Up	0.00997884	0.027761823
Pirb	2728	11	27	0.35176314	0.858456149	1.287140123	Up	0.00997884	0.027756973
Parp9	3564	274	672	6.706792626	16.3542373	1.28596958	Up	6.49E-39	2.21E-37
Stk17b	3278	42	103	1.117744012	2.725379551	1.285867344	Up	3.59E-07	2.42E-06
Sec14l1	4720	784	1922	14.49025655	35.31913853	1.285367017	Up	6.31E-108	6.24E-106
Unc13a	7959	9	22	0.098647485	0.239752362	1.281190857	Up	0.0209438	0.05209443
Adamtsl4	4035	18	44	0.389162493	0.94581861	1.281190857	Up	0.000973638	0.003628973
Kcne1l	1446	27	66	1.628911472	3.958898434	1.281190857	Up	5.06E-05	0.000246172
Sec16b	4595	9	22	0.170867319	0.415275091	1.281190857	Up	0.0209438	0.052102571
Gm6484	865	16	39	1.613637157	3.910634407	1.277086459	Up	0.001979324	0.006830448
Lrrc24	1904	16	39	0.733086209	1.776627501	1.277086459	Up	0.001979324	0.006828968
Csrnp2	4126	62	151	1.310884645	3.174288832	1.275892669	Up	8.60E-10	7.70E-09
Trafd1	2486	197	479	6.913008845	16.71218008	1.273514266	Up	8.26E-28	2.04E-26
Def6	2277	63	153	2.413679098	5.828101648	1.271792159	Up	7.33E-10	6.63E-09
Lrrc3b	1660	7	17	0.367867959	0.888258866	1.271792159	Up	0.0447932	0.097733409
Hpcal4	4652	21	51	0.393805339	0.950887608	1.271792159	Up	0.000407292	0.001644352
Rnf32	1606	7	17	0.380237118	0.918125602	1.271792159	Up	0.0447932	0.097720015
Tubb2a	1607	327	793	17.75145217	42.80120815	1.26971447	Up	9.37E-45	3.74E-43
Zfp956	2760	40	97	1.264308099	3.048325715	1.269668987	Up	1.01E-06	6.43E-06
3110052M02Rik	4367	33	80	0.659223618	1.588932735	1.269218215	Up	9.22E-06	5.11E-05
Aqp6	2060	388	938	16.43109535	39.49429224	1.26521551	Up	2.43E-52	1.14E-50
Zfp334	5033	24	58	0.415993287	0.999539084	1.264702734	Up	0.000171498	0.000757721
Mcm2	3371	205	495	5.305143298	12.73635524	1.263488855	Up	2.36E-28	5.92E-27
Gsdmd	1776	29	70	1.424482267	3.418643355	1.262986262	Up	3.64E-05	0.00018228
Fanca	4541	46	111	0.883707092	2.120167605	1.26253815	Up	1.89E-07	1.32E-06
Btg2	3083	173	417	4.895246765	11.73170808	1.260959586	Up	4.58E-24	9.65E-23
Chrnb1	2149	49	118	1.989123165	4.762602211	1.259617445	Up	8.16E-08	5.91E-07
Ptger3	2018	476	1146	20.57727215	49.25634395	1.259257805	Up	4.21E-63	2.39E-61
Specc1	6966	310	746	3.88222082	9.288681569	1.258591655	Up	1.19E-41	4.42E-40
Rbm43	2058	64	154	2.71291767	6.49043893	1.258470781	Up	8.88E-10	7.94E-09
Pfkp	4033	632	1519	13.67070359	32.66843045	1.256809646	Up	8.39E-83	6.42E-81
Rem2	1887	10	24	0.462306618	1.103158864	1.254718646	Up	0.01745946	0.044562633
Bbs12	2434	30	72	1.075233264	2.565728155	1.254718646	Up	3.09E-05	0.000156251
Haus3	1951	28	67	1.251995514	2.978627884	1.250418508	Up	6.15E-05	0.000295215
Tor3a	3268	176	421	4.698212226	11.17374524	1.249929044	Up	5.68E-24	1.19E-22
Cd44	5652	23	55	0.354999461	0.844032663	1.249481997	Up	0.00029086	0.001214638
Rcn1	3063	164	392	4.670881635	11.1003785	1.248842079	Up	2.12E-22	4.18E-21
Ntng2	1924	18	43	0.816148991	1.938483485	1.248023993	Up	0.001404436	0.005019582
Rab27a	3197	200	477	5.457445031	12.94119735	1.245673506	Up	8.16E-27	1.96E-25
Zfp429	2031	13	31	0.558387181	1.32388569	1.245440832	Up	0.00700162	0.020496283
St8sia4	5413	13	31	0.209511244	0.496732281	1.245440832	Up	0.00700162	0.020500053
Cttnbp2	5931	143	341	2.103343114	4.986836993	1.245440832	Up	1.31E-19	2.29E-18
Ptk7	4255	91	217	1.865708708	4.423427228	1.245440832	Up	5.13E-13	6.09E-12
Rsph1	1163	13	31	0.975137029	2.311962026	1.245440832	Up	0.00700162	0.020503824
Homer3	2445	73	174	2.604629814	6.172613755	1.244803177	Up	1.04E-10	1.03E-09
Rnasel	4758	50	119	0.916742947	2.169308116	1.242645813	Up	9.84E-08	7.05E-07
Gm7609	1611	8	19	0.433207989	1.022955585	1.239611753	Up	0.0370542	0.083775857
Zfp820	3695	8	19	0.188876338	0.446003098	1.239611753	Up	0.0370542	0.083752067
Ntf5	1963	8	19	0.355526271	0.839521879	1.239611753	Up	0.0370542	0.08376396
Fcer1g	658	16	38	2.121270731	5.009062153	1.239611753	Up	0.00285888	0.009391356
Akt3	4735	57	135	1.050163411	2.472933869	1.235609823	Up	1.57E-08	1.22E-07
Car15	1105	810	1917	63.94767389	150.4729905	1.234540764	Up	3.49E-101	3.21E-99
Ccnf	3099	11	26	0.309651451	0.72769684	1.232692339	Up	0.01454916	0.038238085
Fam110a	1901	50	118	2.294509701	5.383920122	1.2304711	Up	1.39E-07	9.86E-07
Coro1a	1746	64	151	3.197700209	7.501211753	1.230088979	Up	2.51E-09	2.15E-08
Alox5ap	1014	28	66	2.40891839	5.64552972	1.228723437	Up	8.76E-05	0.00040733
Cd40	1683	14	33	0.725681297	1.700703249	1.228723437	Up	0.00586036	0.01754911
Snx22	2555	28	66	0.956024754	2.240535083	1.228723437	Up	8.76E-05	0.000407449
Rab19	1321	31	73	2.047202894	4.793125054	1.227312488	Up	3.72E-05	0.00018569
Mfap1b	1887	17	40	0.785921251	1.838598107	1.226149494	Up	0.0024	0.008070469
Samhd1	4010	247	581	5.373467065	12.56696707	1.225711362	Up	1.54E-31	4.26E-30
Cyr61	2028	356	837	15.31383833	35.79779072	1.225034622	Up	1.16E-44	4.59E-43
Slfn8	4011	20	47	0.434990071	1.016351455	1.224344997	Up	0.000994432	0.003697819
Pcolce	1539	548	1287	31.06303953	72.53350172	1.223448495	Up	1.35E-67	8.32E-66
Prkcq	3313	66	155	1.737898908	4.05797138	1.223414526	Up	1.81E-09	1.58E-08
Nek3	2044	23	54	0.98163256	2.291456334	1.223009786	Up	0.000415644	0.001675098
Asns	1927	49	115	2.218280064	5.176245228	1.222464447	Up	2.32E-07	1.60E-06
5730559C18Rik	3013	90	211	2.605825853	6.074101448	1.220930332	Up	2.38E-12	2.69E-11
Tapbp	2750	1133	2656	35.94175064	83.77107611	1.220791525	Up	4.83E-137	5.91E-135
Ccng1	3487	2240	5251	56.0399942	130.6137169	1.220777703	Up	5.92E-269	1.50E-266
Trim30a	3770	41	96	0.948734115	2.208658649	1.219094736	Up	2.46E-06	1.48E-05
Snx10	2567	41	96	1.393349284	3.243725402	1.219094736	Up	2.46E-06	1.48E-05
Arhgap8	1547	50	117	2.819562341	6.559855389	1.21819277	Up	1.97E-07	1.37E-06
Cldn7	1311	214	500	14.24010175	33.08004031	1.216001538	Up	4.77E-27	1.15E-25
Cdca5	1906	12	28	0.549237726	1.274189003	1.214076661	Up	0.01212222	0.032762924
Fndc5	2702	12	28	0.387434162	0.898817261	1.214076661	Up	0.01212222	0.032757362
Kif2c	2830	9	21	0.277432979	0.643623032	1.214076661	Up	0.0306606	0.071682492
Camkk1	3451	12	28	0.303346017	0.703739275	1.214076661	Up	0.01212222	0.032746245
Diap3	3516	12	28	0.297738085	0.690729306	1.214076661	Up	0.01212222	0.032751802
4930563D23Rik	2679	12	28	0.390760398	0.906533871	1.214076661	Up	0.01212222	0.032768487
Gpr68	3223	9	21	0.243603888	0.565142159	1.214076661	Up	0.0306606	0.071671966
Trem2	1146	9	21	0.685109362	1.58940068	1.214076661	Up	0.0306606	0.071661443
Spock2	3915	12	28	0.267393897	0.620333139	1.214076661	Up	0.01212222	0.032774052
Cdc45	2143	33	77	1.343364228	3.116501007	1.214076661	Up	2.66E-05	0.000135927
Sytl2	4779	270	628	4.928658691	11.39780784	1.209489392	Up	2.75E-33	7.96E-32
Cd14	1661	77	179	4.044111336	9.347212498	1.208713477	Up	1.52E-10	1.48E-09
Blnk	2097	173	402	7.196969851	16.6274764	1.208107703	Up	7.58E-22	1.47E-20
Gem	2257	65	151	2.512371211	5.802886894	1.207721166	Up	4.23E-09	3.53E-08
Itga4	9832	22	51	0.195201352	0.449911427	1.204677963	Up	0.000703184	0.002713036
Sec14l2	2528	66	153	2.277555017	5.249441239	1.204677963	Up	3.59E-09	3.02E-08
Adgrg2	4723	22	51	0.406356065	0.936593087	1.204677963	Up	0.000703184	0.002713694
2610524H06Rik	945	35	81	3.231009586	7.434502774	1.202251226	Up	1.90E-05	9.94E-05
Eif2ak2	4326	303	701	6.110237962	14.05497962	1.20178089	Up	1.31E-36	4.18E-35
Ifi203	4875	67	155	1.198953096	2.75775573	1.201719455	Up	3.04E-09	2.59E-08
Slc37a1	3351	32	74	0.833062454	1.91538468	1.201137606	Up	4.45E-05	0.000219219
Mybl2	3702	16	37	0.377038396	0.866890068	1.201137606	Up	0.00410266	0.012843706
Tmem38a	2096	97	224	4.03722047	9.26948183	1.19912632	Up	1.07E-12	1.24E-11
Was	2094	13	30	0.541587567	1.242634179	1.198135117	Up	0.01010028	0.02805555
Pkdrej	7058	13	30	0.160680698	0.368670441	1.198135117	Up	0.01010028	0.028060446
Mt3	538	13	30	2.107963503	4.836572437	1.198135117	Up	0.01010028	0.028050655
Zfp385b	3202	23	53	0.626626156	1.435665485	1.196042738	Up	0.000591114	0.002305229
Parp11	3724	79	182	1.850629282	4.23897088	1.195698132	Up	1.53E-10	1.49E-09
Wnt10a	1961	10	23	0.444861085	1.017299802	1.193318101	Up	0.0253824	0.061119713
Cenpn	1768	10	23	0.49342341	1.128351194	1.193318101	Up	0.0253824	0.06112896
Htr1b	1161	10	23	0.751397578	1.718281577	1.193318101	Up	0.0253824	0.061138209
Rasgrp1	5105	74	170	1.26455576	2.888363794	1.19162181	Up	6.84E-10	6.23E-09
Efhd1	1805	769	1766	37.16645542	84.86179436	1.19111408	Up	2.50E-88	2.00E-86
Tmem151b	4851	51	117	0.917151144	2.091959655	1.189623618	Up	3.30E-07	2.23E-06
B3gnt7	2595	48	110	1.613637157	3.676664827	1.188081453	Up	7.64E-07	4.92E-06
Tifab	3498	24	55	0.598540369	1.363771473	1.188081453	Up	0.000496824	0.00197526
Incenp	3217	72	165	1.952465849	4.448684439	1.188081453	Up	1.33E-09	1.18E-08
Lrrc20	2621	31	71	1.031802756	2.349578964	1.187235049	Up	7.45E-05	0.000350947
Tmem191c	1408	38	87	2.354414656	5.359389429	1.186700222	Up	1.14E-05	6.23E-05
Ifih1	5519	212	485	3.351023532	7.622195119	1.185604722	Up	2.58E-25	5.73E-24
Cep152	5768	42	96	0.635222758	1.443592772	1.184329318	Up	4.13E-06	2.41E-05
Cldn6	1507	28	64	1.620864796	3.683540414	1.184329318	Up	0.000175906	0.00077505
Zbtb7c	4572	14	32	0.267130714	0.607075175	1.184329318	Up	0.00841662	0.023942847
Gca	3288	162	370	4.29818611	9.760422843	1.183215698	Up	1.26E-19	2.21E-18
Zbtb16	5114	46	105	0.784691808	1.780849804	1.182367802	Up	1.50E-06	9.29E-06
Ckmt1	1589	784	1789	43.04217175	97.65290354	1.181912068	Up	2.21E-88	1.78E-86
Mief2	2522	82	187	2.83642158	6.431247774	1.181026695	Up	1.31E-10	1.28E-09
Slc14a1	3870	43	98	0.969302876	2.196412103	1.180129329	Up	3.49E-06	2.05E-05
C330027C09Rik	3974	18	41	0.395136049	0.894859208	1.179311243	Up	0.00287124	0.009430012
Rnf39	1446	11	25	0.6636306	1.49958274	1.176108811	Up	0.0210252	0.052207169
Rab30	1927	11	25	0.497981239	1.125270702	1.176108811	Up	0.0210252	0.052215313
Aldh18a1	3527	37	84	0.915162624	2.065725182	1.174548297	Up	1.90E-05	9.95E-05
Cyth4	2791	93	211	2.90686674	6.557243877	1.173624618	Up	1.09E-11	1.17E-10
9030025P20Rik	2120	131	297	5.390604201	12.15120383	1.172580359	Up	7.64E-16	1.11E-14
Zfp39	3890	15	34	0.336390458	0.758102682	1.172256486	Up	0.00701498	0.020520299
Arhgef4	2714	15	34	0.482151394	1.086595222	1.172256486	Up	0.00701498	0.02052407
Lrfn3	2861	49	111	1.494101951	3.365145436	1.171390262	Up	9.05E-07	5.77E-06
Rtkn	3106	227	514	6.375678607	14.35358499	1.170760302	Up	3.10E-26	7.19E-25
Cdh6	2632	19	43	0.629752248	1.41703732	1.170021481	Up	0.00240208	0.008075757
Celf2	9087	69	156	0.662415633	1.489027737	1.168562002	Up	5.97E-09	4.89E-08
Tnfrsf1b	4913	54	122	0.958846321	2.153831796	1.167534075	Up	2.79E-07	1.91E-06
Slc6a12	2563	59	133	2.008192848	4.500924751	1.164323626	Up	8.62E-08	6.22E-07
C1qtnf1	4393	71	160	1.40993521	3.159057253	1.163865215	Up	4.27E-09	3.56E-08
Clip3	3300	12	27	0.317226396	0.709657083	1.161609241	Up	0.01742702	0.044486968
9930111J21Rik1	3863	16	36	0.361324396	0.808307317	1.161609241	Up	0.00584814	0.017515812
Irf8	3381	189	425	4.876616953	10.90291125	1.160760847	Up	1.09E-21	2.10E-20
Camk1d	7209	29	65	0.350933625	0.782054553	1.156071058	Up	0.000208118	0.000900525
Anln	5421	29	65	0.466681517	1.03999839	1.156071058	Up	0.000208118	0.00090028
Them6	1488	238	532	13.95327124	31.0104036	1.152148912	Up	1.87E-26	4.41E-25
Selplg	2604	30	67	1.005037544	2.23168318	1.150882835	Up	0.000174859	0.00077086
Lig1	3176	113	252	3.103844536	6.88206491	1.148785201	Up	2.84E-13	3.43E-12
Adora2b	1844	22	49	1.040791591	2.304803373	1.146962465	Up	0.001407258	0.005025155
Zfp420	3334	22	49	0.575650778	1.274762273	1.146962465	Up	0.001407258	0.005026282
Trib3	2051	18	40	0.765612218	1.691581974	1.143687333	Up	0.00406774	0.01275194
Urah	675	27	60	3.489490353	7.709854729	1.143687333	Up	0.000414016	0.001668959
Cd3g	1023	9	20	0.767483215	1.695715849	1.143687333	Up	0.0444126	0.097022668
Tvp23a	3301	9	20	0.237847722	0.525512667	1.143687333	Up	0.0444126	0.097009355
Lrrc8e	3878	9	20	0.202458827	0.44732267	1.143687333	Up	0.0444126	0.097035984
Pdpn	1839	59	131	2.798802757	6.178574446	1.142464192	Up	1.67E-07	1.17E-06
Tagln2	1382	447	992	28.21639269	62.2590295	1.141749529	Up	3.16E-47	1.34E-45
Atf5	1736	215	477	10.8041536	23.83237784	1.141336846	Up	1.50E-23	3.11E-22
Serpinb6a	1654	218	483	11.49801839	25.32855087	1.139379294	Up	9.15E-24	1.91E-22
Rasd2	2810	107	237	3.321845799	7.3154449	1.138960502	Up	2.04E-12	2.32E-11
Pttg1	1690	47	104	2.42612495	5.337591735	1.137535106	Up	3.44E-06	2.03E-05
Cybb	4750	71	157	1.303967448	2.866848614	1.136557869	Up	1.14E-08	9.07E-08
Pik3cd	5087	38	84	0.65166421	1.432241541	1.136074149	Up	3.13E-05	0.000158254
Cerk	4546	176	389	3.377421371	7.421964751	1.135878966	Up	2.35E-19	4.06E-18
Myo1f	3833	24	53	0.546228597	1.19932191	1.134642194	Up	0.00098592	0.003672171
Endou	2405	29	64	1.051925366	2.308147777	1.133703245	Up	0.000291356	0.001215753
Akr1c19	1242	146	322	10.25494347	22.48707629	1.132776559	Up	3.23E-16	4.80E-15
Exoc3l4	3525	103	227	2.549060329	5.585543692	1.1317322	Up	7.59E-12	8.25E-11
Plcb2	5145	10	22	0.169557354	0.370882225	1.129187764	Up	0.0365354	0.082743923
Emilin1	3464	140	308	3.525755264	7.712080437	1.129187764	Up	1.67E-15	2.36E-14
Chd5	9486	10	22	0.09196422	0.201158449	1.129187764	Up	0.0365354	0.082732153
Frmd4a	6760	116	255	1.496970714	3.271841088	1.128056682	Up	4.53E-13	5.40E-12
Bak1	2002	138	303	6.013357501	13.1273563	1.126333767	Up	3.20E-15	4.42E-14
Prss23	3226	346	759	9.356506991	20.40685743	1.125012088	Up	1.02E-35	3.15E-34
Dlgap4	4859	248	544	4.452529366	9.710704042	1.124950771	Up	4.64E-26	1.07E-24
Ssbp4	1475	168	368	9.93617592	21.63986344	1.122928773	Up	4.38E-18	7.17E-17
Usp27x	3240	32	70	0.861602556	1.873923024	1.120967257	Up	0.000172103	0.000760186
Pask	5119	16	35	0.27266969	0.593036784	1.120967257	Up	0.0082782	0.023587017
Espl1	6630	11	24	0.144737533	0.313975984	1.117215122	Up	0.0301004	0.070517773
Vav3	4985	121	264	2.117494146	4.593434011	1.117215122	Up	2.70E-13	3.27E-12
Trim59	2920	11	24	0.328633509	0.712897526	1.117215122	Up	0.0301004	0.070528152
Siva1	782	44	96	4.908490266	10.64788121	1.117215122	Up	1.11E-05	6.06E-05
P2ry6	1917	33	72	1.50173685	3.257685097	1.117215122	Up	0.000144429	0.000647468
Adgrg3	2438	28	61	1.001904531	2.170175475	1.115066655	Up	0.000484812	0.001933297
Thbs3	3183	17	37	0.465923154	1.008239721	1.113674764	Up	0.00688286	0.020204361
Phf11d	2686	23	50	0.747005567	1.614591692	1.111978474	Up	0.001649714	0.005798586
Il10ra	3493	23	50	0.57442226	1.24156693	1.111978474	Up	0.001649714	0.005797306
Akna	5480	29	63	0.461657027	0.997145901	1.110983168	Up	0.000406142	0.001640125
Atad2	5683	53	115	0.813579926	1.755168847	1.109253836	Up	1.70E-06	1.05E-05
Kynu	3070	173	375	4.915975823	10.59477187	1.107802798	Up	4.91E-18	8.01E-17
Pros1	3270	179	388	4.775372884	10.29159507	1.107781305	Up	1.32E-18	2.20E-17
Lgals1	800	491	1064	53.5418676	115.3587014	1.107387461	Up	3.46E-48	1.51E-46
6030419C18Rik	2139	12	26	0.489409587	1.054292898	1.107161457	Up	0.0248324	0.060141028
Apod	2074	12	26	0.504747881	1.087334864	1.107161457	Up	0.0248324	0.060104451
Myl4	883	12	26	1.185557311	2.55394395	1.107161457	Up	0.0248324	0.060150179
Adamts14	5188	12	26	0.201782403	0.434682442	1.107161457	Up	0.0248324	0.060095314
Tpbg	3618	12	26	0.289344142	0.623309151	1.107161457	Up	0.0248324	0.060113591
Hcn3	3262	12	26	0.32092186	0.691334307	1.107161457	Up	0.0248324	0.060122734
Pcdhga4	4534	12	26	0.230888202	0.497382556	1.107161457	Up	0.0248324	0.060131879
Psd4	4683	18	39	0.335312974	0.722335845	1.107161457	Up	0.00572588	0.017185197
Palm3	2449	194	420	6.910587265	14.87507701	1.106016915	Up	5.74E-20	1.02E-18
Syt17	1617	43	93	2.319852894	4.988519177	1.104578296	Up	1.82E-05	9.58E-05
Psd3	11316	105	227	0.809465551	1.739929437	1.10398721	Up	1.94E-11	2.03E-10
Wdfy4	9681	32	69	0.288357843	0.618197989	1.100208697	Up	0.000239002	0.001019473
Cacnb4	8088	149	321	1.607115673	3.4424101	1.098945207	Up	1.80E-15	2.54E-14
Zfp850	6546	13	28	0.173248452	0.371005842	1.098599444	Up	0.0205116	0.051211443
Tmem229b	3865	26	56	0.586848313	1.256716295	1.098599444	Up	0.000963198	0.003595111
Fam163a	3892	13	28	0.291388583	0.623999034	1.098599444	Up	0.0205116	0.051195384
Zfp169	4186	39	84	0.812769492	1.740519044	1.098599444	Up	5.05E-05	0.000245919
Slc25a27	2687	13	28	0.422063403	0.903834849	1.098599444	Up	0.0205116	0.051219476
Gsg2	2811	26	56	0.806890334	1.727929021	1.098599444	Up	0.000963198	0.003595954
Bex2	902	13	28	1.257299739	2.692465897	1.098599444	Up	0.0205116	0.051203412
Aebp1	4075	462	995	9.890457319	21.17845064	1.098487914	Up	1.30E-44	5.16E-43
Lamc2	5164	365	786	6.166072709	13.20185717	1.098317088	Up	1.37E-35	4.23E-34
Aen	2580	344	740	11.63163451	24.87772892	1.096800946	Up	1.57E-33	4.58E-32
Nfkbiz	3855	114	245	2.57977886	5.512396134	1.095432165	Up	4.25E-12	4.72E-11
Inpp5j	3473	350	752	8.791546383	18.78069997	1.09506198	Up	5.77E-34	1.70E-32
Antxr2	3751	55	118	1.279138692	2.728560958	1.092967576	Up	1.66E-06	1.02E-05
Frk	4803	172	369	3.124049244	6.663654891	1.092896491	Up	2.03E-17	3.19E-16
Ldlr	4533	186	399	3.579556616	7.634593076	1.092770365	Up	1.04E-18	1.76E-17
Atp6v0d2	2503	259	555	9.026947677	19.23228344	1.091219913	Up	2.33E-25	5.20E-24
Relb	2200	99	212	3.925676647	8.358183422	1.090248074	Up	1.37E-10	1.34E-09
Nfil3	1992	50	107	2.189690232	4.659004834	1.089295037	Up	5.42E-06	3.12E-05
Trpv6	2928	22	47	0.655471207	1.392276533	1.086841473	Up	0.00275616	0.009095214
Itgb2	2862	44	94	1.34117379	2.848767077	1.086841473	Up	2.11E-05	0.000109945
Rac3	1078	30	64	2.427753028	5.149439151	1.084793644	Up	0.000471706	0.001884811
Fam227a	5187	15	32	0.25227663	0.535096916	1.084793644	Up	0.01404042	0.037066243
Ihh	2468	233	497	8.235932458	17.46666339	1.084600137	Up	1.15E-22	2.30E-21
Arhgap33	4447	23	49	0.451193378	0.955713384	1.082832128	Up	0.0022983	0.007762919
C7	2709	31	66	0.998285354	2.113166163	1.081882049	Up	0.000394832	0.001597695
Itgax	4025	31	66	0.671889447	1.422252705	1.081882049	Up	0.000394832	0.001597289
Parp12	3229	172	366	4.646890219	9.831318317	1.081119324	Up	5.14E-17	7.93E-16
Tgif2	2899	32	68	0.96295008	2.03450806	1.079147081	Up	0.000330558	0.001360432
1700011H14Rik	1167	489	1038	36.55442979	77.14809648	1.077584313	Up	4.31E-45	1.74E-43
Pola2	2424	49	104	1.76345944	3.721340772	1.077414114	Up	8.85E-06	4.92E-05
Sdc1	3056	139	295	3.967925058	8.372735727	1.077314311	Up	6.25E-14	7.92E-13
Zfp3	1824	33	70	1.57830567	3.328679056	1.076573138	Up	0.000276806	0.001160821
Slc20a1	3303	447	946	11.80595056	24.84169814	1.073249592	Up	5.47E-41	1.98E-39
Psme1	977	716	1515	63.93232069	134.4982974	1.072970541	Up	1.46E-64	8.53E-63
Ces2e	2699	173	366	5.59171759	11.76188471	1.072755851	Up	8.05E-17	1.23E-15
Gpx6	1262	199	421	13.75611292	28.93486486	1.072736042	Up	4.04E-19	6.92E-18
Itgal	5225	26	55	0.434099278	0.913009113	1.072604235	Up	0.001335786	0.004800085
Ptp4a3	3808	117	247	2.68034645	5.625987087	1.069686752	Up	8.86E-12	9.58E-11
Egr1	3072	72	152	2.044623254	4.291618355	1.069686752	Up	8.92E-08	6.43E-07
Ces1g	2289	18	38	0.686007278	1.439913891	1.069686752	Up	0.00800642	0.022898706
Axl	5084	181	382	3.105811142	6.517132316	1.069267181	Up	2.09E-17	3.28E-16
Gale	1537	46	97	2.610874369	5.473896534	1.068035126	Up	2.05E-05	0.000107002
Rnaset2b	1013	28	59	2.411296394	5.051743412	1.066972367	Up	0.000931948	0.003492392
Bcl3	1835	66	139	3.137688873	6.570182742	1.066231193	Up	3.42E-07	2.31E-06
Flnc	9166	19	40	0.180832197	0.378511306	1.065684821	Up	0.00664966	0.019602951
Sqle	2748	352	741	11.17449604	23.388383	1.065582354	Up	4.11E-32	1.16E-30
Srgn	938	48	101	4.464166763	9.339362938	1.064933222	Up	1.44E-05	7.73E-05
Sox5	7331	20	42	0.237995523	0.496918068	1.062073568	Up	0.00552658	0.016659274
Myc	2399	52	109	1.890928495	3.94089594	1.059428847	Up	7.19E-06	4.06E-05
Rcan1	2349	681	1427	25.29100607	52.69139223	1.058942871	Up	1.16E-59	6.17E-58
Rbm20	6592	84	176	1.111639827	2.315763405	1.058798436	Up	1.14E-08	9.06E-08
Trpm6	6509	116	243	1.554696885	3.238103451	1.058515748	Up	1.94E-11	2.03E-10
Zcchc18	3327	11	23	0.288430973	0.599616745	1.055814577	Up	0.0426688	0.093818319
S100a4	499	22	46	3.846131652	7.995691026	1.055814577	Up	0.00382452	0.012125579
Aif1	875	11	23	1.096696968	2.279914184	1.055814577	Up	0.0426688	0.09377946
Vav1	4168	22	46	0.460465378	0.957257635	1.055814577	Up	0.00382452	0.012127995
Cd53	2802	11	23	0.342473179	0.711964636	1.055814577	Up	0.0426688	0.093792409
Zfp286	3006	11	23	0.319231486	0.663647675	1.055814577	Up	0.0426688	0.093805362
Aldh1a2	2264	23	48	0.886244237	1.838922948	1.053084785	Up	0.00318422	0.010351153
Phyhip	2789	58	121	1.814184658	3.763011742	1.052566482	Up	2.53E-06	1.52E-05
Zfp428	1227	35	73	2.488430366	5.160324528	1.052225782	Up	0.000266802	0.001122119
Fam189b	3059	36	75	1.026656201	2.12657402	1.050577929	Up	0.00022337	0.000958961
L3mbtl3	3411	74	154	1.892570259	3.915955238	1.049017415	Up	1.17E-07	8.34E-07
Gas8	1680	138	287	7.165917689	14.81737706	1.04806671	Up	4.63E-13	5.50E-12
Trpm3	6742	13	27	0.168211861	0.347355143	1.046132024	Up	0.0288528	0.068187014
Fndc1	5846	13	27	0.19399322	0.40059329	1.046132024	Up	0.0288528	0.068176892
Cfp	1636	27	56	1.439734712	2.968953838	1.04415166	Up	0.001537528	0.00544393
Rragd	5047	592	1227	10.23270403	21.08676584	1.043150408	Up	2.43E-50	1.10E-48
Itgb4	6160	111	230	1.571970086	3.238514466	1.042758425	Up	1.13E-10	1.12E-09
Rap1gap2	6410	458	949	6.233176996	12.84123815	1.042744729	Up	2.66E-39	9.21E-38
Prelid2	724	28	58	3.37381664	6.948453329	1.042310313	Up	0.001283052	0.004629398
Chac1	1569	14	29	0.778407663	1.603148569	1.042310313	Up	0.0237834	0.057855737
Mfge8	2126	481	996	19.73712206	40.63448835	1.041793088	Up	4.19E-41	1.53E-39
Plekho2	5127	43	89	0.731656354	1.505654778	1.041152916	Up	6.48E-05	0.000309441
Rbl1	4883	87	180	1.554298898	3.197308176	1.04059384	Up	1.26E-08	9.93E-08
Scd2	5451	554	1146	8.866160592	18.23505817	1.040333403	Up	6.23E-47	2.62E-45
Cyp2s1	2621	195	403	6.490372175	13.33634257	1.038989955	Up	1.64E-17	2.59E-16
Gpr157	4762	16	33	0.293111327	0.601067528	1.036078359	Up	0.01622498	0.041854717
Map3k8	2507	16	33	0.55675953	1.141716621	1.036078359	Up	0.01622498	0.041847935
Kcnab3	2537	17	35	0.584561845	1.19659255	1.033504416	Up	0.01342424	0.035652398
Sema6c	4140	17	35	0.358220628	0.733274227	1.033504416	Up	0.01342424	0.035646451
Arhgap9	2372	17	35	0.625224874	1.279829384	1.033504416	Up	0.01342424	0.035658347
Car13	2299	34	70	1.290155198	2.64093545	1.033504416	Up	0.000436478	0.0017502
Lypd6b	2285	35	72	1.3362381	2.733033843	1.032326224	Up	0.000365072	0.00148786
Cwh43	2713	105	216	3.376303788	6.905619974	1.032326224	Up	5.76E-10	5.27E-09
Ddit4l	2721	88	181	2.821344644	5.76964046	1.032098508	Up	1.43E-08	1.12E-07
Pianp	2227	106	218	4.152289823	8.490533777	1.03194811	Up	4.85E-10	4.48E-09
Ifi27l2a	665	177	364	23.21954107	47.47647386	1.03187333	Up	8.42E-16	1.22E-14
Tmem194b	3394	18	37	0.462660772	0.945558937	1.031212604	Up	0.01111818	0.030426389
Pik3ap1	2615	18	37	0.600485912	1.22723787	1.031212604	Up	0.01111818	0.030431621
Vps37d	1544	55	113	3.107544842	6.347896907	1.030503489	Up	7.90E-06	4.43E-05
Adgrf5	8535	778	1597	7.952031326	16.22931195	1.029206492	Up	1.32E-63	7.55E-62
Fst	2861	76	156	2.317382618	4.729393586	1.029158945	Up	1.53E-07	1.08E-06
Ten1	902	38	78	3.675183853	7.500440714	1.029158945	Up	0.000213944	0.000922724
Ctsc	7466	211	433	2.465451595	5.030354922	1.028808266	Up	1.99E-18	3.31E-17
Slc4a1	4550	534	1095	10.23839477	20.87379625	1.027703463	Up	4.61E-44	1.81E-42
Trp53rkb	4413	21	43	0.415133115	0.845148929	1.025631572	Up	0.00634938	0.018839847
Rbm3	2978	890	1822	26.07157836	53.06673852	1.025329958	Up	7.12E-72	4.65E-70
Akap12	6247	240	491	3.351519468	6.817241885	1.024372859	Up	1.49E-20	2.71E-19
Dlg4	3326	44	90	1.154070772	2.347031844	1.024105718	Up	7.39E-05	0.000348671
Adar	5918	330	675	4.864531161	9.892989075	1.024105718	Up	1.19E-27	2.93E-26
Lrrc16b	4598	22	45	0.417403152	0.848872109	1.024105718	Up	0.00527578	0.016043007
Zfp846	2755	22	45	0.696631468	1.416738278	1.024105718	Up	0.00527578	0.016039943
Nrbp2	2496	290	593	10.13573921	20.60671809	1.023663444	Up	1.80E-24	3.85E-23
Srpx2	2923	23	47	0.686437548	1.394658121	1.022711136	Up	0.0043866	0.013628081
B3galt6	3213	24	49	0.651632185	1.322769194	1.021431583	Up	0.00364952	0.011651967
Epn3	3884	317	647	7.12003374	14.44853376	1.020967112	Up	1.91E-26	4.49E-25
Kcnk1	2303	254	518	9.62147796	19.50897891	1.019807841	Up	1.88E-21	3.59E-20
Abca8b	6178	26	53	0.367136408	0.744092082	1.019164976	Up	0.00253036	0.008442842
1700016C15Rik	749	54	110	6.289468593	12.73824463	1.018156451	Up	1.28E-05	6.90E-05
Zfp365	4257	29	59	0.594287175	1.202117941	1.016346294	Up	0.001466194	0.005216885
Tonsl	4207	29	59	0.601350251	1.216405057	1.016346294	Up	0.001466194	0.005218051
Plch1	6276	30	61	0.417004105	0.843035024	1.015530982	Up	0.001223402	0.00444338
Snap91	3363	31	63	0.804149576	1.624846726	1.014767853	Up	0.001021214	0.003775361
2700094K13Rik	679	64	130	8.22265768	16.60627767	1.014052053	Up	2.23E-06	1.35E-05
Litaf	2237	393	798	15.32599138	30.94109112	1.013543674	Up	7.15E-32	2.00E-30
Arpc1b	1551	577	1171	32.45383517	65.48529899	1.012782092	Up	6.33E-46	2.61E-44
Cdc25b	3106	68	138	1.909894913	3.853686242	1.012745855	Up	1.11E-06	7.03E-06
Ikzf1	5451	34	69	0.5441326	1.097922351	1.012745855	Up	0.000595232	0.00232072
Ezh2	2652	72	146	2.368432366	4.77505143	1.011583797	Up	5.56E-07	3.64E-06
Ncam1	6985	37	75	0.462101443	0.931308508	1.011049565	Up	0.000347924	0.001423439
Tpcn2	2993	37	75	1.078442558	2.173468068	1.011049565	Up	0.000347924	0.001423805
Zfp52	3164	38	77	1.047729404	2.11082859	1.010543267	Up	0.000291068	0.001215188
Zdhhc14	3115	40	81	1.120221622	2.255410954	1.009606148	Up	0.000203866	0.000884049
Eif4e3	2513	129	261	4.478156143	9.008380799	1.008362981	Up	2.33E-11	2.42E-10
Smad6	2971	88	178	2.583937656	5.196561459	1.007986052	Up	3.51E-08	2.64E-07
Abca9	6268	45	91	0.626304507	1.259247572	1.007625784	Up	8.40E-05	0.000392287
Eva1b	1363	138	279	8.832532441	17.75444353	1.007281095	Up	5.02E-12	5.56E-11
Scn4b	4244	576	1162	11.83992957	23.74813288	1.004153592	Up	5.70E-45	2.29E-43
Ppp1r26	5466	62	125	0.989518852	1.983531506	1.003272214	Up	4.26E-06	2.48E-05
S100a11	504	715	1441	123.7592065	247.9888541	1.002739428	Up	3.19E-55	1.55E-53
Lrrc31	2103	71	143	2.94524269	5.897873892	1.001808457	Up	8.91E-07	5.70E-06
Bax	869	442	890	44.37154016	88.83189928	1.001443206	Up	1.08E-34	3.24E-33
Tmem98	1393	74	149	4.63428367	9.277562088	1.001399395	Up	5.30E-07	3.48E-06
Nrxn2	6660	89	179	1.165783188	2.331189183	0.999766586	Up	3.97E-08	2.97E-07
Tnk1	3220	104	209	2.817600906	5.629750289	0.998603654	Up	3.01E-09	2.57E-08
Armcx3	3385	123	247	3.169921074	6.329027718	0.997536966	Up	1.17E-10	1.15E-09
Map3k9	10619	161	323	1.322647958	2.638260158	0.996157717	Up	1.80E-13	2.20E-12
Kctd1	3456	185	371	4.669818542	9.311055027	0.995578156	Up	3.05E-15	4.23E-14
Tubb6	1744	119	238	5.952542317	11.83666057	0.99168424	Up	3.09E-10	2.92E-09
Apobec3	2459	18	36	0.638580992	1.269821539	0.99168424	Up	0.01532914	0.040004029
Tmem171	1155	95	190	7.175358951	14.26823765	0.99168424	Up	1.90E-08	1.47E-07
Scel	3053	66	132	1.885902091	3.750125867	0.99168424	Up	2.86E-06	1.70E-05
Isg20	1210	24	48	1.730325795	3.440761614	0.99168424	Up	0.00499298	0.015273491
Msi1	1551	12	24	0.674949778	1.342141055	0.99168424	Up	0.0490072	0.105126751
Mrgpre	3761	12	24	0.278342756	0.553485982	0.99168424	Up	0.0490072	0.105140919
Rnf122	3547	17	34	0.418109219	0.831412302	0.99168424	Up	0.0185407	0.046938518
Fetub	1575	20	40	1.107774715	2.202815637	0.99168424	Up	0.01051136	0.029025211
Hepacam2	2236	109	218	4.252621293	8.456358999	0.99168424	Up	1.71E-09	1.49E-08
Myom1	5613	19	38	0.295298043	0.587201656	0.99168424	Up	0.0126875	0.034024985
Zfp14	3491	15	30	0.374837835	0.745366935	0.99168424	Up	0.027224	0.064886788
Lst1	416	12	24	2.516459389	5.003992252	0.99168424	Up	0.0490072	0.105112586
Abcc3	5002	89	178	1.552202326	3.086562194	0.99168424	Up	5.33E-08	3.93E-07
Cpsf4l	1376	22	44	1.394781754	2.773530589	0.99168424	Up	0.0072336	0.021066901
Traf1	2325	17	34	0.637863828	1.268395455	0.99168424	Up	0.0185407	0.046945984
E330009J07Rik	1951	21	42	0.938996635	1.867199569	0.99168424	Up	0.00871624	0.024636688
Nod1	4322	105	210	2.119368852	4.214375705	0.99168424	Up	3.40E-09	2.88E-08
Kcnip2	2397	18	36	0.655098314	1.302666318	0.99168424	Up	0.01532914	0.040010589
Rerg	2254	22	44	0.851472801	1.693157982	0.99168424	Up	0.0072336	0.021070755
Alg13	1640	24	48	1.276642812	2.538610703	0.99168424	Up	0.00499298	0.015276427
Gstm6	1152	18	36	1.363082169	2.710495803	0.99168424	Up	0.01532914	0.039997472
Ifnlr1	4011	49	98	1.065725675	2.119200907	0.99168424	Up	5.60E-05	0.000270587
St14	4017	1036	2068	22.49883001	44.65266872	0.988896423	Up	1.01E-76	7.06E-75
Adamts1	4885	684	1364	12.21500205	24.2185713	0.987459654	Up	4.26E-51	1.96E-49
Wee1	3419	249	496	6.353342336	12.58291588	0.985878618	Up	1.43E-19	2.49E-18
S100a13	715	113	225	13.7871472	27.29450319	0.985286469	Up	1.15E-09	1.02E-08
Scarb1	2521	107	213	3.702652398	7.328337721	0.984926874	Up	3.23E-09	2.74E-08
Smarcd3	1725	106	211	5.360666339	10.60943053	0.984862974	Up	3.83E-09	3.22E-08
Scnn1b	2697	525	1045	16.98166885	33.60733395	0.984797854	Up	2.21E-39	7.67E-38
Psme2	897	209	415	20.32618405	40.12863352	0.981292634	Up	1.65E-16	2.48E-15
Bmpr1b	5349	65	129	1.060090077	2.09177915	0.980543682	Up	4.56E-06	2.65E-05
Ccdc88c	6292	194	385	2.689769264	5.307264509	0.980486033	Up	2.10E-15	2.94E-14
Slc29a1	2094	254	504	10.58178784	20.87625421	0.980279477	Up	1.08E-19	1.91E-18
Slc7a6	3730	56	111	1.309728283	2.581147746	0.978745184	Up	2.20E-05	0.000114239
Adam22	9260	51	101	0.480464384	0.94603914	0.977470381	Up	5.30E-05	0.000256787
Spc24	1349	50	99	3.233404701	6.365345222	0.97718467	Up	6.32E-05	0.000302785
Syt7	6834	49	97	0.625493954	1.231106083	0.976887238	Up	7.54E-05	0.000354809
Dusp14	1443	96	190	5.803726159	11.42052286	0.976577348	Up	2.85E-08	2.17E-07
Mapkapk3	2816	119	235	3.686517685	7.238255838	0.973383423	Up	7.35E-10	6.65E-09
Kcne1	3155	150	296	4.147571735	8.137501187	0.972318915	Up	4.93E-12	5.46E-11
Stat3	4487	726	1431	14.11505458	27.6619175	0.970666459	Up	4.56E-52	2.13E-50
Uroc1	3362	647	1275	16.78837194	32.89358381	0.97034387	Up	1.47E-46	6.14E-45
Zranb3	4224	34	67	0.702193845	1.375781961	0.970310589	Up	0.001093008	0.004017454
Klhdc8a	4269	235	463	4.802238422	9.407052194	0.970035677	Up	6.31E-18	1.02E-16
Clcnkb	2340	1215	2390	45.296269	88.58919616	0.967738544	Up	2.52E-85	1.97E-83
Slc2a1	2572	539	1060	18.28183612	35.74650764	0.967391327	Up	8.28E-39	2.81E-37
Cav2	2748	266	523	8.444363481	16.50759016	0.967068941	Up	5.89E-20	1.05E-18
AI429214	1959	29	57	1.291414245	2.52370819	0.966593259	Up	0.00270758	0.008968366
Ankrd23	2307	29	57	1.096610536	2.143018788	0.966593259	Up	0.00270758	0.0089665
Tuba1b	1562	609	1196	34.01247799	66.41235299	0.965387496	Up	2.01E-43	7.72E-42
Mcoln3	1712	55	108	2.802598852	5.471655079	0.965212029	Up	3.52E-05	0.000176462
Slc35e4	3059	82	161	2.338494679	4.565045563	0.965049113	Up	4.26E-07	2.84E-06
Lrrc49	2985	27	53	0.789080733	1.540033796	0.964717192	Up	0.00390462	0.012340212
Myadm	3005	134	263	3.890114037	7.591192239	0.964514039	Up	1.00E-10	9.93E-10
Mok	1693	78	153	4.019200347	7.838504106	0.963669864	Up	8.51E-07	5.45E-06
Syn2	3858	73	143	1.650679081	3.214937479	0.961731018	Up	2.03E-06	1.24E-05
Prim1	1533	97	190	5.519904831	10.75004206	0.961627006	Up	4.27E-08	3.18E-07
Phgdh	1871	144	282	6.714144987	13.07296319	0.961310591	Up	2.42E-11	2.51E-10
Capg	1400	205	401	12.77402718	24.8436301	0.959662567	Up	1.78E-15	2.52E-14
Sox4	2953	244	477	7.208225924	14.01050049	0.958792358	Up	4.25E-18	6.97E-17
Mbnl3	8829	22	43	0.217376792	0.422430878	0.958517376	Up	0.00985596	0.027463159
Nup93	2928	194	379	5.78006428	11.22708098	0.957825436	Up	1.15E-14	1.53E-13
Efcab7	1819	21	41	1.007137128	1.955014015	0.956918822	Up	0.01188758	0.032260209
Cbx8	1393	41	80	2.567643655	4.98124139	0.95606033	Up	0.000418706	0.001685731
Ak1	2085	241	470	10.08353927	19.55196973	0.95531185	Up	9.34E-18	1.50E-16
Trmt12	4133	58	113	1.224234457	2.371437896	0.953882207	Up	2.77E-05	0.000141302
Cbr3	1167	19	37	1.420315268	2.749980318	0.953210092	Up	0.0173417	0.04430469
Mfsd4	3838	629	1224	14.29709114	27.6614642	0.952155876	Up	1.98E-43	7.66E-42
Neurl3	2583	74	144	2.499247833	4.835448959	0.952155876	Up	2.27E-06	1.37E-05
Dbn1	3044	221	430	6.33358548	12.25243832	0.95197453	Up	2.75E-16	4.09E-15
Wbp5	1018	534	1039	45.76099824	88.52511244	0.951968247	Up	4.12E-37	1.33E-35
Kank4	4801	36	70	0.654143161	1.264634576	0.951042255	Up	0.001025874	0.003790828
Kdm8	2444	18	35	0.64250027	1.242125736	0.951042255	Up	0.0209786	0.052164688
Emp2	3440	121	235	3.06851986	5.925269895	0.949337949	Up	1.63E-09	1.42E-08
Ston1	2983	86	167	2.515053389	4.855812796	0.949123778	Up	3.78E-07	2.54E-06
Lrmp	2313	17	33	0.641173109	1.237476683	0.948615518	Up	0.0254084	0.061173067
Spink8	679	85	165	10.92071723	21.07719859	0.948615518	Up	4.49E-07	2.99E-06
Efna5	5259	84	163	1.393407443	2.688333544	0.948094971	Up	5.34E-07	3.50E-06
Zfp809	1603	181	351	9.850245694	18.99207041	0.947165573	Up	1.82E-13	2.23E-12
Art4	2384	16	31	0.585484959	1.127857314	0.94588055	Up	0.0308148	0.07174796
Anxa5	1723	1326	2569	67.13674127	129.3235281	0.945810355	Up	3.28E-88	2.61E-86
Tfap2a	3500	61	118	1.520420797	2.924237758	0.943589952	Up	2.19E-05	0.00011359
P2rx7	4936	15	29	0.265105122	0.509590783	0.942774639	Up	0.0374272	0.084463226
Magohb	766	29	56	3.302716065	6.341003236	0.941058167	Up	0.0036518	0.011654572
Arrdc2	2346	58	112	2.156760875	4.140842693	0.941058167	Up	3.70E-05	0.000184761
Fam49b	3800	86	166	1.97431691	3.788987817	0.940458917	Up	5.01E-07	3.31E-06
Smtnl2	2624	215	415	7.147869911	13.71775315	0.940458917	Up	1.75E-15	2.47E-14
Tmem207	1538	200	386	11.34424692	21.76855927	0.940285087	Up	1.68E-14	2.20E-13
Rps6ka6	4683	98	189	1.82559286	3.500550634	0.93921682	Up	8.40E-08	6.07E-07
Tmem88b	3471	14	27	0.351864484	0.674695585	0.93921682	Up	0.045535	0.098999135
Cyp4a12b	2395	98	189	3.569624787	6.844709235	0.93921682	Up	8.40E-08	6.07E-07
Bend4	7935	14	27	0.153915769	0.29513149	0.93921682	Up	0.045535	0.098972101
Syce2	1230	14	27	0.992944409	1.903958027	0.93921682	Up	0.045535	0.098985616
Mt1	542	1060	2042	170.6116132	326.7797745	0.937602841	Up	1.68E-69	1.07E-67
Slc2a4	2822	326	628	10.07772728	19.30195736	0.937576835	Up	1.55E-22	3.06E-21
Trex1	1074	27	52	2.193115445	4.199501877	0.937236456	Up	0.00527098	0.016031473
Btg3	1414	120	231	7.403444879	14.16972063	0.936542686	Up	3.38E-09	2.86E-08
Maoa	4161	133	256	2.788405533	5.336308969	0.936401804	Up	4.84E-10	4.47E-09
Krt7	1586	1180	2271	64.90540064	124.197447	0.936225086	Up	6.63E-77	4.67E-75
Tesc	942	144	277	13.33563192	25.50513248	0.935501405	Up	9.81E-11	9.72E-10
Pvrl1	5061	429	825	7.394740967	14.13892298	0.935100712	Up	5.56E-29	1.41E-27
Ugt2b5	1893	39	75	1.797281085	3.436444758	0.935100712	Up	0.000801694	0.003050231
Hoxd9	2100	376	723	15.61962348	29.86191948	0.934947225	Up	1.36E-25	3.07E-24
Sostdc1	1751	389	747	19.38052181	37.00267943	0.933022328	Up	2.65E-26	6.20E-25
Gsta3	1515	523	1004	30.11556856	57.48040209	0.932560658	Up	9.28E-35	2.80E-33
Ypel2	4902	158	303	2.811808832	5.36127444	0.931077475	Up	1.58E-11	1.67E-10
Arhgef9	5520	48	92	0.758584859	1.445597762	0.930283695	Up	0.000215276	0.000927213
Svopl	2366	24	46	0.884908796	1.686327059	0.930283695	Up	0.00918228	0.025793668
Tshr	4312	24	46	0.485550606	0.925289847	0.930283695	Up	0.00918228	0.025802774
Dab1	5330	24	46	0.392813173	0.748564695	0.930283695	Up	0.00918228	0.02579822
Ccdc88a	8862	81	155	0.79736154	1.517045721	0.927958642	Up	1.57E-06	9.72E-06
Rorc	2574	400	765	13.55668358	25.7781419	0.927143988	Up	1.25E-26	2.96E-25
Nfkbie	2437	67	128	2.39839817	4.555679446	0.925595049	Up	1.35E-05	7.27E-05
Zfp651	6353	156	298	2.142139521	4.068516918	0.925450542	Up	2.91E-11	3.01E-10
Elf3	2000	209	399	9.116293547	17.30380521	0.924570044	Up	1.45E-14	1.91E-13
Bmp1	3759	121	231	2.808116073	5.330136998	0.924570044	Up	4.96E-09	4.10E-08
Dmrt2	2337	77	147	2.874312764	5.455786161	0.924570044	Up	3.15E-06	1.86E-05
Nptx1	5284	22	42	0.363213417	0.689422097	0.924570044	Up	0.0133424	0.035446873
Gucy1b3	3251	33	63	0.885521237	1.68082422	0.924570044	Up	0.00236382	0.007965633
Hexa	1865	460	878	21.51696464	40.83329227	0.924271319	Up	3.56E-30	9.51E-29
Cdc42ep3	1967	43	82	1.907067681	3.615831717	0.92297149	Up	0.000523162	0.002063994
St3gal4	2029	106	202	4.557491097	8.635113293	0.921975268	Up	4.90E-08	3.63E-07
Klf6	4217	411	782	8.502374526	16.08428906	0.919714454	Up	7.63E-27	1.83E-25
Hn1	1358	182	346	11.69159139	22.09912337	0.918517827	Up	1.06E-12	1.23E-11
Trim47	2195	282	536	11.2077025	21.18014761	0.918222078	Up	7.55E-19	1.28E-17
Scn1b	1515	151	287	8.694934708	16.4311508	0.918186427	Up	8.96E-11	8.90E-10
Abhd6	2018	281	534	12.1475073	22.95190896	0.917953851	Up	8.93E-19	1.51E-17
Csnk1e	3174	140	266	3.847894214	7.268979293	0.917683658	Up	4.42E-10	4.11E-09
Elk1	3548	79	150	1.942430509	3.666961628	0.916722182	Up	2.94E-06	1.75E-05
Idnk	1511	216	410	12.47071337	23.53521174	0.916276837	Up	1.00E-14	1.34E-13
Hoxd8	2049	900	1708	38.31797606	72.30105349	0.915995308	Up	2.95E-56	1.49E-54
Sult1a1	1370	117	222	7.450189257	14.05500889	0.915735387	Up	1.29E-08	1.02E-07
Plxna2	11035	155	294	1.225353432	2.3108604	0.915232179	Up	5.97E-11	6.01E-10
Plk4	3547	29	55	0.713245138	1.344931664	0.915062958	Up	0.00489986	0.01502907
Card14	3958	29	55	0.639181533	1.205273525	0.915062958	Up	0.00489986	0.015026174
Cnn2	1782	183	347	8.958708398	16.88964388	0.914776254	Up	1.17E-12	1.36E-11
Ier5l	1559	96	182	5.371890216	10.12567515	0.914516379	Up	2.72E-07	1.87E-06
Sp100	2769	96	182	3.024477012	5.700948919	0.914516379	Up	2.72E-07	1.87E-06
S100g	480	255	483	46.34479375	87.27796486	0.913210182	Up	5.41E-17	8.32E-16
Ptpn18	1573	65	123	3.604845406	6.78227049	0.911830932	Up	2.53E-05	0.000130043
Gm4944	4880	74	140	1.322860072	2.488324016	0.911513891	Up	6.99E-06	3.95E-05
Slc7a5	3513	46	87	1.142303987	2.148027417	0.91106578	Up	0.000407726	0.001644853
Slc9a7	2469	18	34	0.635994597	1.194418564	0.90922208	Up	0.0284894	0.067428302
Mypop	2175	54	102	2.165890564	4.067613012	0.90922208	Up	0.000131449	0.000593289
Samd14	3318	99	187	2.602920019	4.888368561	0.90922208	Up	2.14E-07	1.48E-06
Zfp950	4904	135	255	2.401515078	4.510123522	0.90922208	Up	1.36E-09	1.20E-08
Map1b	11852	89	168	0.655089102	1.229465528	0.908268232	Up	9.08E-07	5.80E-06
Tmsb10	637	435	821	59.57332431	111.7898677	0.908051061	Up	1.54E-27	3.76E-26
Ptgfr	4414	186	351	3.676060295	6.897210888	0.907852649	Up	1.21E-12	1.40E-11
Alpk1	4795	44	83	0.800508736	1.501371606	0.907292053	Up	0.000581686	0.002272916
Dbndd2	3706	157	296	3.69569607	6.927635253	0.906516857	Up	7.31E-11	7.32E-10
Ndn	1651	26	49	1.3738151	2.574232234	0.905954366	Up	0.00851132	0.024126016
Reep4	1670	69	130	3.604413688	6.751893737	0.905527596	Up	1.67E-05	8.83E-05
Phlda1	1953	102	192	4.5561702	8.527028271	0.904221399	Up	1.68E-07	1.18E-06
Lipg	3787	17	32	0.391611672	0.73291463	0.904221399	Up	0.0345392	0.078941784
Slc15a1	3123	17	32	0.474874608	0.888744061	0.904221399	Up	0.0345392	0.07895312
Tmed6	863	101	190	10.20969078	19.09596116	0.903328366	Up	2.00E-07	1.39E-06
Adm	1381	42	79	2.653124454	4.961718602	0.903147565	Up	0.000830658	0.003146893
Cdh3	4037	75	141	1.620707063	3.029417157	0.902416902	Up	7.74E-06	4.35E-05
8430419L09Rik	4209	206	387	4.269630629	7.975001194	0.901373469	Up	1.21E-13	1.50E-12
Alkbh2	1065	41	77	3.358429682	6.271043811	0.900918776	Up	0.000993014	0.003694272
Sh3bgrl3	707	277	520	34.17923719	63.79441324	0.900309887	Up	8.76E-18	1.41E-16
Comtd1	2241	113	212	4.398844376	8.205267081	0.899425732	Up	4.41E-08	3.28E-07
Tspan1	1971	419	786	18.54510982	34.58873183	0.899263308	Up	4.96E-26	1.14E-24
Atp6v1g3	1887	764	1433	35.32022562	65.86777718	0.899078306	Up	4.55E-46	1.88E-44
Wt1	3092	32	60	0.902843558	1.68310218	0.898574836	Up	0.00378206	0.012017288
Greb1	8260	40	75	0.422456459	0.78755326	0.898574836	Up	0.001187424	0.004326528
Brip1	6933	24	45	0.301989645	0.562976194	0.898574836	Up	0.01233864	0.033212514
Nde1	2410	152	285	5.502100971	10.25714594	0.898574836	Up	2.23E-10	2.13E-09
Hn1l	2606	267	500	8.937969342	16.64157055	0.896772593	Up	4.69E-17	7.24E-16
Zfp667	3671	39	73	0.926791908	1.724793843	0.89610658	Up	0.001420302	0.005067187
Adora2a	2604	31	58	1.038538796	1.931904843	0.895468925	Up	0.00453726	0.014035881
Epb41l2	4388	184	344	3.658080133	6.799712352	0.894387039	Up	3.80E-12	4.24E-11
Slain1	2740	23	43	0.732283559	1.361183294	0.894387039	Up	0.01487264	0.038972437
Fam131c	1460	68	127	4.063105205	7.544832153	0.892906085	Up	2.61E-05	0.000133656
Sepw1	705	413	771	51.10494737	94.85581908	0.892273318	Up	2.98E-25	6.61E-24
Stk39	3247	458	855	12.30510149	22.83928709	0.892261062	Up	7.95E-28	1.97E-26
Mex3a	5776	45	84	0.679653159	1.261394169	0.892148566	Up	0.000644616	0.002502229
Hmox1	1576	216	403	11.95637557	22.17928545	0.891432766	Up	6.54E-14	8.29E-13
Nudt22	999	134	250	11.70149418	21.7056721	0.891379334	Up	3.62E-09	3.05E-08
Esrrb	4300	349	651	7.080419379	13.13140664	0.891114747	Up	1.59E-21	3.05E-20
Agpat4	1910	22	41	1.004827065	1.861869368	0.889804626	Up	0.01794196	0.045604033
Il16	4989	29	54	0.507091703	0.938812738	0.888590747	Up	0.00653964	0.019314384
Polk	4226	137	255	2.828089082	5.233706993	0.888005594	Up	2.84E-09	2.42E-08
Junb	1840	208	387	9.861603171	18.24281523	0.887434278	Up	2.51E-13	3.05E-12
Ajuba	3503	380	707	9.463362362	17.50564004	0.887395036	Up	4.35E-23	8.87E-22
Jak3	3934	199	370	4.412865914	8.157669117	0.88644108	Up	8.77E-13	1.03E-11
Pla2g4a	2855	85	158	2.597256392	4.800093443	0.886074052	Up	3.12E-06	1.85E-05
B4galt6	5808	246	457	3.694966541	6.824774556	0.88522009	Up	2.07E-15	2.91E-14
Dvl2	2935	98	182	2.912862475	5.378510241	0.884769036	Up	5.73E-07	3.75E-06
Ncapd2	4514	105	195	2.029222901	3.746897167	0.884769036	Up	2.26E-07	1.57E-06
Rab8b	4751	140	260	2.570662226	4.746648091	0.884769036	Up	2.23E-09	1.92E-08
Ache	2212	56	104	2.208538198	4.077997302	0.884769036	Up	0.00016096	0.000715332
Apoc1	554	28	52	4.409103334	8.141272592	0.884769036	Up	0.0078573	0.022581758
Tmod1	2871	21	39	0.638099072	1.178230151	0.884769036	Up	0.0216642	0.053568251
Klhl3	2142	160	297	6.516321854	12.02640155	0.884075266	Up	1.68E-10	1.62E-09
Ccdc34	2079	118	219	4.951417288	9.136678493	0.88382825	Up	4.21E-08	3.14E-07
Rab13	1528	138	256	7.878757669	14.53166336	0.883159783	Up	3.13E-09	2.66E-08
Dcdc2a	6883	178	330	2.256026743	4.158482592	0.882273023	Up	1.78E-11	1.86E-10
Efemp2	1797	89	165	4.320598795	7.964061124	0.882273023	Up	2.05E-06	1.25E-05
Phldb3	2282	75	139	2.867131644	5.283210049	0.881806622	Up	1.33E-05	7.19E-05
Ap1m2	1738	150	278	7.529107493	13.87374607	0.881806622	Up	6.97E-10	6.33E-09
Ctsk	1583	34	63	1.87369981	3.451901162	0.881501322	Up	0.00349414	0.011223409
Spsb1	3054	34	63	0.971207204	1.789246738	0.881501322	Up	0.00349414	0.011221145
2310022A10Rik	2643	88	163	2.904607937	5.349203976	0.880980776	Up	2.43E-06	1.47E-05
Actn1	3739	499	924	11.64252264	21.43459211	0.880537276	Up	2.59E-29	6.64E-28
Lpcat4	1902	74	137	3.394088934	6.247536068	0.880262957	Up	1.59E-05	8.45E-05
Pitpnm1	4512	241	446	4.659614224	8.573625022	0.879694804	Up	6.23E-15	8.46E-14
1700112E06Rik	911	40	74	3.830395558	7.04550391	0.879209511	Up	0.001570938	0.005546188
Fntb	2560	59	109	2.010546199	3.693050532	0.877225515	Up	0.000125087	0.000566824
Dmpk	2760	72	133	2.275754578	4.179663093	0.877041674	Up	2.24E-05	0.000116238
Pdlim3	1578	26	48	1.437369284	2.638353329	0.876207023	Up	0.01136258	0.030999299
Dclre1b	4288	52	96	1.057914519	1.941847739	0.876207023	Up	0.000324868	0.001340133
Zfp511	1100	78	144	6.185914717	11.35451333	0.876207023	Up	1.04E-05	5.71E-05
Cish	2161	148	273	5.974601715	10.95737683	0.874988015	Up	1.27E-09	1.12E-08
Isyna1	1838	658	1213	31.23074881	57.24189613	0.874104301	Up	1.64E-37	5.39E-36
Prkar1b	2632	83	153	2.75102298	5.042016509	0.874032651	Up	5.75E-06	3.30E-05
Kcnq1	3029	331	610	9.533024982	17.46744076	0.873662266	Up	1.19E-19	2.08E-18
Cd164l2	986	38	70	3.362085026	6.15771866	0.873039743	Up	0.00224754	0.007609228
Tgfbi	2678	76	140	2.475739982	4.534361911	0.873039743	Up	1.47E-05	7.85E-05
Basp1	1855	44	81	2.069239562	3.787388206	0.872102624	Up	0.001015322	0.003757069
Hgh1	1967	94	173	4.168938652	7.628523012	0.871723616	Up	1.48E-06	9.20E-06
Ccdc61	2010	119	219	5.164792935	9.450325665	0.871653536	Up	6.03E-08	4.44E-07
Wdyhv1	1324	25	46	1.647229207	3.013481739	0.871390006	Up	0.01367724	0.036263821
Slc4a3	4441	150	276	2.946541055	5.390474878	0.871390006	Up	1.18E-09	1.04E-08
Slc41a3	2257	25	46	0.96629662	1.767766868	0.871390006	Up	0.01367724	0.036257782
Pmaip1	2654	206	379	6.771241642	12.38616922	0.871237751	Up	1.00E-12	1.17E-11
Wdr76	4244	56	103	1.151104263	2.105041038	0.870829845	Up	0.000211372	0.000912868
Rai2	2276	62	114	2.37641039	4.344415066	0.870377944	Up	9.72E-05	0.000448451
AI413582	637	74	136	10.13431264	18.51817541	0.869693716	Up	2.08E-05	0.000108249
Nxt1	1075	74	136	6.005169445	10.97309557	0.869693716	Up	2.08E-05	0.000108214
Nab2	2575	166	305	5.623838821	10.27356856	0.869310241	Up	1.74E-10	1.68E-09
Tcea2	1163	30	55	2.250316221	4.101868111	0.866153358	Up	0.00722956	0.021066697
Thumpd2	1856	30	55	1.410085003	2.570297744	0.866153358	Up	0.00722956	0.021062841
Serpini1	3133	18	33	0.50120353	0.913591946	0.866153358	Up	0.0383808	0.086163299
Hoxb9	2699	233	427	7.53104161	13.72219883	0.865590355	Up	5.19E-14	6.59E-13
Zmynd19	2759	118	216	3.731060725	6.790484592	0.863928693	Up	9.30E-08	6.68E-07
Mxra7	1725	53	97	2.68033317	4.877321144	0.863676628	Up	0.000357582	0.001459576
Arhgef25	2261	47	86	1.813423779	3.299108558	0.863360143	Up	0.000784292	0.002994039
Arrb2	1988	146	267	6.406760457	11.64913287	0.862555613	Up	3.01E-09	2.57E-08
Mesdc1	3847	169	309	3.832362033	6.966826748	0.862267832	Up	1.77E-10	1.71E-09
Smtn	3444	1023	1870	25.91280946	47.09525809	0.861916365	Up	1.37E-55	6.75E-54
Polm	2925	58	106	1.729832825	3.143248466	0.861623699	Up	0.000195135	0.000850823
Cklf	1871	23	42	1.072398158	1.947037071	0.860439707	Up	0.0198605	0.049765355
Adrb1	2491	23	42	0.805482518	1.462427282	0.860439707	Up	0.0198605	0.049773189
Fbxo44	1844	178	325	8.420950147	15.28696115	0.860246717	Up	6.56E-11	6.58E-10
C77080	5187	706	1289	11.87382008	21.55437264	0.860196415	Up	9.83E-39	3.33E-37
Sdc3	4972	183	334	3.210864514	5.826584703	0.859688694	Up	3.67E-11	3.78E-10
F2rl1	2757	131	239	4.145114583	7.518995974	0.859128046	Up	2.25E-08	1.73E-07
Mad2l2	1232	136	248	9.630087013	17.45981712	0.858417709	Up	1.25E-08	9.92E-08
Cd68	1247	17	31	1.189280994	2.156224408	0.858417709	Up	0.046557	0.100780648
Kif24	5598	17	31	0.264922008	0.480316512	0.858417709	Up	0.046557	0.100794354
Edn1	2344	17	31	0.63269343	1.147104026	0.858417709	Up	0.046557	0.100808064
Tmem213	530	130	237	21.3978182	38.7856607	0.858059676	Up	2.67E-08	2.03E-07
Pak6	4137	79	144	1.665879489	3.019087421	0.857828493	Up	1.49E-05	7.97E-05
Nek2	3197	79	144	2.155690787	3.906776559	0.857828493	Up	1.49E-05	7.96E-05
Idua	4430	73	133	1.437543994	2.604033891	0.857142117	Up	3.22E-05	0.000162678
Tlr3	4327	101	184	2.036275281	3.688328932	0.857034713	Up	9.90E-07	6.30E-06
Gjc1	2533	28	51	0.964328167	1.746359712	0.85675466	Up	0.01042878	0.02883219
Pvalb	892	603	1098	58.97316936	106.7667943	0.856332387	Up	5.29E-33	1.52E-31
Mrpl33	466	145	264	27.14464062	49.13791533	0.856169269	Up	4.62E-09	3.84E-08
Asap3	5582	161	293	2.516158845	4.552778332	0.855524216	Up	6.79E-10	6.19E-09
Anxa6	2661	671	1221	21.99782062	39.79875686	0.855362769	Up	1.91E-36	6.04E-35
Tcirg1	3033	365	664	10.49838426	18.98866298	0.854971018	Up	1.52E-20	2.77E-19
Gcfc2	3375	33	60	0.852986531	1.541970946	0.854180716	Up	0.00553382	0.016668473
Fam65c	2935	33	60	0.980861854	1.773135244	0.854180716	Up	0.00553382	0.016671628
Slc50a1	1022	115	209	9.816325602	17.7375694	0.853553321	Up	2.01E-07	1.40E-06
Tubb5	2645	711	1292	23.45016674	42.36776502	0.853368845	Up	2.55E-38	8.57E-37
Mybpc3	4150	82	149	1.72372415	3.114131082	0.853300756	Up	1.16E-05	6.32E-05
Npdc1	1506	409	743	23.69192487	42.79199749	0.852945608	Up	1.03E-22	2.06E-21
Fbp2	1294	283	514	19.07893682	34.45304093	0.852650546	Up	3.51E-16	5.20E-15
Gas6	2593	5716	10377	192.3055038	347.1107128	0.851995838	Up	6.05E-294	1.85E-291
Ifi35	1360	130	236	8.338855623	15.05122375	0.851959476	Up	3.45E-08	2.60E-07
Mecom	4429	433	786	8.528727268	15.39272758	0.851846527	Up	6.88E-24	1.44E-22
Map3k6	4333	43	78	0.865728624	1.561365688	0.850821704	Up	0.001592674	0.005614211
Tmem60	885	59	107	5.815817255	10.48670919	0.850508177	Up	0.0002141	0.000923147
Zak	6689	122	221	1.591111613	2.865693873	0.848849462	Up	1.03E-07	7.37E-07
Stc1	3743	132	239	3.0764943	5.538304008	0.848156929	Up	3.19E-08	2.42E-07
Zfp239	2813	21	38	0.651255754	1.171689618	0.847294331	Up	0.0289356	0.068331971
Cyp2u1	2331	42	76	1.571842501	2.827938993	0.847294331	Up	0.00190224	0.00658156
Myo19	3924	381	689	8.470284305	15.22961556	0.846397225	Up	6.36E-21	1.18E-19
Rhod	1338	140	253	9.127964301	16.40072797	0.845394798	Up	1.39E-08	1.09E-07
Riok1	2744	114	206	3.62428845	6.511511783	0.845294753	Up	3.08E-07	2.09E-06
Trim12c	3736	145	262	3.385814382	6.082654393	0.845198151	Up	7.73E-09	6.27E-08
Aif1l	2953	2146	3877	63.39693784	113.8757031	0.844974899	Up	1.46E-109	1.47E-107
Ucp2	1576	1908	3447	105.6146509	189.7071885	0.844964367	Up	1.28E-97	1.13E-95
Sertad4	3346	31	56	0.808235213	1.451646288	0.844842852	Up	0.00795602	0.022824271
Adcy7	6121	31	56	0.441815884	0.793531854	0.844842852	Up	0.00795602	0.022820159
P3h3	2779	72	130	2.260195263	4.057453235	0.844127052	Up	4.98E-05	0.000242489
Bst1	2336	118	213	4.406676602	7.908706932	0.843750811	Up	2.03E-07	1.41E-06
Mt2	556	375	676	58.83807924	105.4558367	0.841816891	Up	2.21E-20	4.00E-19
Epdr1	2387	76	137	2.777558304	4.978137244	0.841788809	Up	3.25E-05	0.000164009
Enah	12336	582	1049	4.115765616	7.375642276	0.84160786	Up	9.87E-31	2.66E-29
Unc13b	6408	180	324	2.450484798	4.385521299	0.839681146	Up	1.69E-10	1.64E-09
Exo5	1990	50	90	2.191890925	3.922727594	0.839681146	Up	0.000791412	0.003014713
Tbc1d9	5848	90	162	1.342570673	2.40273773	0.839681146	Up	6.45E-06	3.67E-05
Capn5	4498	160	288	3.10314838	5.553563655	0.839681146	Up	1.73E-09	1.51E-08
Zfp341	3224	35	63	0.947054609	1.694900601	0.839681146	Up	0.00507204	0.015488549
Fam131a	2271	20	36	0.768271764	1.374941068	0.839681146	Up	0.0349768	0.079781585
Tmem72	3335	689	1240	18.02292993	32.24961723	0.839448473	Up	7.13E-36	2.22E-34
Tapbpl	2073	183	329	7.701118362	13.76560531	0.837928175	Up	1.32E-10	1.29E-09
Bspry	1743	272	489	13.61361698	24.3338143	0.837912054	Up	4.65E-15	6.39E-14
Ywhah	1764	1205	2166	59.59234517	106.5022024	0.837684336	Up	3.79E-61	2.09E-59
Abhd8	1985	153	275	6.724080907	12.01630381	0.837584206	Up	4.34E-09	3.62E-08
Tmem117	2781	118	212	3.701544963	6.612011337	0.836961645	Up	2.62E-07	1.80E-06
Neurl1b	6188	211	379	2.97463827	5.312361522	0.836639089	Up	5.66E-12	6.24E-11
Mbp	4820	150	269	2.714852453	4.840653086	0.834327912	Up	7.18E-09	5.84E-08
Arhgef17	10250	377	676	3.208628934	5.720336118	0.834142963	Up	4.32E-20	7.75E-19
Slc12a4	3832	285	511	6.488157298	11.56629107	0.834045612	Up	1.48E-15	2.11E-14
Sim1	7355	178	319	2.111248412	3.761895467	0.833363423	Up	3.04E-10	2.87E-09
Pdlim1	1505	72	129	4.173476834	7.434502774	0.832986494	Up	6.46E-05	0.000308831
Gngt2	574	24	43	3.647550892	6.497634538	0.832986494	Up	0.021855	0.053981341
Micall1	6694	470	842	6.125113781	10.9100088	0.832843716	Up	1.42E-24	3.06E-23
Mus81	1993	86	154	3.764377451	6.702119075	0.832206026	Up	1.28E-05	6.91E-05
Mthfd1l	3743	62	111	1.44502005	2.572183033	0.831903796	Up	0.000215332	0.000927203
5730409E04Rik	2855	62	111	1.894469369	3.372217545	0.831903796	Up	0.000215332	0.000926952
Ccnd1	3796	4254	7616	97.76272367	174.0201141	0.831897685	Up	9.74E-208	1.78E-205
Sdf2l1	1108	114	204	8.975674644	15.96941932	0.831219568	Up	5.14E-07	3.38E-06
Ulk4	4078	19	34	0.406451181	0.723153368	0.831219568	Up	0.0423252	0.093178656
Nhsl1	7320	218	390	2.598049511	4.621173172	0.830830229	Up	3.76E-12	4.20E-11
Usp54	6495	165	295	2.216189023	3.939504293	0.82993317	Up	1.61E-09	1.40E-08
Hat1	1576	277	495	15.3329446	27.24254665	0.829226789	Up	5.54E-15	7.55E-14
Cyp39a1	3106	61	109	1.713288084	3.043853626	0.829131227	Up	0.000256046	0.001082602
Slc7a4	3231	56	100	1.512004486	2.684489808	0.828185508	Up	0.000469822	0.001878698
Dok1	1805	42	75	2.029897435	3.603983339	0.828185508	Up	0.00248718	0.008317945
Cmtm8	1064	42	75	3.443576006	6.113900308	0.828185508	Up	0.00248718	0.008316198
Ssh2	9175	177	316	1.682942214	2.98730611	0.827859438	Up	4.62E-10	4.27E-09
Steap1	1216	37	66	2.654423171	4.707703237	0.826624994	Up	0.00463994	0.01433402
Mvp	2810	758	1352	23.53232818	41.73198947	0.826509638	Up	5.53E-38	1.83E-36
Fbxw17	1785	69	123	3.37219656	5.976757132	0.825674288	Up	0.000108141	0.000494259
Sp6	3375	23	41	0.594505764	1.053680146	0.825674288	Up	0.0263412	0.063046995
Mcm4	3589	101	180	2.454991123	4.350085212	0.825325854	Up	2.78E-06	1.66E-05
Nt5c3b	1427	73	130	4.462732932	7.9016556	0.824227494	Up	7.04E-05	0.00033387
Gnb4	2751	50	89	1.585555413	2.806067629	0.823561481	Up	0.001030446	0.003806839
Grb14	1963	209	372	9.288123838	16.43695468	0.823483919	Up	1.67E-11	1.76E-10
Tab1	2932	177	315	5.266369308	9.318484889	0.823286708	Up	5.93E-10	5.42E-09
Man2b2	3434	694	1235	17.6303604	31.19359177	0.823187714	Up	1.29E-34	3.88E-33
Wtip	1957	136	242	6.062476852	10.72564103	0.823084636	Up	5.82E-08	4.29E-07
Med26	3039	77	137	2.210355028	3.910106483	0.822929782	Up	4.59E-05	0.00022511
Serping1	1820	258	459	12.36660043	21.8745947	0.822807328	Up	7.78E-14	9.78E-13
Pcgf1	874	58	103	5.789200242	10.22173246	0.820203772	Up	0.000430642	0.001728976
Plau	2343	4269	7580	158.9482962	280.6051481	0.819983926	Up	9.09E-202	1.59E-199
P2ry14	1994	49	87	2.143744073	3.784363248	0.819917892	Up	0.0012277	0.004452895
C1qtnf4	1365	49	87	3.131593906	5.528220011	0.819917892	Up	0.0012277	0.00445391
Sirt6	1703	89	158	4.559081641	8.047132578	0.819731557	Up	1.28E-05	6.91E-05
Cyp4f16	2167	89	158	3.582886957	6.324073272	0.819731557	Up	1.28E-05	6.91E-05
Ikbke	3203	40	71	1.089444381	1.922649536	0.819503265	Up	0.0035473	0.011350647
B930041F14Rik	2142	62	110	2.525074719	4.454222795	0.818847643	Up	0.000279128	0.001169634
Zfp54	2536	31	55	1.06638605	1.881101188	0.818847643	Up	0.01045178	0.028875718
Lama3	10342	75	133	0.632643049	1.115439	0.818147985	Up	6.46E-05	0.000308904
Tmem200b	1370	44	78	2.801780575	4.938246368	0.81765484	Up	0.00227478	0.00768837
Inip	3216	66	117	1.790316879	3.155502577	0.81765484	Up	0.000181191	0.00079723
Dusp18	4632	118	209	2.222365402	3.913600158	0.816400323	Up	5.60E-07	3.66E-06
5730508B09Rik	1603	48	85	2.612219852	4.599219329	0.816112675	Up	0.001462894	0.005207471
Fuom	2340	253	448	9.432062599	16.60584095	0.816045587	Up	2.27E-13	2.76E-12
Mpp2	4087	61	108	1.302048639	2.292017004	0.815834405	Up	0.000331758	0.001364666
Rasa3	4118	87	154	1.843040679	3.24364335	0.815527285	Up	1.79E-05	9.44E-05
Pkm	2432	4188	7413	150.2260033	264.3803341	0.815480309	Up	1.57E-195	2.69E-193
Uxs1	1263	413	731	28.52651456	50.20104341	0.815413864	Up	7.80E-21	1.44E-19
Dsg2	5729	152	269	2.314551116	4.072603923	0.815219089	Up	1.40E-08	1.10E-07
Slc19a2	3571	178	315	4.348426791	7.651021477	0.815158827	Up	8.26E-10	7.42E-09
Chml	6116	26	46	0.370858196	0.652362626	0.814806478	Up	0.01988306	0.049806205
Colgalt2	4056	91	161	1.957246192	3.442917746	0.814806478	Up	1.17E-05	6.38E-05
Nckap1l	4717	52	92	0.961699694	1.691689558	0.814806478	Up	0.000943072	0.003529093
Tyrobp	566	47	83	7.24408333	12.71921705	0.81213482	Up	0.001743368	0.006084779
Nr2c2ap	1193	94	166	6.873681751	12.06886312	0.81213482	Up	9.08E-06	5.05E-05
Klf4	3044	47	83	1.346961618	2.365005536	0.81213482	Up	0.001743368	0.006086113
Atg16l2	2164	51	90	2.055961275	3.607314193	0.811111994	Up	0.001122794	0.004113638
Six5	2853	72	127	2.201571201	3.861007691	0.810443925	Up	0.00010791	0.000493484
Kcnj1	3072	1806	3185	51.28596661	89.92634513	0.81017972	Up	3.36E-84	2.61E-82
Abi3	4038	38	67	0.820954887	1.439153789	0.809845917	Up	0.00506376	0.015469199
1700049G17Rik	5158	38	67	0.642694036	1.126658201	0.809845917	Up	0.00506376	0.015466231
Zfp516	7725	59	104	0.666278093	1.167706153	0.809480909	Up	0.000468736	0.001874826
Lmtk3	4995	21	37	0.36676325	0.642487894	0.808820183	Up	0.0383612	0.086155748
Agmo	2155	21	37	0.850107859	1.489200478	0.808820183	Up	0.0383612	0.086143595
Usp35	3982	21	37	0.460065905	0.805933458	0.808820183	Up	0.0383612	0.086167905
Ppp1r9b	4330	777	1369	15.65435337	27.42295615	0.808820183	Up	4.22E-37	1.36E-35
Mapk13	1388	162	285	10.18187027	17.80959778	0.806652346	Up	7.17E-09	5.83E-08
Stk32c	2183	29	51	1.158900827	2.026353253	0.806128587	Up	0.01503968	0.039377741
Plekhh3	3007	120	211	3.481367163	6.086221371	0.805892833	Up	6.60E-07	4.28E-06
Nfkb2	3205	281	494	7.648570898	13.36896027	0.805625151	Up	2.64E-14	3.42E-13
Osbpl7	3771	95	167	2.197703418	3.841126908	0.805532924	Up	9.86E-06	5.44E-05
Sv2a	3917	227	399	5.055618523	8.835233703	0.805380689	Up	7.88E-12	8.56E-11
St6galnac6	2567	33	58	1.121476253	1.959750764	0.805271116	Up	0.00951638	0.026624122
Fn1	8425	280	492	2.899279818	5.065168656	0.804915728	Up	3.11E-14	4.02E-13
Tmc4	2346	382	671	14.20487335	24.80808435	0.804424368	Up	7.62E-19	1.29E-17
Lsp1	2097	41	72	1.705640254	2.978055475	0.804057237	Up	0.0038651	0.012239611
Gdf11	1811	41	72	1.975001442	3.448361309	0.804057237	Up	0.0038651	0.012237177
Fstl1	3609	168	295	4.060919779	7.089797833	0.803937961	Up	4.34E-09	3.61E-08
Tmem63a	3239	199	349	5.359745139	9.345729277	0.802142846	Up	1.83E-10	1.77E-09
Ybx2	1564	181	317	10.09587203	17.58009554	0.800177383	Up	1.35E-09	1.19E-08
Arhgef19	3397	221	387	5.675429556	9.881301155	0.799971437	Up	2.12E-11	2.21E-10
Zfp57	2088	24	42	1.002727113	1.744686954	0.799039162	Up	0.028797	0.06809558
Fndc9	2263	24	42	0.925185246	1.609768608	0.799039162	Up	0.028797	0.068075355
Rcan2	3363	132	231	3.424120775	5.957771328	0.799039162	Up	2.39E-07	1.65E-06
Ap3m2	3467	48	84	1.207784374	2.101474681	0.799039162	Up	0.001895914	0.006572529
4930404N11Rik	695	24	42	3.012509657	5.241591884	0.799039162	Up	0.028797	0.068105696
Dram1	2807	60	105	1.864708062	3.244483754	0.799039162	Up	0.000509148	0.002016702
Alox12	2991	44	77	1.283329785	2.232919311	0.799039162	Up	0.00295298	0.009674519
Rasd1	1607	64	112	3.474290333	6.045063446	0.799039162	Up	0.000329768	0.001358235
Cchcr1	2659	96	168	3.149596407	5.480114869	0.799039162	Up	1.07E-05	5.85E-05
Zfp202	3877	20	35	0.450024549	0.783016585	0.799039162	Up	0.0463584	0.100487387
Nup37	1290	44	77	2.975534409	5.1772571	0.799039162	Up	0.00295298	0.009676511
Gimap3	2145	24	42	0.976081218	1.698324643	0.799039162	Up	0.028797	0.068085466
Efna4	1596	28	49	1.530478225	2.662943245	0.799039162	Up	0.01805346	0.045821593
Myom2	4953	52	91	0.915876733	1.593572336	0.799039162	Up	0.001220492	0.004435848
Kcnj10	5407	633	1106	10.21290639	17.74179165	0.796758221	Up	1.45E-29	3.77E-28
Mdm2	3099	585	1022	16.46782717	28.60408349	0.796570906	Up	1.97E-27	4.80E-26
Slc13a1	2495	3388	5918	118.4608549	205.7326065	0.796360062	Up	2.50E-150	3.26E-148
Me3	4370	552	964	11.01944322	19.13349532	0.796049119	Up	6.11E-26	1.40E-24
Aplp1	2392	63	110	2.297636834	3.988689476	0.79576403	Up	0.00039153	0.001585139
Adamts13	3474	185	323	4.645622591	8.064388204	0.795693134	Up	1.13E-09	1.00E-08
Ncapg2	6604	43	75	0.568019705	0.985037845	0.794238176	Up	0.00352104	0.011296138
Rhcg	2090	948	1653	39.56981883	68.60018469	0.793812	Up	4.36E-43	1.67E-41
Pmvk	1190	156	272	11.43614485	19.82534073	0.793744862	Up	2.47E-08	1.89E-07
Mcm7	2396	265	462	9.648528209	16.72452836	0.793584732	Up	3.62E-13	4.33E-12
Amn1	1027	70	122	5.946064379	10.30357898	0.793138561	Up	0.000195471	0.000851822
Scarf2	3302	124	216	3.276020622	5.673817986	0.792375432	Up	7.09E-07	4.58E-06
Plagl1	5261	58	101	0.961748909	1.665143972	0.791914728	Up	0.000718672	0.002768096
Vat1	2732	782	1361	24.97054773	43.20919225	0.791110794	Up	1.41E-35	4.33E-34
Slc27a3	2265	50	87	1.925767303	3.331576298	0.790771546	Up	0.001728192	0.006041082
Atoh8	2354	23	40	0.852360643	1.473846486	0.790050379	Up	0.034692	0.07921141
Pla2g16	3523	230	400	5.695307843	9.847955231	0.790050379	Up	1.62E-11	1.71E-10
1700088E04Rik	1253	42	73	2.924153927	5.053246764	0.789191376	Up	0.00419896	0.013109089
Bcat2	1798	641	1114	31.10071352	53.73957419	0.789037211	Up	2.68E-29	6.86E-28
Fam65a	4133	661	1148	13.95205131	24.09213013	0.788084705	Up	4.40E-30	1.17E-28
Kazn	3843	644	1118	14.61899419	25.23307256	0.787471835	Up	2.66E-29	6.81E-28
Ccdc134	2045	53	92	2.260916732	3.902053616	0.787325741	Up	0.001323654	0.004760788
Syne1	10869	370	642	2.969710715	5.12323358	0.786732267	Up	1.79E-17	2.82E-16
Piezo1	8216	1476	2561	15.67212683	27.03633788	0.786698771	Up	8.56E-65	5.03E-63
A430078G23Rik	2967	49	85	1.440723182	2.48484954	0.786365332	Up	0.00205668	0.007040922
Inf2	4601	64	111	1.213471977	2.092519255	0.786100106	Up	0.00042413	0.001704981
Acot9	1810	414	718	19.95371555	34.40682407	0.786037316	Up	2.47E-19	4.25E-18
Plin2	1887	455	789	21.03495112	36.26634766	0.785842995	Up	4.41E-21	8.25E-20
Hk1	4157	2000	3467	41.97125755	72.33900562	0.785372076	Up	8.20E-87	6.49E-85
Obsl1	5770	30	52	0.453573269	0.781675046	0.785233362	Up	0.01636676	0.042158973
Cyp26b1	4751	45	78	0.826284287	1.423994427	0.785233362	Up	0.00320432	0.010405869
Sirpa	4030	322	558	6.970321921	12.0095814	0.784888674	Up	2.49E-15	3.48E-14
Ddah2	1350	131	227	8.465245116	14.58447519	0.784809726	Up	4.60E-07	3.05E-06
Ccp110	5008	86	149	1.498083918	2.580599838	0.784588006	Up	4.50E-05	0.000221081
Wnk4	4148	2093	3622	44.01822148	75.73705534	0.782898475	Up	3.98E-90	3.25E-88
Marveld3	2451	240	415	8.542204046	14.68599929	0.781761171	Up	1.05E-11	1.12E-10
Sclt1	3020	96	166	2.773104916	4.767600565	0.781761171	Up	1.75E-05	9.24E-05
Ampd3	4097	214	370	4.556693529	7.833114549	0.781598714	Up	1.37E-10	1.34E-09
Rasa4	2915	59	102	1.765694089	3.035011424	0.781466533	Up	0.000778148	0.002974151
Lrrc32	3816	59	102	1.348794096	2.318411504	0.781466533	Up	0.000778148	0.002974865
Avpi1	976	114	197	10.18959785	17.50713683	0.780846045	Up	2.93E-06	1.75E-05
BC024978	2447	66	114	2.35294609	4.040820878	0.780180135	Up	0.000386712	0.001567227
Slc38a2	4628	646	1115	12.17702446	20.89682158	0.77912188	Up	1.00E-28	2.53E-27
Fabp3	640	745	1285	101.5496216	174.1493553	0.778140269	Up	8.76E-33	2.50E-31
Unc5b	5867	127	219	1.888381093	3.237626485	0.777786613	Up	8.93E-07	5.71E-06
Rgma	3586	29	50	0.70548815	1.209367899	0.777559435	Up	0.01962408	0.049242706
Tmem173	2302	47	81	1.781125615	3.051957047	0.776945391	Up	0.00291352	0.009560982
Ifi30	981	430	741	38.23855382	65.51608204	0.776821123	Up	1.56E-19	2.72E-18
Nck2	2775	241	415	7.576280856	12.97130964	0.77576243	Up	1.43E-11	1.52E-10
Oxgr1	3732	208	358	4.862098027	8.320321522	0.775060299	Up	3.66E-10	3.42E-09
Wdr70	2151	104	179	4.217886991	7.217907931	0.775060299	Up	9.54E-06	5.28E-05
Hdac7	4387	222	382	4.414559257	7.552564553	0.774697202	Up	9.64E-11	9.57E-10
Srxn1	2812	812	1397	25.1908443	43.09032873	0.774464628	Up	3.21E-35	9.82E-34
9530077C05Rik	2157	25	43	1.011094794	1.729087726	0.774092805	Up	0.0313234	0.072846925
Rnf144b	4576	25	43	0.476602157	0.815044193	0.774092805	Up	0.0313234	0.072857569
Dysf	6845	250	430	3.186167232	5.448710336	0.774092805	Up	6.73E-12	7.37E-11
Praf2	1206	71	122	5.135858521	8.774274971	0.772674458	Up	0.000270898	0.001138143
D030056L22Rik	1631	53	91	2.834809759	4.839340146	0.771558426	Up	0.001702048	0.005960163
6430548M08Rik	5565	106	182	1.661662073	2.836644664	0.771558426	Up	8.71E-06	4.85E-05
St6gal1	4508	127	218	2.457660131	4.194414091	0.771183878	Up	1.14E-06	7.16E-06
Sepn1	3445	74	127	1.873891772	3.197519577	0.770915561	Up	0.000208358	0.000901073
Uap1l1	1690	810	1390	41.81194062	71.33896646	0.77077531	Up	8.91E-35	2.70E-33
Simc1	4793	88	151	1.601685537	2.732550745	0.770657361	Up	5.24E-05	0.000254261
Grhl2	4946	88	151	1.552138855	2.648021779	0.770657361	Up	5.24E-05	0.000254184
Arhgef2	4422	685	1175	13.51368663	23.04718277	0.770169104	Up	1.29E-29	3.36E-28
Akr1b8	1304	70	120	4.682981685	7.981828132	0.769291819	Up	0.000320928	0.00132491
Thbs2	5922	42	72	0.618703963	1.054539401	0.769291819	Up	0.00542086	0.01640895
Pdgfb	2942	210	360	6.226996721	10.61349818	0.769291819	Up	4.24E-10	3.95E-09
Ildr1	3042	286	490	8.201793565	13.97126042	0.768450842	Up	3.32E-13	3.98E-12
Lpar2	5701	101	173	1.545511865	2.632047845	0.768100985	Up	1.57E-05	8.38E-05
Pdlim7	2626	87	149	2.890190982	4.921418122	0.767909265	Up	6.19E-05	0.00029737
Nfkbia	1579	382	654	21.10489732	35.92479808	0.767402237	Up	4.34E-17	6.73E-16
Casz1	7966	177	303	1.938362392	3.299142268	0.767252673	Up	1.10E-08	8.74E-08
Slc6a9	3272	326	558	8.691731778	14.79175216	0.767077398	Up	8.60E-15	1.16E-13
Adgrg1	3605	3408	5830	82.47006327	140.2690976	0.766254788	Up	1.05E-138	1.30E-136
Akap17b	6153	69	118	0.978282278	1.663388941	0.765802833	Up	0.000380182	0.001543514
Gja4	1686	31	53	1.604006538	2.726572291	0.765408384	Up	0.01774142	0.045159205
Letm2	2100	31	53	1.287788106	2.189048039	0.765408384	Up	0.01774142	0.045166427
Eif5a2	4992	62	106	1.08347557	1.841747148	0.765408384	Up	0.000764882	0.002929073
Topbp1	5111	196	335	3.345431956	5.685093917	0.764991681	Up	2.04E-09	1.77E-08
1700025G04Rik	9754	55	94	0.491905806	0.83587978	0.764913378	Up	0.001546798	0.005471884
Slc5a1	3933	835	1427	18.52100461	31.47014502	0.764821472	Up	3.33E-35	1.01E-33
Impa2	1386	213	364	13.40659172	22.77911624	0.76476926	Up	4.17E-10	3.88E-09
Wdr54	1267	24	41	1.652481619	2.806764399	0.764273744	Up	0.0376822	0.084954389
Vasp	2251	259	442	10.03751667	17.03120952	0.762778512	Up	6.41E-12	7.03E-11
Pik3ip1	2243	102	174	3.967097815	6.728506746	0.762202394	Up	1.69E-05	8.97E-05
Fam46a	5479	214	365	3.407332248	5.778169553	0.761969907	Up	4.48E-10	4.16E-09
Ogfr	2288	502	856	19.14034263	32.45013157	0.761607672	Up	1.27E-21	2.45E-20
Rrad	1575	78	133	4.320321389	7.324361992	0.761564457	Up	0.00017276	0.000762663
Mrps6	780	738	1258	82.53986796	139.8893834	0.761123441	Up	5.51E-31	1.50E-29
Hcn2	3195	27	46	0.737216272	1.248779287	0.760358694	Up	0.0282482	0.066927087
Rassf9	2118	27	46	1.112089702	1.883781786	0.760358694	Up	0.0282482	0.066937049
Nhs	5382	108	184	1.750580445	2.965328742	0.760358694	Up	1.01E-05	5.56E-05
Asic1	4288	47	80	0.956191969	1.61820645	0.759023483	Up	0.00374434	0.011906941
Asb15	4268	57	97	1.16507117	1.971269675	0.758707068	Up	0.0014049	0.005020113
Tipin	1211	67	114	4.826503998	8.16506085	0.758485064	Up	0.000533462	0.002100985
Ccdc92	2256	67	114	2.590822846	4.382929384	0.758485064	Up	0.000533462	0.002100465
Hic2	6339	40	68	0.550479627	0.930436799	0.757218986	Up	0.00770062	0.022211663
Sgsm1	5161	60	102	1.014190182	1.71421397	0.757218986	Up	0.001075564	0.003957906
Ctso	3453	243	413	6.139198927	10.37414206	0.756869708	Up	4.23E-11	4.33E-10
Srebf1	4299	492	836	9.983887262	16.86698854	0.756528867	Up	6.29E-21	1.17E-19
Gltp	1609	535	909	29.0067952	49.00118205	0.756425643	Up	1.30E-22	2.59E-21
Osmr	4835	53	90	0.956271917	1.614524904	0.755616882	Up	0.00218084	0.00740862
Tsc22d1	5002	2020	3429	35.22976066	59.45967283	0.755116851	Up	2.36E-80	1.72E-78
Tax1bp3	1417	475	806	29.24325896	49.335997	0.754536565	Up	3.79E-20	6.81E-19
Zfp710	4547	267	453	5.122574908	8.641158381	0.754355548	Up	5.64E-12	6.21E-11
Grik5	3838	168	285	3.818618938	6.440782106	0.754184926	Up	4.76E-08	3.53E-07
Bcam	2407	1696	2876	61.46838013	103.6362068	0.753611746	Up	1.82E-67	1.12E-65
Tdrkh	2650	23	39	0.757153567	1.276490099	0.753524503	Up	0.045361	0.098701717
Edn3	2978	82	139	2.402100478	4.048450414	0.753073308	Up	0.00014301	0.000641468
Il17rd	8220	131	222	1.390277482	2.342501482	0.752677105	Up	1.52E-06	9.38E-06
Slco2a1	4033	229	388	4.953466965	8.344536546	0.752393294	Up	2.02E-10	1.94E-09
AI987944	2931	85	144	2.52991027	4.261332194	0.752218305	Up	0.00011007	0.00050221
Shisa4	1190	111	188	8.137256916	13.70280903	0.751857225	Up	9.89E-06	5.45E-05
Fen1	2222	88	149	3.454940944	5.816221417	0.751421142	Up	8.48E-05	0.000395315
Zfp932	2075	101	171	4.246247297	7.147871342	0.751325272	Up	2.54E-05	0.000130137
Tsen15	1132	101	171	7.783536344	13.102326	0.751325272	Up	2.54E-05	0.000130095
Epb41l4a	3853	127	215	2.875455975	4.839919835	0.751192403	Up	2.31E-06	1.40E-05
Tmem198b	2335	26	44	0.971378471	1.634423165	0.75067614	Up	0.0339146	0.077726248
Bzw2	1871	227	384	10.58410356	17.80148179	0.750098253	Up	2.79E-10	2.65E-09
Ctf1	1388	42	71	2.639744143	4.436776992	0.749113937	Up	0.00696766	0.020430683
Zfp87	2709	42	71	1.352515641	2.273254509	0.749113937	Up	0.00696766	0.02042316
Zfp40	4079	42	71	0.898250765	1.509744169	0.749113937	Up	0.00696766	0.020426921
Pvrl4	3504	29	49	0.721997861	1.21291593	0.748413089	Up	0.0254524	0.06125121
Casp7	2349	145	245	5.385015977	9.046524945	0.748413089	Up	4.97E-07	3.28E-06
Nt5dc3	5952	135	228	1.978667665	3.322543242	0.747758657	Up	1.26E-06	7.90E-06
Phf13	3128	106	179	2.956249819	4.96346546	0.747579563	Up	1.78E-05	9.38E-05
Kit	5181	186	314	3.131852951	5.256719133	0.747146178	Up	1.31E-08	1.03E-07
Ngf	1196	32	54	2.33410726	3.916167849	0.746571742	Up	0.0191618	0.048257664
Sdk1	8513	48	81	0.491881643	0.825279587	0.746571742	Up	0.00403316	0.01265101
Man1c1	4715	48	81	0.888099348	1.490054108	0.746571742	Up	0.00403316	0.012653503
Exoc4	3710	478	806	11.23973308	18.84342527	0.74545346	Up	9.24E-20	1.63E-18
Egfl6	2700	427	720	13.79641093	23.12956419	0.745445077	Up	8.12E-18	1.31E-16
S100a1	615	2154	3632	305.5431797	512.2352264	0.745430193	Up	3.74E-83	2.89E-81
Efhd2	2381	328	553	12.01756442	20.14486927	0.745267906	Up	4.98E-14	6.34E-13
Acsl4	5280	655	1104	10.82204631	18.13568101	0.7448576	Up	1.91E-26	4.50E-25
P2ry2	3011	92	155	2.665502428	4.464981462	0.744246689	Up	7.01E-05	0.000332471
Sbno2	4640	320	539	6.016362678	10.07556716	0.743897608	Up	1.13E-13	1.41E-12
Nrap	5502	38	64	0.602511057	1.008923192	0.743756726	Up	0.01094392	0.030042466
Msmo1	1824	174	293	8.321975348	13.93289948	0.743497599	Up	4.55E-08	3.38E-07
Plekhg2	5272	117	197	1.93603173	3.241078441	0.74337134	Up	7.46E-06	4.20E-05
Tmem136	3500	79	133	1.969069556	3.295962896	0.743185927	Up	0.00023604	0.001007919
Acsl5	3151	881	1483	24.39099493	40.82173559	0.742988913	Up	8.26E-35	2.50E-33
Ccdc126	2424	85	143	3.059062294	5.116843562	0.742164641	Up	0.000139599	0.000627763
Lix1	3102	44	74	1.237407927	2.069134127	0.741705987	Up	0.00630106	0.018713913
Mgat5	3104	94	158	2.641849977	4.415034401	0.740876136	Up	6.37E-05	0.000305126
Dzip1l	5054	282	474	4.867611197	8.134705251	0.740876136	Up	4.01E-12	4.46E-11
Nid1	6046	238	400	3.434083295	5.738396672	0.740722666	Up	1.88E-10	1.81E-09
Mgst1	943	432	726	39.96447064	66.77649894	0.740622476	Up	9.08E-18	1.46E-16
Gpt2	3596	1017	1709	24.67193888	41.22124429	0.740516958	Up	1.24E-39	4.31E-38
Tmem51	1874	347	583	16.15332381	26.98346302	0.740244461	Up	1.49E-14	1.96E-13
Lmntd2	2047	25	42	1.065428173	1.779631832	0.740145473	Up	0.0407376	0.090144823
Gsta4	958	253	425	23.03864977	38.47885482	0.740009696	Up	5.33E-11	5.40E-10
Dlg2	7409	28	47	0.329685956	0.55022077	0.73891817	Up	0.0305014	0.071362696
Mapk7	3255	87	146	2.331687102	3.890456649	0.738565303	Up	0.000126812	0.000573991
Tmem52b	2875	3294	5527	99.95114107	166.7440451	0.738340297	Up	1.70E-123	1.83E-121
Mblac1	1308	31	52	2.067549712	3.448214844	0.737927648	Up	0.022918	0.056076182
Ighmbp2	5562	62	104	0.972439778	1.621814101	0.737927648	Up	0.001242976	0.004501123
Proca1	1513	31	52	1.787412441	2.981007942	0.737927648	Up	0.022918	0.056084803
Cald1	4035	518	868	11.19923174	18.65842167	0.736427185	Up	9.49E-21	1.74E-19
Prr3	2031	111	186	4.767767469	7.943314141	0.736427185	Up	1.58E-05	8.42E-05
Per2	5837	524	878	7.831475694	13.04678603	0.736338368	Up	5.76E-21	1.07E-19
Tatdn3	1254	40	67	2.782687682	4.63421292	0.735845336	Up	0.0098801	0.027515975
Klrg2	2282	43	72	1.643822143	2.736626788	0.735344487	Up	0.00749524	0.021729507
Afap1l2	4021	132	221	2.863794619	4.767129152	0.73519268	Up	2.59E-06	1.56E-05
Lnx1	3098	92	154	2.590648099	4.311595648	0.734908825	Up	8.87E-05	0.000411585
Calml3	1426	52	87	3.181162313	5.291739352	0.734188018	Up	0.00330318	0.010668152
Rom1	1526	55	92	3.144200023	5.229160973	0.733886482	Up	0.00252026	0.008412669
Cdc42se2	3138	378	632	10.50850345	17.46879131	0.733222564	Up	2.03E-15	2.85E-14
Cdc42ep1	2542	201	336	6.897989388	11.4646935	0.732949972	Up	7.29E-09	5.92E-08
Ints5	3294	146	244	3.866618029	6.424878941	0.732597019	Up	8.44E-07	5.41E-06
Wscd1	2738	73	122	2.32590208	3.864782913	0.732597019	Up	0.000507162	0.002009836
Scnn1g	2965	508	848	14.94655227	24.80675012	0.730920008	Up	4.60E-20	8.24E-19
Sema3b	4010	640	1068	13.92315353	23.10072433	0.730452077	Up	7.86E-25	1.72E-23
Rai1	7348	359	599	4.26213608	7.070602008	0.730256399	Up	1.34E-14	1.78E-13
Unc93b1	2266	250	417	9.624587249	15.9615428	0.729803529	Up	1.35E-10	1.33E-09
Tmem132a	3489	135	225	3.375474331	5.593456515	0.728649834	Up	2.52E-06	1.52E-05
Zcchc4	5743	78	130	1.184834788	1.963374985	0.728649834	Up	0.000353002	0.001441621
Tgfb1i1	3904	42	70	0.938515592	1.55520251	0.728649834	Up	0.00891592	0.025143052
Lrrc56	2554	75	125	2.561783247	4.245099143	0.728649834	Up	0.000459804	0.001841414
Snrnp25	832	69	115	7.234820744	11.98873144	0.728649834	Up	0.000781666	0.002985447
Cuedc1	3180	239	398	6.556510962	10.85562093	0.727442052	Up	3.98E-10	3.71E-09
Fermt1	5255	361	601	5.992892566	9.919744107	0.727050394	Up	1.53E-14	2.02E-13
Tnfrsf1a	2155	512	852	20.72643922	34.29185966	0.72639386	Up	5.97E-20	1.06E-18
Slc16a7	2419	765	1273	27.58846755	45.64479414	0.726385006	Up	5.13E-29	1.30E-27
Stk32b	3440	125	208	3.169958533	5.244494205	0.726339673	Up	6.43E-06	3.65E-05
Rph3al	2130	101	168	4.136602414	6.841138703	0.72579018	Up	5.11E-05	0.000248473
Cul7	5529	465	773	7.336828604	12.12639251	0.724921938	Up	3.48E-18	5.74E-17
Slc44a3	2560	124	206	4.225554724	6.979526693	0.723988457	Up	7.56E-06	4.26E-05
Slx1b	3692	100	166	2.362872666	3.899824947	0.722867482	Up	6.02E-05	0.000289567
Rtn4r	1874	47	78	2.187914175	3.61013742	0.722497607	Up	0.00610998	0.018217788
Itgb1bp1	1874	135	224	6.284434334	10.36757413	0.722223565	Up	3.17E-06	1.87E-05
Ifitm1	702	41	68	5.095053578	8.401764768	0.721595077	Up	0.01060608	0.029256314
Cebpd	2260	73	121	2.817840661	4.643822898	0.720722918	Up	0.000641326	0.002490673
Ckb	1478	1313	2175	77.49832262	127.6390446	0.719832725	Up	1.22E-47	5.23E-46
Proser3	2466	32	53	1.132032556	1.864152831	0.719604694	Up	0.0246364	0.05972995
Rad9a	2046	64	106	2.728829211	4.493647001	0.719604694	Up	0.001426784	0.005089172
B4galt4	2381	32	53	1.17244531	1.930701756	0.719604694	Up	0.0246364	0.059720855
Kdm4b	4610	247	409	4.674100419	7.695221056	0.719274041	Up	3.42E-10	3.21E-09
Aqp2	1416	5005	8287	308.3492093	507.6130784	0.719164093	Up	5.57E-176	8.86E-174
Igf2bp2	3899	87	144	1.946561046	3.20337642	0.718665746	Up	0.000202092	0.000877073
Fgfbp1	1248	29	48	2.027147841	3.335994834	0.718665746	Up	0.0328088	0.075463558
Nampt	4547	1932	3197	37.06672181	60.9840692	0.71830789	Up	6.21E-69	3.92E-67
Brca2	11133	55	91	0.43097541	0.708970069	0.718119167	Up	0.0031999	0.010393636
Bmp3	3209	26	43	0.706814811	1.162244383	0.717509276	Up	0.0438512	0.095954262
Cdo1	1530	1377	2277	78.51353294	129.0833766	0.717289972	Up	1.70E-49	7.59E-48
F2r	3296	147	243	3.890739395	6.394664856	0.716824399	Up	1.42E-06	8.83E-06
Cml5	986	354	585	31.32047629	51.46093452	0.716371504	Up	7.18E-14	9.06E-13
Ggta1	3610	46	76	1.1116105	1.826018225	0.716049797	Up	0.00725372	0.021113909
Stk32a	3765	80	132	1.853646934	3.040938718	0.714150264	Up	0.000403556	0.001630924
Cd93	6638	160	264	2.102735976	3.449573447	0.714150264	Up	5.43E-07	3.56E-06
Rras	946	260	429	23.97641363	39.33370654	0.714150264	Up	1.65E-10	1.60E-09
Fosl2	5863	240	396	3.571028845	5.858332392	0.714150264	Up	8.29E-10	7.44E-09
Ccdc80	3648	57	94	1.363082169	2.234970224	0.713383077	Up	0.00289054	0.009489484
Pwwp2b	2640	74	122	2.4452868	4.008248339	0.712968212	Up	0.00068535	0.002650009
Fam81a	2883	421	694	12.73912104	20.87918515	0.712799669	Up	4.77E-16	6.98E-15
St3gal1	5784	105	173	1.583663931	2.594278141	0.71206695	Up	5.29E-05	0.000256463
Papln	4375	34	56	0.677958126	1.110219081	0.711576321	Up	0.022132	0.05442906
Col26a1	2705	65	107	2.096274242	3.43095661	0.710783413	Up	0.001525008	0.005404408
Cstb	602	565	930	81.87550039	133.9939453	0.710664089	Up	7.03E-21	1.30E-19
Fdxacb1	1978	31	51	1.367216898	2.236364586	0.709913272	Up	0.0294318	0.069380249
Rapsn	1620	45	74	2.42325719	3.96200868	0.709284509	Up	0.00861106	0.02437835
Pla1a	1974	174	286	7.689606401	12.56659452	0.708612081	Up	2.22E-07	1.54E-06
Cyp2j6	3595	482	792	11.69634458	19.10842994	0.708151524	Up	6.55E-18	1.06E-16
[truncated: 994 more rows]
