# Supplementary material for: Circ_0000181 regulates miR-667-5p/NLRC4 axis to promote pyroptosis progression in diabetic nephropathy
Source: Sci Rep. 2022 Jul 14;12:11994. doi: 10.1038/s41598-022-15607-7 (PMC9283475; doi:10.1038/s41598-022-15607-7)
Supplement: Supplementary file 6 — Supplementary Table S4. [file 41598_2022_15607_MOESM6_ESM.xls]

Table S4. CeRNAs targeting NLRC4 gene.
circRNA_ID	circRNA_length	circBaseID	geneID	NC-TPM	DN-TPM	log2 Ratio(DN/NC)	Up-Down-Regulation(DN/NC)	P-value	FDR	miRNA	number of binding sites between circRNA and miRNA	NC-TPM	DN-TPM	log2 Ratio(DN/NC)	Up-Down-Regulation(DN/NC)	P-value	FDR	mRNA	number of binding sites between miRNA and mRNA	NC-RPKM	DN-RPKM	log2 Ratio(DN/NC)	Up-Down-Regulation(DN/NC)	P-value	FDR
chr10:106400018|106441871	416		Acss3,	0.001	240.63	17.876	Up	0.044588	0.210960178	mmu-miR-667-5p	1	53.71738893	25.82011469	-1.056893772	Down	1.04E-16	2.25E-15	Nlrc4	1	1.016965596	1.591091224	0.670016554	Up	0.01829418	0.046380801
chr10:106400018|106441871	416		Acss3,	0.001	240.63	17.876	Up	0.044588	0.210960178	mmu-miR-6954-3p	1	3.235987285	1.185617511	-1.448567278	Down	0.00964688	0.048284775	Nlrc4	1	1.016965596	1.591091224	0.670016554	Up	0.01829418	0.046380801
chr10:106400018|106441871	416		Acss3,	0.001	240.63	17.876	Up	0.044588	0.210960178	mmu-miR-7023-5p	1	3.559586014	0.790411674	-2.171033303	Down	0.000328656	0.002614247	Nlrc4	1	1.016965596	1.591091224	0.670016554	Up	0.01829418	0.046380801
chr10:106460710|106490572	642		Acss3,	0.001	481.261	18.876	Up	0.00212702	0.049675722	mmu-miR-6907-5p	1	3.397786649	1.185617511	-1.518956606	Down	0.00599234	0.032267741	Nlrc4	1	1.016965596	1.591091224	0.670016554	Up	0.01829418	0.046380801
chr10:106460710|106490572	642		Acss3,	0.001	481.261	18.876	Up	0.00212702	0.049675722	mmu-miR-7009-5p	1	14.40014342	7.245440346	-0.990937902	Down	4.70E-05	0.000432934	Nlrc4	1	1.016965596	1.591091224	0.670016554	Up	0.01829418	0.046380801
chr10:106460710|106490572	642		Acss3,	0.001	481.261	18.876	Up	0.00212702	0.049675722	mmu-miR-7240-5p	1	45.62742072	15.80823348	-1.529224942	Down	1.55E-24	4.30E-23	Nlrc4	1	1.016965596	1.591091224	0.670016554	Up	0.01829418	0.046380801
chr10:116374453|116376537	540		Rab3ip,	158.345	661.734	2.063	Up	0.01835282	0.152615748	mmu-miR-667-5p	2	53.71738893	25.82011469	-1.056893772	Down	1.04E-16	2.25E-15	Nlrc4	1	1.016965596	1.591091224	0.670016554	Up	0.01829418	0.046380801
chr10:116374453|116376537	540		Rab3ip,	158.345	661.734	2.063	Up	0.01835282	0.152615748	mmu-miR-6914-5p	2	2.426990464	0.922146953	-1.396099858	Down	0.0297642	0.115501966	Nlrc4	1	1.016965596	1.591091224	0.670016554	Up	0.01829418	0.046380801
chr10:116374453|116376537	540		Rab3ip,	158.345	661.734	2.063	Up	0.01835282	0.152615748	mmu-miR-6915-5p	1	8.73716567	4.874205323	-0.841998321	Down	0.0057456	0.03102624	Nlrc4	1	1.016965596	1.591091224	0.670016554	Up	0.01829418	0.046380801
chr10:116374453|116376537	540		Rab3ip,	158.345	661.734	2.063	Up	0.01835282	0.152615748	mmu-miR-6953-5p	1	3.074187921	0.263470558	-3.544491698	Down	1.67E-05	0.000165593	Nlrc4	1	1.016965596	1.591091224	0.670016554	Up	0.01829418	0.046380801
chr10:116374453|116376537	540		Rab3ip,	158.345	661.734	2.063	Up	0.01835282	0.152615748	mmu-miR-7023-5p	1	3.559586014	0.790411674	-2.171033303	Down	0.000328656	0.002614247	Nlrc4	1	1.016965596	1.591091224	0.670016554	Up	0.01829418	0.046380801
chr10:116374453|116376537	540		Rab3ip,	158.345	661.734	2.063	Up	0.01835282	0.152615748	mmu-miR-7240-5p	1	45.62742072	15.80823348	-1.529224942	Down	1.55E-24	4.30E-23	Nlrc4	1	1.016965596	1.591091224	0.670016554	Up	0.01829418	0.046380801
chr10:122239291|122248615	458		Ppm1h,	0.001	421.103	18.684	Up	0.00455126	0.070034108	mmu-miR-667-5p	1	53.71738893	25.82011469	-1.056893772	Down	1.04E-16	2.25E-15	Nlrc4	1	1.016965596	1.591091224	0.670016554	Up	0.01829418	0.046380801
chr10:122239291|122248615	458		Ppm1h,	0.001	421.103	18.684	Up	0.00455126	0.070034108	mmu-miR-7023-5p	1	3.559586014	0.790411674	-2.171033303	Down	0.000328656	0.002614247	Nlrc4	1	1.016965596	1.591091224	0.670016554	Up	0.01829418	0.046380801
chr10:124731651|124739137	375		Slc16a7,	158.345	601.576	1.926	Up	0.031965	0.170877833	mmu-miR-6917-5p	1	1.456194278	0.395205837	-1.881526685	Down	0.0398298	0.14325277	Nlrc4	2	1.016965596	1.591091224	0.670016554	Up	0.01829418	0.046380801
chr10:26047493|26072181	1259		L3mbtl3,	0.001	421.103	18.684	Up	0.00455126	0.069385644	mmu-miR-6954-3p	1	3.235987285	1.185617511	-1.448567278	Down	0.00964688	0.048284775	Nlrc4	1	1.016965596	1.591091224	0.670016554	Up	0.01829418	0.046380801
chr10:30442452|30491646	342		Ncoa7,	0.001	481.261	18.876	Up	0.00212702	0.044899211	mmu-miR-669e-5p	1	1.779793007	0.263470558	-2.755995803	Down	0.00418236	0.024295709	Nlrc4	1	1.016965596	1.591091224	0.670016554	Up	0.01829418	0.046380801
chr10:45308186|45338435	586		Hace1,	0.001	240.63	17.876	Up	0.044588	0.182169087	mmu-miR-667-5p	1	53.71738893	25.82011469	-1.056893772	Down	1.04E-16	2.25E-15	Nlrc4	1	1.016965596	1.591091224	0.670016554	Up	0.01829418	0.046380801
chr10:45308186|45338435	586		Hace1,	0.001	240.63	17.876	Up	0.044588	0.182169087	mmu-miR-6932-5p	1	9.222563763	1.712558627	-2.429014481	Down	4.03E-10	6.23E-09	Nlrc4	1	1.016965596	1.591091224	0.670016554	Up	0.01829418	0.046380801
chr10:45308186|45338435	586		Hace1,	0.001	240.63	17.876	Up	0.044588	0.182169087	mmu-miR-6954-3p	1	3.235987285	1.185617511	-1.448567278	Down	0.00964688	0.048284775	Nlrc4	1	1.016965596	1.591091224	0.670016554	Up	0.01829418	0.046380801
chr10:50468612|50487313	765		Ascc3,	0.001	300.788	18.198	Up	0.020838	0.161078718	mmu-miR-669e-5p	1	1.779793007	0.263470558	-2.755995803	Down	0.00418236	0.024295709	Nlrc4	1	1.016965596	1.591091224	0.670016554	Up	0.01829418	0.046380801
chr10:50468612|50487313	765		Ascc3,	0.001	300.788	18.198	Up	0.020838	0.161078718	mmu-miR-6915-5p	1	8.73716567	4.874205323	-0.841998321	Down	0.0057456	0.03102624	Nlrc4	1	1.016965596	1.591091224	0.670016554	Up	0.01829418	0.046380801
chr10:59504869|59527156	468		Ascc1,	0.001	421.103	18.684	Up	0.00455126	0.070362907	mmu-miR-7009-5p	1	14.40014342	7.245440346	-0.990937902	Down	4.70E-05	0.000432934	Nlrc4	1	1.016965596	1.591091224	0.670016554	Up	0.01829418	0.046380801
chr10:59504869|59527156	468		Ascc1,	0.001	421.103	18.684	Up	0.00455126	0.070362907	mmu-miR-7663-3p	1	12.45855105	7.904116741	-0.65646013	Down	0.00790666	0.041412752	Nlrc4	1	1.016965596	1.591091224	0.670016554	Up	0.01829418	0.046380801
chr10:68211124|68214076	244	mmu_circ_0000174	Tmem26,	0.001	240.63	17.876	Up	0.044588	0.190192078	mmu-miR-667-5p	1	53.71738893	25.82011469	-1.056893772	Down	1.04E-16	2.25E-15	Nlrc4	1	1.016965596	1.591091224	0.670016554	Up	0.01829418	0.046380801
chr10:68211124|68214076	244	mmu_circ_0000174	Tmem26,	0.001	240.63	17.876	Up	0.044588	0.190192078	mmu-miR-7009-5p	1	14.40014342	7.245440346	-0.990937902	Down	4.70E-05	0.000432934	Nlrc4	1	1.016965596	1.591091224	0.670016554	Up	0.01829418	0.046380801
chr10:68211124|68214076	244	mmu_circ_0000174	Tmem26,	0.001	240.63	17.876	Up	0.044588	0.190192078	mmu-miR-7240-5p	1	45.62742072	15.80823348	-1.529224942	Down	1.55E-24	4.30E-23	Nlrc4	1	1.016965596	1.591091224	0.670016554	Up	0.01829418	0.046380801
chr10:68211124|68214076	244	mmu_circ_0000174	Tmem26,	0.001	240.63	17.876	Up	0.044588	0.190192078	mmu-miR-7664-3p	1	71.02992091	1.053882232	-6.074641314	Down	5.25E-139	4.58E-137	Nlrc4	1	1.016965596	1.591091224	0.670016554	Up	0.01829418	0.046380801
chr10:7359843|7368953	638		Pcmt1,	0.001	601.576	19.198	Up	0.000464564	0.020956291	mmu-miR-6914-5p	3	2.426990464	0.922146953	-1.396099858	Down	0.0297642	0.115501966	Nlrc4	1	1.016965596	1.591091224	0.670016554	Up	0.01829418	0.046380801
chr10:7359843|7368953	638		Pcmt1,	0.001	601.576	19.198	Up	0.000464564	0.020956291	mmu-miR-6953-5p	1	3.074187921	0.263470558	-3.544491698	Down	1.67E-05	0.000165593	Nlrc4	1	1.016965596	1.591091224	0.670016554	Up	0.01829418	0.046380801
chr10:75147037|75162840	629	mmu_circ_0000181	Cabin1,	0.001	360.946	18.461	Up	0.00973854	0.114532187	mmu-miR-6372	1	0.970796186	0.131735279	-2.881526685	Down	0.0356382	0.132400057	Nlrc4	1	1.016965596	1.591091224	0.670016554	Up	0.01829418	0.046380801
chr18:65782638|65784988	2351	mmu_circ_0000883	Zfp532,	0.001	240.63	17.876	Up	0.044588	0.21980282	mmu-miR-667-5p	4	53.71738893	25.82011469	-1.056893772	Down	1.04E-16	2.25E-15	Nlrc4	1	1.016965596	1.591091224	0.670016554	Up	0.01829418	0.046380801
chr18:65782638|65784988	2351	mmu_circ_0000883	Zfp532,	0.001	240.63	17.876	Up	0.044588	0.21980282	mmu-miR-6914-5p	4	2.426990464	0.922146953	-1.396099858	Down	0.0297642	0.115501966	Nlrc4	1	1.016965596	1.591091224	0.670016554	Up	0.01829418	0.046380801
chr10:75147037|75162840	629	mmu_circ_0000181	Cabin1,	0.001	360.946	18.461	Up	0.00973854	0.114532187	mmu-miR-6914-5p	1	2.426990464	0.922146953	-1.396099858	Down	0.0297642	0.115501966	Nlrc4	1	1.016965596	1.591091224	0.670016554	Up	0.01829418	0.046380801
chr10:75147037|75162840	629	mmu_circ_0000181	Cabin1,	0.001	360.946	18.461	Up	0.00973854	0.114532187	mmu-miR-6932-5p	1	9.222563763	1.712558627	-2.429014481	Down	4.03E-10	6.23E-09	Nlrc4	1	1.016965596	1.591091224	0.670016554	Up	0.01829418	0.046380801
chr10:75147037|75162840	629	mmu_circ_0000181	Cabin1,	0.001	360.946	18.461	Up	0.00973854	0.114532187	mmu-miR-6981-5p	1	10.51695868	6.71849923	-0.646506656	Down	0.0160593	0.0715946	Nlrc4	1	1.016965596	1.591091224	0.670016554	Up	0.01829418	0.046380801
chr10:75147037|75162840	629	mmu_circ_0000181	Cabin1,	0.001	360.946	18.461	Up	0.00973854	0.114532187	mmu-miR-7663-3p	1	12.45855105	7.904116741	-0.65646013	Down	0.00790666	0.041412752	Nlrc4	1	1.016965596	1.591091224	0.670016554	Up	0.01829418	0.046380801
chr10:80266328|80266633	210	mmu_circ_0000187	Sf3a2,	0.001	601.576	19.198	Up	0.000464564	0.020129069	mmu-miR-6954-3p	1	3.235987285	1.185617511	-1.448567278	Down	0.00964688	0.048284775	Nlrc4	1	1.016965596	1.591091224	0.670016554	Up	0.01829418	0.046380801
chr10:82744115|82767120	592		Slc41a2,	0.001	240.63	17.876	Up	0.044588	0.187759954	mmu-miR-6915-5p	2	8.73716567	4.874205323	-0.841998321	Down	0.0057456	0.03102624	Nlrc4	1	1.016965596	1.591091224	0.670016554	Up	0.01829418	0.046380801
chr10:88530845|88551038	278		Ano4,	0.001	300.788	18.198	Up	0.020838	0.166552267	mmu-miR-6953-5p	2	3.074187921	0.263470558	-3.544491698	Down	1.67E-05	0.000165593	Nlrc4	1	1.016965596	1.591091224	0.670016554	Up	0.01829418	0.046380801
chr1:107897508|107902663	261		Zcchc2,	0.001	240.63	17.876	Up	0.044588	0.188000364	mmu-miR-6915-5p	1	8.73716567	4.874205323	-0.841998321	Down	0.0057456	0.03102624	Nlrc4	1	1.016965596	1.591091224	0.670016554	Up	0.01829418	0.046380801
chr1:107918303|107920335	535		Zcchc2,	0.001	360.946	18.461	Up	0.00973854	0.097771379	mmu-miR-667-5p	1	53.71738893	25.82011469	-1.056893772	Down	1.04E-16	2.25E-15	Nlrc4	1	1.016965596	1.591091224	0.670016554	Up	0.01829418	0.046380801
chr1:107918303|107920335	535		Zcchc2,	0.001	360.946	18.461	Up	0.00973854	0.097771379	mmu-miR-6932-5p	1	9.222563763	1.712558627	-2.429014481	Down	4.03E-10	6.23E-09	Nlrc4	1	1.016965596	1.591091224	0.670016554	Up	0.01829418	0.046380801
chr11:104229994|104240140	241	mmu_circ_0000330	1700081L11Rik,	0.001	421.103	18.684	Up	0.00455126	0.071709565	mmu-miR-6907-5p	1	3.397786649	1.185617511	-1.518956606	Down	0.00599234	0.032267741	Nlrc4	1	1.016965596	1.591091224	0.670016554	Up	0.01829418	0.046380801
chr11:105045526|105082667	533		Tlk2,	0.001	240.63	17.876	Up	0.044588	0.198148831	mmu-miR-188-5p	1	6.633773935	2.63470558	-1.332188094	Down	0.000472474	0.003637481	Nlrc4	1	1.016965596	1.591091224	0.670016554	Up	0.01829418	0.046380801
chr11:105045526|105082667	533		Tlk2,	0.001	240.63	17.876	Up	0.044588	0.198148831	mmu-miR-6372	1	0.970796186	0.131735279	-2.881526685	Down	0.0356382	0.132400057	Nlrc4	1	1.016965596	1.591091224	0.670016554	Up	0.01829418	0.046380801
chr11:105045526|105082667	533		Tlk2,	0.001	240.63	17.876	Up	0.044588	0.198148831	mmu-miR-6915-5p	1	8.73716567	4.874205323	-0.841998321	Down	0.0057456	0.03102624	Nlrc4	1	1.016965596	1.591091224	0.670016554	Up	0.01829418	0.046380801
chr11:106085395|106097097	2116		Ddx42,	0.001	300.788	18.198	Up	0.020838	0.164555237	mmu-miR-6915-5p	1	8.73716567	4.874205323	-0.841998321	Down	0.0057456	0.03102624	Nlrc4	1	1.016965596	1.591091224	0.670016554	Up	0.01829418	0.046380801
chr11:106085395|106097097	2116		Ddx42,	0.001	300.788	18.198	Up	0.020838	0.164555237	mmu-miR-6917-5p	1	1.456194278	0.395205837	-1.881526685	Down	0.0398298	0.14325277	Nlrc4	2	1.016965596	1.591091224	0.670016554	Up	0.01829418	0.046380801
chr11:106085395|106097097	2116		Ddx42,	0.001	300.788	18.198	Up	0.020838	0.164555237	mmu-miR-6954-3p	1	3.235987285	1.185617511	-1.448567278	Down	0.00964688	0.048284775	Nlrc4	1	1.016965596	1.591091224	0.670016554	Up	0.01829418	0.046380801
chr11:106085395|106097097	2116		Ddx42,	0.001	300.788	18.198	Up	0.020838	0.164555237	mmu-miR-6981-5p	1	10.51695868	6.71849923	-0.646506656	Down	0.0160593	0.0715946	Nlrc4	1	1.016965596	1.591091224	0.670016554	Up	0.01829418	0.046380801
chr11:106085395|106097097	2116		Ddx42,	0.001	300.788	18.198	Up	0.020838	0.164555237	mmu-miR-7009-5p	1	14.40014342	7.245440346	-0.990937902	Down	4.70E-05	0.000432934	Nlrc4	1	1.016965596	1.591091224	0.670016554	Up	0.01829418	0.046380801
chr11:106085395|106097097	2116		Ddx42,	0.001	300.788	18.198	Up	0.020838	0.164555237	mmu-miR-7023-5p	1	3.559586014	0.790411674	-2.171033303	Down	0.000328656	0.002614247	Nlrc4	1	1.016965596	1.591091224	0.670016554	Up	0.01829418	0.046380801
chr11:106085395|106097097	2116		Ddx42,	0.001	300.788	18.198	Up	0.020838	0.164555237	mmu-miR-7664-3p	1	71.02992091	1.053882232	-6.074641314	Down	5.25E-139	4.58E-137	Nlrc4	1	1.016965596	1.591091224	0.670016554	Up	0.01829418	0.046380801
chr11:119769993|119779352	5746		U3,	0.001	240.63	17.876	Up	0.044588	0.221794991	mmu-miR-184-5p	2	1.941592371	0.658676395	-1.559598591	Down	0.0356584	0.131456063	Nlrc4	1	1.016965596	1.591091224	0.670016554	Up	0.01829418	0.046380801
chr11:119769993|119779352	5746		U3,	0.001	240.63	17.876	Up	0.044588	0.221794991	mmu-miR-188-5p	1	6.633773935	2.63470558	-1.332188094	Down	0.000472474	0.003637481	Nlrc4	1	1.016965596	1.591091224	0.670016554	Up	0.01829418	0.046380801
chr11:119769993|119779352	5746		U3,	0.001	240.63	17.876	Up	0.044588	0.221794991	mmu-miR-6380	2	7.442770756	4.742470044	-0.650201139	Down	0.04177	0.1482835	Nlrc4	1	1.016965596	1.591091224	0.670016554	Up	0.01829418	0.046380801
chr11:119769993|119779352	5746		U3,	0.001	240.63	17.876	Up	0.044588	0.221794991	mmu-miR-667-5p	5	53.71738893	25.82011469	-1.056893772	Down	1.04E-16	2.25E-15	Nlrc4	1	1.016965596	1.591091224	0.670016554	Up	0.01829418	0.046380801
chr11:119769993|119779352	5746		U3,	0.001	240.63	17.876	Up	0.044588	0.221794991	mmu-miR-669e-5p	1	1.779793007	0.263470558	-2.755995803	Down	0.00418236	0.024295709	Nlrc4	1	1.016965596	1.591091224	0.670016554	Up	0.01829418	0.046380801
chr11:119769993|119779352	5746		U3,	0.001	240.63	17.876	Up	0.044588	0.221794991	mmu-miR-6907-5p	3	3.397786649	1.185617511	-1.518956606	Down	0.00599234	0.032267741	Nlrc4	1	1.016965596	1.591091224	0.670016554	Up	0.01829418	0.046380801
chr11:119769993|119779352	5746		U3,	0.001	240.63	17.876	Up	0.044588	0.221794991	mmu-miR-6914-5p	3	2.426990464	0.922146953	-1.396099858	Down	0.0297642	0.115501966	Nlrc4	1	1.016965596	1.591091224	0.670016554	Up	0.01829418	0.046380801
chr11:119769993|119779352	5746		U3,	0.001	240.63	17.876	Up	0.044588	0.221794991	mmu-miR-6915-5p	1	8.73716567	4.874205323	-0.841998321	Down	0.0057456	0.03102624	Nlrc4	1	1.016965596	1.591091224	0.670016554	Up	0.01829418	0.046380801
chr11:119769993|119779352	5746		U3,	0.001	240.63	17.876	Up	0.044588	0.221794991	mmu-miR-6917-5p	1	1.456194278	0.395205837	-1.881526685	Down	0.0398298	0.14325277	Nlrc4	2	1.016965596	1.591091224	0.670016554	Up	0.01829418	0.046380801
chr11:119769993|119779352	5746		U3,	0.001	240.63	17.876	Up	0.044588	0.221794991	mmu-miR-6953-5p	5	3.074187921	0.263470558	-3.544491698	Down	1.67E-05	0.000165593	Nlrc4	1	1.016965596	1.591091224	0.670016554	Up	0.01829418	0.046380801
chr11:119769993|119779352	5746		U3,	0.001	240.63	17.876	Up	0.044588	0.221794991	mmu-miR-6981-5p	1	10.51695868	6.71849923	-0.646506656	Down	0.0160593	0.0715946	Nlrc4	1	1.016965596	1.591091224	0.670016554	Up	0.01829418	0.046380801
chr11:119769993|119779352	5746		U3,	0.001	240.63	17.876	Up	0.044588	0.221794991	mmu-miR-7009-5p	1	14.40014342	7.245440346	-0.990937902	Down	4.70E-05	0.000432934	Nlrc4	1	1.016965596	1.591091224	0.670016554	Up	0.01829418	0.046380801
chr11:119769993|119779352	5746		U3,	0.001	240.63	17.876	Up	0.044588	0.221794991	mmu-miR-7023-5p	1	3.559586014	0.790411674	-2.171033303	Down	0.000328656	0.002614247	Nlrc4	1	1.016965596	1.591091224	0.670016554	Up	0.01829418	0.046380801
chr11:119769993|119779352	5746		U3,	0.001	240.63	17.876	Up	0.044588	0.221794991	mmu-miR-7240-5p	1	45.62742072	15.80823348	-1.529224942	Down	1.55E-24	4.30E-23	Nlrc4	1	1.016965596	1.591091224	0.670016554	Up	0.01829418	0.046380801
chr11:119769993|119779352	5746		U3,	0.001	240.63	17.876	Up	0.044588	0.221794991	mmu-miR-7664-3p	1	71.02992091	1.053882232	-6.074641314	Down	5.25E-139	4.58E-137	Nlrc4	1	1.016965596	1.591091224	0.670016554	Up	0.01829418	0.046380801
chr11:121286240|121288017	327		Fn3krp,	0.001	300.788	18.198	Up	0.020838	0.151813128	mmu-miR-6914-5p	2	2.426990464	0.922146953	-1.396099858	Down	0.0297642	0.115501966	Nlrc4	1	1.016965596	1.591091224	0.670016554	Up	0.01829418	0.046380801
chr11:121286240|121288017	327		Fn3krp,	0.001	300.788	18.198	Up	0.020838	0.151813128	mmu-miR-7023-5p	1	3.559586014	0.790411674	-2.171033303	Down	0.000328656	0.002614247	Nlrc4	1	1.016965596	1.591091224	0.670016554	Up	0.01829418	0.046380801
chr11:121360350|121361424	136		Tbcd,	0.001	240.63	17.876	Up	0.044588	0.21624195	mmu-miR-6907-5p	1	3.397786649	1.185617511	-1.518956606	Down	0.00599234	0.032267741	Nlrc4	1	1.016965596	1.591091224	0.670016554	Up	0.01829418	0.046380801
chr1:120316017|120316495	479	mmu_circ_0000066	Clasp1,	0.001	300.788	18.198	Up	0.020838	0.140039865	mmu-miR-712-3p	1	3.074187921	0.263470558	-3.544491698	Down	1.67E-05	0.000166455	Nlrc4	1	1.016965596	1.591091224	0.670016554	Up	0.01829418	0.046380801
chr11:22132005|22139241	428		Ehbp1,	0.001	240.63	17.876	Up	0.044588	0.185623621	mmu-miR-6981-5p	1	10.51695868	6.71849923	-0.646506656	Down	0.0160593	0.0715946	Nlrc4	1	1.016965596	1.591091224	0.670016554	Up	0.01829418	0.046380801
chr11:30834672|30839621	279		Erlec1,	0.001	481.261	18.876	Up	0.00212702	0.04377673	mmu-miR-6981-5p	1	10.51695868	6.71849923	-0.646506656	Down	0.0160593	0.0715946	Nlrc4	1	1.016965596	1.591091224	0.670016554	Up	0.01829418	0.046380801
chr11:30955458|30961586	625		Asb3,	0.001	300.788	18.198	Up	0.020838	0.1491729	mmu-miR-6954-3p	1	3.235987285	1.185617511	-1.448567278	Down	0.00964688	0.048284775	Nlrc4	1	1.016965596	1.591091224	0.670016554	Up	0.01829418	0.046380801
chr11:50184966|50185323	358		SNORA17,U6,SNORA70,5S_rRNA,SCARNA4,U1,7SK,SCARNA21,U6atac,	0.001	360.946	18.461	Up	0.00973854	0.113318064	mmu-miR-6953-5p	1	3.074187921	0.263470558	-3.544491698	Down	1.67E-05	0.000165593	Nlrc4	1	1.016965596	1.591091224	0.670016554	Up	0.01829418	0.046380801
chr11:50217956|50221426	387		Rufy1,	0.001	300.788	18.198	Up	0.020838	0.138905939	mmu-miR-667-5p	1	53.71738893	25.82011469	-1.056893772	Down	1.04E-16	2.25E-15	Nlrc4	1	1.016965596	1.591091224	0.670016554	Up	0.01829418	0.046380801
chr11:50217956|50221426	387		Rufy1,	0.001	300.788	18.198	Up	0.020838	0.138905939	mmu-miR-6932-5p	1	9.222563763	1.712558627	-2.429014481	Down	4.03E-10	6.23E-09	Nlrc4	1	1.016965596	1.591091224	0.670016554	Up	0.01829418	0.046380801
chr11:51931489|51932806	810		Ppp2ca,	0.001	240.63	17.876	Up	0.044588	0.189946034	mmu-miR-7663-3p	1	12.45855105	7.904116741	-0.65646013	Down	0.00790666	0.041412752	Nlrc4	1	1.016965596	1.591091224	0.670016554	Up	0.01829418	0.046380801
chr1:157800284|157809690	1019	mmu_circ_0000094	Cep350,	0.001	1804.728	20.783	Up	1.15E-10	2.70E-08	mmu-miR-667-5p	1	53.71738893	25.82011469	-1.056893772	Down	1.04E-16	2.25E-15	Nlrc4	1	1.016965596	1.591091224	0.670016554	Up	0.01829418	0.046380801
chr1:157800284|157809690	1019	mmu_circ_0000094	Cep350,	0.001	1804.728	20.783	Up	1.15E-10	2.70E-08	mmu-miR-6914-5p	1	2.426990464	0.922146953	-1.396099858	Down	0.0297642	0.115501966	Nlrc4	1	1.016965596	1.591091224	0.670016554	Up	0.01829418	0.046380801
chr11:60083820|60088504	229	mmu_circ_0000268	Tom1l2,	105.563	721.891	2.774	Up	0.00342378	0.065932793	mmu-miR-6981-5p	1	10.51695868	6.71849923	-0.646506656	Down	0.0160593	0.0715946	Nlrc4	1	1.016965596	1.591091224	0.670016554	Up	0.01829418	0.046380801
chr11:60083820|60088504	229	mmu_circ_0000268	Tom1l2,	105.563	721.891	2.774	Up	0.00342378	0.065932793	mmu-miR-7023-5p	1	3.559586014	0.790411674	-2.171033303	Down	0.000328656	0.002614247	Nlrc4	1	1.016965596	1.591091224	0.670016554	Up	0.01829418	0.046380801
chr11:60274289|60276136	1720		Drg2,	0.001	240.63	17.876	Up	0.044588	0.201964627	mmu-miR-188-5p	1	6.633773935	2.63470558	-1.332188094	Down	0.000472474	0.003637481	Nlrc4	1	1.016965596	1.591091224	0.670016554	Up	0.01829418	0.046380801
chr11:60274289|60276136	1720		Drg2,	0.001	240.63	17.876	Up	0.044588	0.201964627	mmu-miR-6953-5p	2	3.074187921	0.263470558	-3.544491698	Down	1.67E-05	0.000165593	Nlrc4	1	1.016965596	1.591091224	0.670016554	Up	0.01829418	0.046380801
chr11:60274289|60276136	1720		Drg2,	0.001	240.63	17.876	Up	0.044588	0.201964627	mmu-miR-6954-3p	1	3.235987285	1.185617511	-1.448567278	Down	0.00964688	0.048284775	Nlrc4	1	1.016965596	1.591091224	0.670016554	Up	0.01829418	0.046380801
chr11:60274289|60276136	1720		Drg2,	0.001	240.63	17.876	Up	0.044588	0.201964627	mmu-miR-6981-5p	1	10.51695868	6.71849923	-0.646506656	Down	0.0160593	0.0715946	Nlrc4	1	1.016965596	1.591091224	0.670016554	Up	0.01829418	0.046380801
chr11:60274289|60276136	1720		Drg2,	0.001	240.63	17.876	Up	0.044588	0.201964627	mmu-miR-7023-5p	1	3.559586014	0.790411674	-2.171033303	Down	0.000328656	0.002614247	Nlrc4	1	1.016965596	1.591091224	0.670016554	Up	0.01829418	0.046380801
chr11:60274289|60276136	1720		Drg2,	0.001	240.63	17.876	Up	0.044588	0.201964627	mmu-miR-7240-5p	2	45.62742072	15.80823348	-1.529224942	Down	1.55E-24	4.30E-23	Nlrc4	1	1.016965596	1.591091224	0.670016554	Up	0.01829418	0.046380801
chr11:6093157|6093479	323	mmu_circ_0000229	Nudcd3,	211.126	661.734	1.648	Up	0.042209	0.219580153	mmu-miR-6907-5p	1	3.397786649	1.185617511	-1.518956606	Down	0.00599234	0.032267741	Nlrc4	1	1.016965596	1.591091224	0.670016554	Up	0.01829418	0.046380801
chr11:6093157|6093479	323	mmu_circ_0000229	Nudcd3,	211.126	661.734	1.648	Up	0.042209	0.219580153	mmu-miR-6914-5p	1	2.426990464	0.922146953	-1.396099858	Down	0.0297642	0.115501966	Nlrc4	1	1.016965596	1.591091224	0.670016554	Up	0.01829418	0.046380801
chr11:6093157|6093479	323	mmu_circ_0000229	Nudcd3,	211.126	661.734	1.648	Up	0.042209	0.219580153	mmu-miR-7009-5p	1	14.40014342	7.245440346	-0.990937902	Down	4.70E-05	0.000432934	Nlrc4	1	1.016965596	1.591091224	0.670016554	Up	0.01829418	0.046380801
chr11:61842755|61856577	13823		Specc1,	0.001	360.946	18.461	Up	0.00973854	0.105490172	mmu-miR-184-5p	1	1.941592371	0.658676395	-1.559598591	Down	0.0356584	0.131456063	Nlrc4	1	1.016965596	1.591091224	0.670016554	Up	0.01829418	0.046380801
chr11:61842755|61856577	13823		Specc1,	0.001	360.946	18.461	Up	0.00973854	0.105490172	mmu-miR-188-5p	3	6.633773935	2.63470558	-1.332188094	Down	0.000472474	0.003637481	Nlrc4	1	1.016965596	1.591091224	0.670016554	Up	0.01829418	0.046380801
chr11:61842755|61856577	13823		Specc1,	0.001	360.946	18.461	Up	0.00973854	0.105490172	mmu-miR-6372	1	0.970796186	0.131735279	-2.881526685	Down	0.0356382	0.132400057	Nlrc4	1	1.016965596	1.591091224	0.670016554	Up	0.01829418	0.046380801
chr11:61842755|61856577	13823		Specc1,	0.001	360.946	18.461	Up	0.00973854	0.105490172	mmu-miR-6380	4	7.442770756	4.742470044	-0.650201139	Down	0.04177	0.1482835	Nlrc4	1	1.016965596	1.591091224	0.670016554	Up	0.01829418	0.046380801
chr11:61842755|61856577	13823		Specc1,	0.001	360.946	18.461	Up	0.00973854	0.105490172	mmu-miR-667-5p	6	53.71738893	25.82011469	-1.056893772	Down	1.04E-16	2.25E-15	Nlrc4	1	1.016965596	1.591091224	0.670016554	Up	0.01829418	0.046380801
chr11:61842755|61856577	13823		Specc1,	0.001	360.946	18.461	Up	0.00973854	0.105490172	mmu-miR-669e-5p	3	1.779793007	0.263470558	-2.755995803	Down	0.00418236	0.024295709	Nlrc4	1	1.016965596	1.591091224	0.670016554	Up	0.01829418	0.046380801
chr11:61842755|61856577	13823		Specc1,	0.001	360.946	18.461	Up	0.00973854	0.105490172	mmu-miR-6907-5p	5	3.397786649	1.185617511	-1.518956606	Down	0.00599234	0.032267741	Nlrc4	1	1.016965596	1.591091224	0.670016554	Up	0.01829418	0.046380801
chr11:61842755|61856577	13823		Specc1,	0.001	360.946	18.461	Up	0.00973854	0.105490172	mmu-miR-6914-5p	2	2.426990464	0.922146953	-1.396099858	Down	0.0297642	0.115501966	Nlrc4	1	1.016965596	1.591091224	0.670016554	Up	0.01829418	0.046380801
chr11:61842755|61856577	13823		Specc1,	0.001	360.946	18.461	Up	0.00973854	0.105490172	mmu-miR-6915-5p	2	8.73716567	4.874205323	-0.841998321	Down	0.0057456	0.03102624	Nlrc4	1	1.016965596	1.591091224	0.670016554	Up	0.01829418	0.046380801
chr11:61842755|61856577	13823		Specc1,	0.001	360.946	18.461	Up	0.00973854	0.105490172	mmu-miR-6917-5p	4	1.456194278	0.395205837	-1.881526685	Down	0.0398298	0.14325277	Nlrc4	2	1.016965596	1.591091224	0.670016554	Up	0.01829418	0.046380801
chr11:61842755|61856577	13823		Specc1,	0.001	360.946	18.461	Up	0.00973854	0.105490172	mmu-miR-6932-5p	3	9.222563763	1.712558627	-2.429014481	Down	4.03E-10	6.23E-09	Nlrc4	1	1.016965596	1.591091224	0.670016554	Up	0.01829418	0.046380801
chr11:61842755|61856577	13823		Specc1,	0.001	360.946	18.461	Up	0.00973854	0.105490172	mmu-miR-6953-5p	8	3.074187921	0.263470558	-3.544491698	Down	1.67E-05	0.000165593	Nlrc4	1	1.016965596	1.591091224	0.670016554	Up	0.01829418	0.046380801
chr11:61842755|61856577	13823		Specc1,	0.001	360.946	18.461	Up	0.00973854	0.105490172	mmu-miR-6954-3p	1	3.235987285	1.185617511	-1.448567278	Down	0.00964688	0.048284775	Nlrc4	1	1.016965596	1.591091224	0.670016554	Up	0.01829418	0.046380801
chr11:61842755|61856577	13823		Specc1,	0.001	360.946	18.461	Up	0.00973854	0.105490172	mmu-miR-6981-5p	9	10.51695868	6.71849923	-0.646506656	Down	0.0160593	0.0715946	Nlrc4	1	1.016965596	1.591091224	0.670016554	Up	0.01829418	0.046380801
chr11:61842755|61856577	13823		Specc1,	0.001	360.946	18.461	Up	0.00973854	0.105490172	mmu-miR-7023-5p	8	3.559586014	0.790411674	-2.171033303	Down	0.000328656	0.002614247	Nlrc4	1	1.016965596	1.591091224	0.670016554	Up	0.01829418	0.046380801
chr11:61842755|61856577	13823		Specc1,	0.001	360.946	18.461	Up	0.00973854	0.105490172	mmu-miR-7240-5p	1	45.62742072	15.80823348	-1.529224942	Down	1.55E-24	4.30E-23	Nlrc4	1	1.016965596	1.591091224	0.670016554	Up	0.01829418	0.046380801
chr11:61842755|61856577	13823		Specc1,	0.001	360.946	18.461	Up	0.00973854	0.105490172	mmu-miR-7663-3p	2	12.45855105	7.904116741	-0.65646013	Down	0.00790666	0.041412752	Nlrc4	1	1.016965596	1.591091224	0.670016554	Up	0.01829418	0.046380801
chr11:61842755|61856577	13823		Specc1,	0.001	360.946	18.461	Up	0.00973854	0.105490172	mmu-miR-7664-3p	5	71.02992091	1.053882232	-6.074641314	Down	5.25E-139	4.58E-137	Nlrc4	1	1.016965596	1.591091224	0.670016554	Up	0.01829418	0.046380801
chr11:61842755|61856577	13823		Specc1,	0.001	360.946	18.461	Up	0.00973854	0.105490172	mmu-miR-8096	1	1.456194278	0.131735279	-3.466489186	Down	0.00431824	0.024637101	Nlrc4	1	1.016965596	1.591091224	0.670016554	Up	0.01829418	0.046380801
chr11:62198220|62203294	230		Ncor1,	0.001	240.63	17.876	Up	0.044588	0.188725301	mmu-miR-184-5p	1	1.941592371	0.658676395	-1.559598591	Down	0.0356584	0.131456063	Nlrc4	1	1.016965596	1.591091224	0.670016554	Up	0.01829418	0.046380801
chr1:162669027|162671062	310		Rabgap1l,	0.001	360.946	18.461	Up	0.00973854	0.110582801	mmu-miR-7240-5p	1	45.62742072	15.80823348	-1.529224942	Down	1.55E-24	4.30E-23	Nlrc4	1	1.016965596	1.591091224	0.670016554	Up	0.01829418	0.046380801
chr11:72542263|72545915	440		Ankfy1,	0.001	421.103	18.684	Up	0.00455126	0.077254119	mmu-miR-188-5p	1	6.633773935	2.63470558	-1.332188094	Down	0.000472474	0.003637481	Nlrc4	1	1.016965596	1.591091224	0.670016554	Up	0.01829418	0.046380801
chr11:72542263|72545915	440		Ankfy1,	0.001	421.103	18.684	Up	0.00455126	0.077254119	mmu-miR-712-3p	1	3.074187921	0.263470558	-3.544491698	Down	1.67E-05	0.000166455	Nlrc4	1	1.016965596	1.591091224	0.670016554	Up	0.01829418	0.046380801
chr1:174104074|174117591	1662		Dcaf8,	0.001	300.788	18.198	Up	0.020838	0.140902534	mmu-miR-184-5p	1	1.941592371	0.658676395	-1.559598591	Down	0.0356584	0.131456063	Nlrc4	1	1.016965596	1.591091224	0.670016554	Up	0.01829418	0.046380801
chr1:174104074|174117591	1662		Dcaf8,	0.001	300.788	18.198	Up	0.020838	0.140902534	mmu-miR-6372	1	0.970796186	0.131735279	-2.881526685	Down	0.0356382	0.132400057	Nlrc4	1	1.016965596	1.591091224	0.670016554	Up	0.01829418	0.046380801
chr1:174104074|174117591	1662		Dcaf8,	0.001	300.788	18.198	Up	0.020838	0.140902534	mmu-miR-6380	1	7.442770756	4.742470044	-0.650201139	Down	0.04177	0.1482835	Nlrc4	1	1.016965596	1.591091224	0.670016554	Up	0.01829418	0.046380801
chr1:174104074|174117591	1662		Dcaf8,	0.001	300.788	18.198	Up	0.020838	0.140902534	mmu-miR-669e-5p	1	1.779793007	0.263470558	-2.755995803	Down	0.00418236	0.024295709	Nlrc4	1	1.016965596	1.591091224	0.670016554	Up	0.01829418	0.046380801
chr1:174104074|174117591	1662		Dcaf8,	0.001	300.788	18.198	Up	0.020838	0.140902534	mmu-miR-6907-5p	1	3.397786649	1.185617511	-1.518956606	Down	0.00599234	0.032267741	Nlrc4	1	1.016965596	1.591091224	0.670016554	Up	0.01829418	0.046380801
chr1:174104074|174117591	1662		Dcaf8,	0.001	300.788	18.198	Up	0.020838	0.140902534	mmu-miR-6953-5p	1	3.074187921	0.263470558	-3.544491698	Down	1.67E-05	0.000165593	Nlrc4	1	1.016965596	1.591091224	0.670016554	Up	0.01829418	0.046380801
chr1:174104074|174117591	1662		Dcaf8,	0.001	300.788	18.198	Up	0.020838	0.140902534	mmu-miR-6981-5p	3	10.51695868	6.71849923	-0.646506656	Down	0.0160593	0.0715946	Nlrc4	1	1.016965596	1.591091224	0.670016554	Up	0.01829418	0.046380801
chr1:174104074|174117591	1662		Dcaf8,	0.001	300.788	18.198	Up	0.020838	0.140902534	mmu-miR-7023-5p	3	3.559586014	0.790411674	-2.171033303	Down	0.000328656	0.002614247	Nlrc4	1	1.016965596	1.591091224	0.670016554	Up	0.01829418	0.046380801
chr1:174104074|174117591	1662		Dcaf8,	0.001	300.788	18.198	Up	0.020838	0.140902534	mmu-miR-7663-3p	1	12.45855105	7.904116741	-0.65646013	Down	0.00790666	0.041412752	Nlrc4	1	1.016965596	1.591091224	0.670016554	Up	0.01829418	0.046380801
chr11:74249203|74255287	431		Rap1gap2,	0.001	300.788	18.198	Up	0.020838	0.167773922	mmu-miR-6915-5p	1	8.73716567	4.874205323	-0.841998321	Down	0.0057456	0.03102624	Nlrc4	1	1.016965596	1.591091224	0.670016554	Up	0.01829418	0.046380801
chr11:74249203|74255287	431		Rap1gap2,	0.001	300.788	18.198	Up	0.020838	0.167773922	mmu-miR-7009-5p	1	14.40014342	7.245440346	-0.990937902	Down	4.70E-05	0.000432934	Nlrc4	1	1.016965596	1.591091224	0.670016554	Up	0.01829418	0.046380801
chr1:175801509|175835762	34254		U6,SNORA17,7SK,U1,U2,5S_rRNA,SNORA70,mmu-mir-1194,U5,Mndal,	0.001	421.103	18.684	Up	0.00455126	0.066023344	mmu-miR-184-5p	4	1.941592371	0.658676395	-1.559598591	Down	0.0356584	0.131456063	Nlrc4	1	1.016965596	1.591091224	0.670016554	Up	0.01829418	0.046380801
chr1:175801509|175835762	34254		U6,SNORA17,7SK,U1,U2,5S_rRNA,SNORA70,mmu-mir-1194,U5,Mndal,	0.001	421.103	18.684	Up	0.00455126	0.066023344	mmu-miR-188-5p	3	6.633773935	2.63470558	-1.332188094	Down	0.000472474	0.003637481	Nlrc4	1	1.016965596	1.591091224	0.670016554	Up	0.01829418	0.046380801
chr1:175801509|175835762	34254		U6,SNORA17,7SK,U1,U2,5S_rRNA,SNORA70,mmu-mir-1194,U5,Mndal,	0.001	421.103	18.684	Up	0.00455126	0.066023344	mmu-miR-6372	2	0.970796186	0.131735279	-2.881526685	Down	0.0356382	0.132400057	Nlrc4	1	1.016965596	1.591091224	0.670016554	Up	0.01829418	0.046380801
chr1:175801509|175835762	34254		U6,SNORA17,7SK,U1,U2,5S_rRNA,SNORA70,mmu-mir-1194,U5,Mndal,	0.001	421.103	18.684	Up	0.00455126	0.066023344	mmu-miR-6380	6	7.442770756	4.742470044	-0.650201139	Down	0.04177	0.1482835	Nlrc4	1	1.016965596	1.591091224	0.670016554	Up	0.01829418	0.046380801
chr1:175801509|175835762	34254		U6,SNORA17,7SK,U1,U2,5S_rRNA,SNORA70,mmu-mir-1194,U5,Mndal,	0.001	421.103	18.684	Up	0.00455126	0.066023344	mmu-miR-667-5p	5	53.71738893	25.82011469	-1.056893772	Down	1.04E-16	2.25E-15	Nlrc4	1	1.016965596	1.591091224	0.670016554	Up	0.01829418	0.046380801
chr1:175801509|175835762	34254		U6,SNORA17,7SK,U1,U2,5S_rRNA,SNORA70,mmu-mir-1194,U5,Mndal,	0.001	421.103	18.684	Up	0.00455126	0.066023344	mmu-miR-669e-5p	4	1.779793007	0.263470558	-2.755995803	Down	0.00418236	0.024295709	Nlrc4	1	1.016965596	1.591091224	0.670016554	Up	0.01829418	0.046380801
chr1:175801509|175835762	34254		U6,SNORA17,7SK,U1,U2,5S_rRNA,SNORA70,mmu-mir-1194,U5,Mndal,	0.001	421.103	18.684	Up	0.00455126	0.066023344	mmu-miR-6907-5p	5	3.397786649	1.185617511	-1.518956606	Down	0.00599234	0.032267741	Nlrc4	1	1.016965596	1.591091224	0.670016554	Up	0.01829418	0.046380801
chr1:175801509|175835762	34254		U6,SNORA17,7SK,U1,U2,5S_rRNA,SNORA70,mmu-mir-1194,U5,Mndal,	0.001	421.103	18.684	Up	0.00455126	0.066023344	mmu-miR-6914-5p	3	2.426990464	0.922146953	-1.396099858	Down	0.0297642	0.115501966	Nlrc4	1	1.016965596	1.591091224	0.670016554	Up	0.01829418	0.046380801
chr1:175801509|175835762	34254		U6,SNORA17,7SK,U1,U2,5S_rRNA,SNORA70,mmu-mir-1194,U5,Mndal,	0.001	421.103	18.684	Up	0.00455126	0.066023344	mmu-miR-6915-5p	5	8.73716567	4.874205323	-0.841998321	Down	0.0057456	0.03102624	Nlrc4	1	1.016965596	1.591091224	0.670016554	Up	0.01829418	0.046380801
chr1:175801509|175835762	34254		U6,SNORA17,7SK,U1,U2,5S_rRNA,SNORA70,mmu-mir-1194,U5,Mndal,	0.001	421.103	18.684	Up	0.00455126	0.066023344	mmu-miR-6917-5p	6	1.456194278	0.395205837	-1.881526685	Down	0.0398298	0.14325277	Nlrc4	2	1.016965596	1.591091224	0.670016554	Up	0.01829418	0.046380801
chr1:175801509|175835762	34254		U6,SNORA17,7SK,U1,U2,5S_rRNA,SNORA70,mmu-mir-1194,U5,Mndal,	0.001	421.103	18.684	Up	0.00455126	0.066023344	mmu-miR-6932-5p	12	9.222563763	1.712558627	-2.429014481	Down	4.03E-10	6.23E-09	Nlrc4	1	1.016965596	1.591091224	0.670016554	Up	0.01829418	0.046380801
chr1:175801509|175835762	34254		U6,SNORA17,7SK,U1,U2,5S_rRNA,SNORA70,mmu-mir-1194,U5,Mndal,	0.001	421.103	18.684	Up	0.00455126	0.066023344	mmu-miR-6953-5p	9	3.074187921	0.263470558	-3.544491698	Down	1.67E-05	0.000165593	Nlrc4	1	1.016965596	1.591091224	0.670016554	Up	0.01829418	0.046380801
chr1:175801509|175835762	34254		U6,SNORA17,7SK,U1,U2,5S_rRNA,SNORA70,mmu-mir-1194,U5,Mndal,	0.001	421.103	18.684	Up	0.00455126	0.066023344	mmu-miR-6954-3p	1	3.235987285	1.185617511	-1.448567278	Down	0.00964688	0.048284775	Nlrc4	1	1.016965596	1.591091224	0.670016554	Up	0.01829418	0.046380801
chr1:175801509|175835762	34254		U6,SNORA17,7SK,U1,U2,5S_rRNA,SNORA70,mmu-mir-1194,U5,Mndal,	0.001	421.103	18.684	Up	0.00455126	0.066023344	mmu-miR-6981-5p	32	10.51695868	6.71849923	-0.646506656	Down	0.0160593	0.0715946	Nlrc4	1	1.016965596	1.591091224	0.670016554	Up	0.01829418	0.046380801
chr1:175801509|175835762	34254		U6,SNORA17,7SK,U1,U2,5S_rRNA,SNORA70,mmu-mir-1194,U5,Mndal,	0.001	421.103	18.684	Up	0.00455126	0.066023344	mmu-miR-7009-5p	4	14.40014342	7.245440346	-0.990937902	Down	4.70E-05	0.000432934	Nlrc4	1	1.016965596	1.591091224	0.670016554	Up	0.01829418	0.046380801
chr1:175801509|175835762	34254		U6,SNORA17,7SK,U1,U2,5S_rRNA,SNORA70,mmu-mir-1194,U5,Mndal,	0.001	421.103	18.684	Up	0.00455126	0.066023344	mmu-miR-7023-5p	11	3.559586014	0.790411674	-2.171033303	Down	0.000328656	0.002614247	Nlrc4	1	1.016965596	1.591091224	0.670016554	Up	0.01829418	0.046380801
chr1:175801509|175835762	34254		U6,SNORA17,7SK,U1,U2,5S_rRNA,SNORA70,mmu-mir-1194,U5,Mndal,	0.001	421.103	18.684	Up	0.00455126	0.066023344	mmu-miR-7240-5p	7	45.62742072	15.80823348	-1.529224942	Down	1.55E-24	4.30E-23	Nlrc4	1	1.016965596	1.591091224	0.670016554	Up	0.01829418	0.046380801
chr1:175801509|175835762	34254		U6,SNORA17,7SK,U1,U2,5S_rRNA,SNORA70,mmu-mir-1194,U5,Mndal,	0.001	421.103	18.684	Up	0.00455126	0.066023344	mmu-miR-7663-3p	6	12.45855105	7.904116741	-0.65646013	Down	0.00790666	0.041412752	Nlrc4	1	1.016965596	1.591091224	0.670016554	Up	0.01829418	0.046380801
chr1:175801509|175835762	34254		U6,SNORA17,7SK,U1,U2,5S_rRNA,SNORA70,mmu-mir-1194,U5,Mndal,	0.001	421.103	18.684	Up	0.00455126	0.066023344	mmu-miR-7664-3p	5	71.02992091	1.053882232	-6.074641314	Down	5.25E-139	4.58E-137	Nlrc4	1	1.016965596	1.591091224	0.670016554	Up	0.01829418	0.046380801
chr1:175801509|175835762	34254		U6,SNORA17,7SK,U1,U2,5S_rRNA,SNORA70,mmu-mir-1194,U5,Mndal,	0.001	421.103	18.684	Up	0.00455126	0.066023344	mmu-miR-8096	1	1.456194278	0.131735279	-3.466489186	Down	0.00431824	0.024637101	Nlrc4	1	1.016965596	1.591091224	0.670016554	Up	0.01829418	0.046380801
chr1:175810056|175868157	4356		U6,SNORA17,7SK,U1,U2,5S_rRNA,SNORA70,mmu-mir-1194,U5,Mndal,	0.001	300.788	18.198	Up	0.020838	0.146310307	mmu-miR-184-5p	2	1.941592371	0.658676395	-1.559598591	Down	0.0356584	0.131456063	Nlrc4	1	1.016965596	1.591091224	0.670016554	Up	0.01829418	0.046380801
chr1:175810056|175868157	4356		U6,SNORA17,7SK,U1,U2,5S_rRNA,SNORA70,mmu-mir-1194,U5,Mndal,	0.001	300.788	18.198	Up	0.020838	0.146310307	mmu-miR-667-5p	1	53.71738893	25.82011469	-1.056893772	Down	1.04E-16	2.25E-15	Nlrc4	1	1.016965596	1.591091224	0.670016554	Up	0.01829418	0.046380801
chr1:175810056|175868157	4356		U6,SNORA17,7SK,U1,U2,5S_rRNA,SNORA70,mmu-mir-1194,U5,Mndal,	0.001	300.788	18.198	Up	0.020838	0.146310307	mmu-miR-669e-5p	2	1.779793007	0.263470558	-2.755995803	Down	0.00418236	0.024295709	Nlrc4	1	1.016965596	1.591091224	0.670016554	Up	0.01829418	0.046380801
chr1:175810056|175868157	4356		U6,SNORA17,7SK,U1,U2,5S_rRNA,SNORA70,mmu-mir-1194,U5,Mndal,	0.001	300.788	18.198	Up	0.020838	0.146310307	mmu-miR-6914-5p	1	2.426990464	0.922146953	-1.396099858	Down	0.0297642	0.115501966	Nlrc4	1	1.016965596	1.591091224	0.670016554	Up	0.01829418	0.046380801
chr1:175810056|175868157	4356		U6,SNORA17,7SK,U1,U2,5S_rRNA,SNORA70,mmu-mir-1194,U5,Mndal,	0.001	300.788	18.198	Up	0.020838	0.146310307	mmu-miR-6917-5p	2	1.456194278	0.395205837	-1.881526685	Down	0.0398298	0.14325277	Nlrc4	2	1.016965596	1.591091224	0.670016554	Up	0.01829418	0.046380801
chr1:175810056|175868157	4356		U6,SNORA17,7SK,U1,U2,5S_rRNA,SNORA70,mmu-mir-1194,U5,Mndal,	0.001	300.788	18.198	Up	0.020838	0.146310307	mmu-miR-6932-5p	1	9.222563763	1.712558627	-2.429014481	Down	4.03E-10	6.23E-09	Nlrc4	1	1.016965596	1.591091224	0.670016554	Up	0.01829418	0.046380801
chr1:175810056|175868157	4356		U6,SNORA17,7SK,U1,U2,5S_rRNA,SNORA70,mmu-mir-1194,U5,Mndal,	0.001	300.788	18.198	Up	0.020838	0.146310307	mmu-miR-6981-5p	1	10.51695868	6.71849923	-0.646506656	Down	0.0160593	0.0715946	Nlrc4	1	1.016965596	1.591091224	0.670016554	Up	0.01829418	0.046380801
chr1:175810056|175868157	4356		U6,SNORA17,7SK,U1,U2,5S_rRNA,SNORA70,mmu-mir-1194,U5,Mndal,	0.001	300.788	18.198	Up	0.020838	0.146310307	mmu-miR-7663-3p	1	12.45855105	7.904116741	-0.65646013	Down	0.00790666	0.041412752	Nlrc4	1	1.016965596	1.591091224	0.670016554	Up	0.01829418	0.046380801
chr1:175810056|175868157	4356		U6,SNORA17,7SK,U1,U2,5S_rRNA,SNORA70,mmu-mir-1194,U5,Mndal,	0.001	300.788	18.198	Up	0.020838	0.146310307	mmu-miR-7664-3p	1	71.02992091	1.053882232	-6.074641314	Down	5.25E-139	4.58E-137	Nlrc4	1	1.016965596	1.591091224	0.670016554	Up	0.01829418	0.046380801
chr1:175842945|175912872	13259		U6,SNORA17,7SK,U1,U2,5S_rRNA,SNORA70,mmu-mir-1194,U5,	158.345	601.576	1.926	Up	0.031965	0.169775395	mmu-miR-184-5p	3	1.941592371	0.658676395	-1.559598591	Down	0.0356584	0.131456063	Nlrc4	1	1.016965596	1.591091224	0.670016554	Up	0.01829418	0.046380801
chr1:175842945|175912872	13259		U6,SNORA17,7SK,U1,U2,5S_rRNA,SNORA70,mmu-mir-1194,U5,	158.345	601.576	1.926	Up	0.031965	0.169775395	mmu-miR-6372	1	0.970796186	0.131735279	-2.881526685	Down	0.0356382	0.132400057	Nlrc4	1	1.016965596	1.591091224	0.670016554	Up	0.01829418	0.046380801
chr1:175842945|175912872	13259		U6,SNORA17,7SK,U1,U2,5S_rRNA,SNORA70,mmu-mir-1194,U5,	158.345	601.576	1.926	Up	0.031965	0.169775395	mmu-miR-6380	2	7.442770756	4.742470044	-0.650201139	Down	0.04177	0.1482835	Nlrc4	1	1.016965596	1.591091224	0.670016554	Up	0.01829418	0.046380801
chr1:175842945|175912872	13259		U6,SNORA17,7SK,U1,U2,5S_rRNA,SNORA70,mmu-mir-1194,U5,	158.345	601.576	1.926	Up	0.031965	0.169775395	mmu-miR-667-5p	1	53.71738893	25.82011469	-1.056893772	Down	1.04E-16	2.25E-15	Nlrc4	1	1.016965596	1.591091224	0.670016554	Up	0.01829418	0.046380801
chr1:175842945|175912872	13259		U6,SNORA17,7SK,U1,U2,5S_rRNA,SNORA70,mmu-mir-1194,U5,	158.345	601.576	1.926	Up	0.031965	0.169775395	mmu-miR-669e-5p	3	1.779793007	0.263470558	-2.755995803	Down	0.00418236	0.024295709	Nlrc4	1	1.016965596	1.591091224	0.670016554	Up	0.01829418	0.046380801
chr1:175842945|175912872	13259		U6,SNORA17,7SK,U1,U2,5S_rRNA,SNORA70,mmu-mir-1194,U5,	158.345	601.576	1.926	Up	0.031965	0.169775395	mmu-miR-6907-5p	3	3.397786649	1.185617511	-1.518956606	Down	0.00599234	0.032267741	Nlrc4	1	1.016965596	1.591091224	0.670016554	Up	0.01829418	0.046380801
chr1:175842945|175912872	13259		U6,SNORA17,7SK,U1,U2,5S_rRNA,SNORA70,mmu-mir-1194,U5,	158.345	601.576	1.926	Up	0.031965	0.169775395	mmu-miR-6914-5p	4	2.426990464	0.922146953	-1.396099858	Down	0.0297642	0.115501966	Nlrc4	1	1.016965596	1.591091224	0.670016554	Up	0.01829418	0.046380801
chr1:175842945|175912872	13259		U6,SNORA17,7SK,U1,U2,5S_rRNA,SNORA70,mmu-mir-1194,U5,	158.345	601.576	1.926	Up	0.031965	0.169775395	mmu-miR-6915-5p	5	8.73716567	4.874205323	-0.841998321	Down	0.0057456	0.03102624	Nlrc4	1	1.016965596	1.591091224	0.670016554	Up	0.01829418	0.046380801
chr1:175842945|175912872	13259		U6,SNORA17,7SK,U1,U2,5S_rRNA,SNORA70,mmu-mir-1194,U5,	158.345	601.576	1.926	Up	0.031965	0.169775395	mmu-miR-6917-5p	6	1.456194278	0.395205837	-1.881526685	Down	0.0398298	0.14325277	Nlrc4	2	1.016965596	1.591091224	0.670016554	Up	0.01829418	0.046380801
chr1:175842945|175912872	13259		U6,SNORA17,7SK,U1,U2,5S_rRNA,SNORA70,mmu-mir-1194,U5,	158.345	601.576	1.926	Up	0.031965	0.169775395	mmu-miR-6953-5p	1	3.074187921	0.263470558	-3.544491698	Down	1.67E-05	0.000165593	Nlrc4	1	1.016965596	1.591091224	0.670016554	Up	0.01829418	0.046380801
chr1:175842945|175912872	13259		U6,SNORA17,7SK,U1,U2,5S_rRNA,SNORA70,mmu-mir-1194,U5,	158.345	601.576	1.926	Up	0.031965	0.169775395	mmu-miR-6981-5p	5	10.51695868	6.71849923	-0.646506656	Down	0.0160593	0.0715946	Nlrc4	1	1.016965596	1.591091224	0.670016554	Up	0.01829418	0.046380801
chr1:175842945|175912872	13259		U6,SNORA17,7SK,U1,U2,5S_rRNA,SNORA70,mmu-mir-1194,U5,	158.345	601.576	1.926	Up	0.031965	0.169775395	mmu-miR-7023-5p	4	3.559586014	0.790411674	-2.171033303	Down	0.000328656	0.002614247	Nlrc4	1	1.016965596	1.591091224	0.670016554	Up	0.01829418	0.046380801
chr1:175842945|175912872	13259		U6,SNORA17,7SK,U1,U2,5S_rRNA,SNORA70,mmu-mir-1194,U5,	158.345	601.576	1.926	Up	0.031965	0.169775395	mmu-miR-7240-5p	1	45.62742072	15.80823348	-1.529224942	Down	1.55E-24	4.30E-23	Nlrc4	1	1.016965596	1.591091224	0.670016554	Up	0.01829418	0.046380801
chr1:175842945|175912872	13259		U6,SNORA17,7SK,U1,U2,5S_rRNA,SNORA70,mmu-mir-1194,U5,	158.345	601.576	1.926	Up	0.031965	0.169775395	mmu-miR-7663-3p	1	12.45855105	7.904116741	-0.65646013	Down	0.00790666	0.041412752	Nlrc4	1	1.016965596	1.591091224	0.670016554	Up	0.01829418	0.046380801
chr1:175842945|175912872	13259		U6,SNORA17,7SK,U1,U2,5S_rRNA,SNORA70,mmu-mir-1194,U5,	158.345	601.576	1.926	Up	0.031965	0.169775395	mmu-miR-7664-3p	2	71.02992091	1.053882232	-6.074641314	Down	5.25E-139	4.58E-137	Nlrc4	1	1.016965596	1.591091224	0.670016554	Up	0.01829418	0.046380801
chr1:183039291|183054115	900		Nvl,	0.001	240.63	17.876	Up	0.044588	0.197881784	mmu-miR-6372	1	0.970796186	0.131735279	-2.881526685	Down	0.0356382	0.132400057	Nlrc4	1	1.016965596	1.591091224	0.670016554	Up	0.01829418	0.046380801
chr1:183039291|183054115	900		Nvl,	0.001	240.63	17.876	Up	0.044588	0.197881784	mmu-miR-6907-5p	1	3.397786649	1.185617511	-1.518956606	Down	0.00599234	0.032267741	Nlrc4	1	1.016965596	1.591091224	0.670016554	Up	0.01829418	0.046380801
chr1:183039291|183054115	900		Nvl,	0.001	240.63	17.876	Up	0.044588	0.197881784	mmu-miR-6953-5p	1	3.074187921	0.263470558	-3.544491698	Down	1.67E-05	0.000165593	Nlrc4	1	1.016965596	1.591091224	0.670016554	Up	0.01829418	0.046380801
chr1:183039291|183054115	900		Nvl,	0.001	240.63	17.876	Up	0.044588	0.197881784	mmu-miR-7009-5p	1	14.40014342	7.245440346	-0.990937902	Down	4.70E-05	0.000432934	Nlrc4	1	1.016965596	1.591091224	0.670016554	Up	0.01829418	0.046380801
chr1:183039291|183054115	900		Nvl,	0.001	240.63	17.876	Up	0.044588	0.197881784	mmu-miR-7664-3p	1	71.02992091	1.053882232	-6.074641314	Down	5.25E-139	4.58E-137	Nlrc4	1	1.016965596	1.591091224	0.670016554	Up	0.01829418	0.046380801
chr11:83314617|83316354	223		Taf15,	211.126	721.891	1.774	Up	0.0252662	0.1375233	mmu-miR-184-5p	1	1.941592371	0.658676395	-1.559598591	Down	0.0356584	0.131456063	Nlrc4	1	1.016965596	1.591091224	0.670016554	Up	0.01829418	0.046380801
chr11:83314617|83320045	863		Taf15,	0.001	300.788	18.198	Up	0.020838	0.165747667	mmu-miR-184-5p	1	1.941592371	0.658676395	-1.559598591	Down	0.0356584	0.131456063	Nlrc4	1	1.016965596	1.591091224	0.670016554	Up	0.01829418	0.046380801
chr11:83314617|83320045	863		Taf15,	0.001	300.788	18.198	Up	0.020838	0.165747667	mmu-miR-6915-5p	1	8.73716567	4.874205323	-0.841998321	Down	0.0057456	0.03102624	Nlrc4	1	1.016965596	1.591091224	0.670016554	Up	0.01829418	0.046380801
chr11:83314617|83320045	863		Taf15,	0.001	300.788	18.198	Up	0.020838	0.165747667	mmu-miR-6981-5p	1	10.51695868	6.71849923	-0.646506656	Down	0.0160593	0.0715946	Nlrc4	1	1.016965596	1.591091224	0.670016554	Up	0.01829418	0.046380801
chr11:83314617|83320045	863		Taf15,	0.001	300.788	18.198	Up	0.020838	0.165747667	mmu-miR-7009-5p	1	14.40014342	7.245440346	-0.990937902	Down	4.70E-05	0.000432934	Nlrc4	1	1.016965596	1.591091224	0.670016554	Up	0.01829418	0.046380801
chr11:83669406|83677680	701		Hnf1b,	0.001	240.63	17.876	Up	0.044588	0.207384582	mmu-miR-188-5p	1	6.633773935	2.63470558	-1.332188094	Down	0.000472474	0.003637481	Nlrc4	1	1.016965596	1.591091224	0.670016554	Up	0.01829418	0.046380801
chr11:83669406|83677680	701		Hnf1b,	0.001	240.63	17.876	Up	0.044588	0.207384582	mmu-miR-6917-5p	1	1.456194278	0.395205837	-1.881526685	Down	0.0398298	0.14325277	Nlrc4	2	1.016965596	1.591091224	0.670016554	Up	0.01829418	0.046380801
chr11:83669406|83677680	701		Hnf1b,	0.001	240.63	17.876	Up	0.044588	0.207384582	mmu-miR-7023-5p	2	3.559586014	0.790411674	-2.171033303	Down	0.000328656	0.002614247	Nlrc4	1	1.016965596	1.591091224	0.670016554	Up	0.01829418	0.046380801
chr11:83669406|83677680	701		Hnf1b,	0.001	240.63	17.876	Up	0.044588	0.207384582	mmu-miR-7240-5p	1	45.62742072	15.80823348	-1.529224942	Down	1.55E-24	4.30E-23	Nlrc4	1	1.016965596	1.591091224	0.670016554	Up	0.01829418	0.046380801
chr11:83761947|83763196	256		Ddx52,	0.001	782.049	19.577	Up	4.74E-05	0.003253182	mmu-miR-7663-3p	1	12.45855105	7.904116741	-0.65646013	Down	0.00790666	0.041412752	Nlrc4	1	1.016965596	1.591091224	0.670016554	Up	0.01829418	0.046380801
chr11:8418202|8419573	301	mmu_circ_0000234	Tns3,	0.001	3248.511	21.631	Up	1.35E-18	8.91E-16	mmu-miR-669e-5p	1	1.779793007	0.263470558	-2.755995803	Down	0.00418236	0.024295709	Nlrc4	1	1.016965596	1.591091224	0.670016554	Up	0.01829418	0.046380801
chr11:8418202|8419573	301	mmu_circ_0000234	Tns3,	0.001	3248.511	21.631	Up	1.35E-18	8.91E-16	mmu-miR-7663-3p	1	12.45855105	7.904116741	-0.65646013	Down	0.00790666	0.041412752	Nlrc4	1	1.016965596	1.591091224	0.670016554	Up	0.01829418	0.046380801
chr11:84890767|84917528	513	mmu_circ_0000303	Usp32,	0.001	300.788	18.198	Up	0.020838	0.171121032	mmu-miR-6907-5p	1	3.397786649	1.185617511	-1.518956606	Down	0.00599234	0.032267741	Nlrc4	1	1.016965596	1.591091224	0.670016554	Up	0.01829418	0.046380801
chr1:186696338|186696487	150		C130074G19Rik,	0.001	240.63	17.876	Up	0.044588	0.199494951	mmu-miR-6914-5p	1	2.426990464	0.922146953	-1.396099858	Down	0.0297642	0.115501966	Nlrc4	1	1.016965596	1.591091224	0.670016554	Up	0.01829418	0.046380801
chr1:186696338|186696487	150		C130074G19Rik,	0.001	240.63	17.876	Up	0.044588	0.199494951	mmu-miR-6917-5p	1	1.456194278	0.395205837	-1.881526685	Down	0.0398298	0.14325277	Nlrc4	2	1.016965596	1.591091224	0.670016554	Up	0.01829418	0.046380801
chr11:86998386|87000017	356		Trim37,	0.001	300.788	18.198	Up	0.020838	0.136149869	mmu-miR-6915-5p	1	8.73716567	4.874205323	-0.841998321	Down	0.0057456	0.03102624	Nlrc4	1	1.016965596	1.591091224	0.670016554	Up	0.01829418	0.046380801
chr11:87863479|87864834	1356		Srsf1,	0.001	360.946	18.461	Up	0.00973854	0.099903465	mmu-miR-6953-5p	1	3.074187921	0.263470558	-3.544491698	Down	1.67E-05	0.000165593	Nlrc4	1	1.016965596	1.591091224	0.670016554	Up	0.01829418	0.046380801
chr2:113203993|113205986	1994	mmu_circ_0001055	Fmn1,	369.471	1082.837	1.551	Up	0.011861	0.11589992	mmu-miR-667-5p	4	53.71738893	25.82011469	-1.056893772	Down	1.04E-16	2.25E-15	Nlrc4	1	1.016965596	1.591091224	0.670016554	Up	0.01829418	0.046380801
chr11:87983067|87983676	610	mmu_circ_0000310	Cuedc1,	0.001	240.63	17.876	Up	0.044588	0.213413203	mmu-miR-6953-5p	1	3.074187921	0.263470558	-3.544491698	Down	1.67E-05	0.000165593	Nlrc4	1	1.016965596	1.591091224	0.670016554	Up	0.01829418	0.046380801
chr11:87983067|87983676	610	mmu_circ_0000310	Cuedc1,	0.001	240.63	17.876	Up	0.044588	0.213413203	mmu-miR-7023-5p	1	3.559586014	0.790411674	-2.171033303	Down	0.000328656	0.002614247	Nlrc4	1	1.016965596	1.591091224	0.670016554	Up	0.01829418	0.046380801
chr11:88293508|88403649	1447		Msi2,	0.001	300.788	18.198	Up	0.020838	0.166957504	mmu-miR-6907-5p	1	3.397786649	1.185617511	-1.518956606	Down	0.00599234	0.032267741	Nlrc4	1	1.016965596	1.591091224	0.670016554	Up	0.01829418	0.046380801
chr11:88293508|88403649	1447		Msi2,	0.001	300.788	18.198	Up	0.020838	0.166957504	mmu-miR-7023-5p	2	3.559586014	0.790411674	-2.171033303	Down	0.000328656	0.002614247	Nlrc4	1	1.016965596	1.591091224	0.670016554	Up	0.01829418	0.046380801
chr1:189867213|189890336	533		Esrrg,	0.001	421.103	18.684	Up	0.00455126	0.071368091	mmu-miR-667-5p	1	53.71738893	25.82011469	-1.056893772	Down	1.04E-16	2.25E-15	Nlrc4	1	1.016965596	1.591091224	0.670016554	Up	0.01829418	0.046380801
chr1:189867213|189890336	533		Esrrg,	0.001	421.103	18.684	Up	0.00455126	0.071368091	mmu-miR-712-3p	1	3.074187921	0.263470558	-3.544491698	Down	1.67E-05	0.000166455	Nlrc4	1	1.016965596	1.591091224	0.670016554	Up	0.01829418	0.046380801
chr11:9116161|9120898	218		Abca13,	0.001	240.63	17.876	Up	0.044588	0.208859579	mmu-miR-6907-5p	1	3.397786649	1.185617511	-1.518956606	Down	0.00599234	0.032267741	Nlrc4	1	1.016965596	1.591091224	0.670016554	Up	0.01829418	0.046380801
chr1:192657885|192668481	209		Rps6kc1,	0.001	300.788	18.198	Up	0.020838	0.142957363	mmu-miR-7663-3p	1	12.45855105	7.904116741	-0.65646013	Down	0.00790666	0.041412752	Nlrc4	1	1.016965596	1.591091224	0.670016554	Up	0.01829418	0.046380801
chr11:93766473|93795272	1950		Mbtd1,	0.001	842.207	19.684	Up	2.22E-05	0.001824437	mmu-miR-667-5p	2	53.71738893	25.82011469	-1.056893772	Down	1.04E-16	2.25E-15	Nlrc4	1	1.016965596	1.591091224	0.670016554	Up	0.01829418	0.046380801
chr11:93766473|93795272	1950		Mbtd1,	0.001	842.207	19.684	Up	2.22E-05	0.001824437	mmu-miR-6907-5p	1	3.397786649	1.185617511	-1.518956606	Down	0.00599234	0.032267741	Nlrc4	1	1.016965596	1.591091224	0.670016554	Up	0.01829418	0.046380801
chr11:93766473|93795272	1950		Mbtd1,	0.001	842.207	19.684	Up	2.22E-05	0.001824437	mmu-miR-6914-5p	1	2.426990464	0.922146953	-1.396099858	Down	0.0297642	0.115501966	Nlrc4	1	1.016965596	1.591091224	0.670016554	Up	0.01829418	0.046380801
chr11:93766473|93795272	1950		Mbtd1,	0.001	842.207	19.684	Up	2.22E-05	0.001824437	mmu-miR-6917-5p	1	1.456194278	0.395205837	-1.881526685	Down	0.0398298	0.14325277	Nlrc4	2	1.016965596	1.591091224	0.670016554	Up	0.01829418	0.046380801
chr11:93766473|93795272	1950		Mbtd1,	0.001	842.207	19.684	Up	2.22E-05	0.001824437	mmu-miR-7009-5p	1	14.40014342	7.245440346	-0.990937902	Down	4.70E-05	0.000432934	Nlrc4	1	1.016965596	1.591091224	0.670016554	Up	0.01829418	0.046380801
chr11:93766473|93795272	1950		Mbtd1,	0.001	842.207	19.684	Up	2.22E-05	0.001824437	mmu-miR-7663-3p	1	12.45855105	7.904116741	-0.65646013	Down	0.00790666	0.041412752	Nlrc4	1	1.016965596	1.591091224	0.670016554	Up	0.01829418	0.046380801
chr11:9477154|9488500	717		Abca13,	0.001	481.261	18.876	Up	0.00212702	0.044052056	mmu-miR-6372	1	0.970796186	0.131735279	-2.881526685	Down	0.0356382	0.132400057	Nlrc4	1	1.016965596	1.591091224	0.670016554	Up	0.01829418	0.046380801
chr11:9477154|9488500	717		Abca13,	0.001	481.261	18.876	Up	0.00212702	0.044052056	mmu-miR-6981-5p	4	10.51695868	6.71849923	-0.646506656	Down	0.0160593	0.0715946	Nlrc4	1	1.016965596	1.591091224	0.670016554	Up	0.01829418	0.046380801
chr11:9477154|9488500	717		Abca13,	0.001	481.261	18.876	Up	0.00212702	0.044052056	mmu-miR-7023-5p	1	3.559586014	0.790411674	-2.171033303	Down	0.000328656	0.002614247	Nlrc4	1	1.016965596	1.591091224	0.670016554	Up	0.01829418	0.046380801
chr11:97079822|97086107	498		Npepps,	0.001	300.788	18.198	Up	0.020838	0.141192457	mmu-miR-6932-5p	1	9.222563763	1.712558627	-2.429014481	Down	4.03E-10	6.23E-09	Nlrc4	1	1.016965596	1.591091224	0.670016554	Up	0.01829418	0.046380801
chr11:97079822|97086107	498		Npepps,	0.001	300.788	18.198	Up	0.020838	0.141192457	mmu-miR-6953-5p	1	3.074187921	0.263470558	-3.544491698	Down	1.67E-05	0.000165593	Nlrc4	1	1.016965596	1.591091224	0.670016554	Up	0.01829418	0.046380801
chr11:97079822|97086107	498		Npepps,	0.001	300.788	18.198	Up	0.020838	0.141192457	mmu-miR-7009-5p	1	14.40014342	7.245440346	-0.990937902	Down	4.70E-05	0.000432934	Nlrc4	1	1.016965596	1.591091224	0.670016554	Up	0.01829418	0.046380801
chr11:97239250|97240025	300		Socs7,	0.001	481.261	18.876	Up	0.00212702	0.048640812	mmu-miR-667-5p	1	53.71738893	25.82011469	-1.056893772	Down	1.04E-16	2.25E-15	Nlrc4	1	1.016965596	1.591091224	0.670016554	Up	0.01829418	0.046380801
chr11:98858043|98859233	238		Top2a,	0.001	601.576	19.198	Up	0.000464564	0.019612939	mmu-miR-6915-5p	1	8.73716567	4.874205323	-0.841998321	Down	0.0057456	0.03102624	Nlrc4	1	1.016965596	1.591091224	0.670016554	Up	0.01829418	0.046380801
chr1:20188099|20213053	1713		Pkhd1,	0.001	300.788	18.198	Up	0.020838	0.145999009	mmu-miR-667-5p	1	53.71738893	25.82011469	-1.056893772	Down	1.04E-16	2.25E-15	Nlrc4	1	1.016965596	1.591091224	0.670016554	Up	0.01829418	0.046380801
chr1:20188099|20213053	1713		Pkhd1,	0.001	300.788	18.198	Up	0.020838	0.145999009	mmu-miR-6907-5p	2	3.397786649	1.185617511	-1.518956606	Down	0.00599234	0.032267741	Nlrc4	1	1.016965596	1.591091224	0.670016554	Up	0.01829418	0.046380801
chr1:20188099|20213053	1713		Pkhd1,	0.001	300.788	18.198	Up	0.020838	0.145999009	mmu-miR-6914-5p	2	2.426990464	0.922146953	-1.396099858	Down	0.0297642	0.115501966	Nlrc4	1	1.016965596	1.591091224	0.670016554	Up	0.01829418	0.046380801
chr1:20188099|20213053	1713		Pkhd1,	0.001	300.788	18.198	Up	0.020838	0.145999009	mmu-miR-6954-3p	1	3.235987285	1.185617511	-1.448567278	Down	0.00964688	0.048284775	Nlrc4	1	1.016965596	1.591091224	0.670016554	Up	0.01829418	0.046380801
chr1:20188099|20213053	1713		Pkhd1,	0.001	300.788	18.198	Up	0.020838	0.145999009	mmu-miR-6981-5p	2	10.51695868	6.71849923	-0.646506656	Down	0.0160593	0.0715946	Nlrc4	1	1.016965596	1.591091224	0.670016554	Up	0.01829418	0.046380801
chr1:20348921|20371675	860		Pkhd1,	0.001	421.103	18.684	Up	0.00455126	0.0776544	mmu-miR-188-5p	1	6.633773935	2.63470558	-1.332188094	Down	0.000472474	0.003637481	Nlrc4	1	1.016965596	1.591091224	0.670016554	Up	0.01829418	0.046380801
chr1:20348921|20371675	860		Pkhd1,	0.001	421.103	18.684	Up	0.00455126	0.0776544	mmu-miR-6372	1	0.970796186	0.131735279	-2.881526685	Down	0.0356382	0.132400057	Nlrc4	1	1.016965596	1.591091224	0.670016554	Up	0.01829418	0.046380801
chr1:20348921|20371675	860		Pkhd1,	0.001	421.103	18.684	Up	0.00455126	0.0776544	mmu-miR-669e-5p	2	1.779793007	0.263470558	-2.755995803	Down	0.00418236	0.024295709	Nlrc4	1	1.016965596	1.591091224	0.670016554	Up	0.01829418	0.046380801
chr1:20348921|20371675	860		Pkhd1,	0.001	421.103	18.684	Up	0.00455126	0.0776544	mmu-miR-6907-5p	1	3.397786649	1.185617511	-1.518956606	Down	0.00599234	0.032267741	Nlrc4	1	1.016965596	1.591091224	0.670016554	Up	0.01829418	0.046380801
chr1:20348921|20371675	860		Pkhd1,	0.001	421.103	18.684	Up	0.00455126	0.0776544	mmu-miR-6917-5p	1	1.456194278	0.395205837	-1.881526685	Down	0.0398298	0.14325277	Nlrc4	2	1.016965596	1.591091224	0.670016554	Up	0.01829418	0.046380801
chr1:20348921|20371675	860		Pkhd1,	0.001	421.103	18.684	Up	0.00455126	0.0776544	mmu-miR-7664-3p	1	71.02992091	1.053882232	-6.074641314	Down	5.25E-139	4.58E-137	Nlrc4	1	1.016965596	1.591091224	0.670016554	Up	0.01829418	0.046380801
chr1:20440302|20514346	3015		Pkhd1,	0.001	240.63	17.876	Up	0.044588	0.181943351	mmu-miR-6372	1	0.970796186	0.131735279	-2.881526685	Down	0.0356382	0.132400057	Nlrc4	1	1.016965596	1.591091224	0.670016554	Up	0.01829418	0.046380801
chr1:20440302|20514346	3015		Pkhd1,	0.001	240.63	17.876	Up	0.044588	0.181943351	mmu-miR-6380	1	7.442770756	4.742470044	-0.650201139	Down	0.04177	0.1482835	Nlrc4	1	1.016965596	1.591091224	0.670016554	Up	0.01829418	0.046380801
chr1:20440302|20514346	3015		Pkhd1,	0.001	240.63	17.876	Up	0.044588	0.181943351	mmu-miR-6914-5p	4	2.426990464	0.922146953	-1.396099858	Down	0.0297642	0.115501966	Nlrc4	1	1.016965596	1.591091224	0.670016554	Up	0.01829418	0.046380801
chr1:20440302|20514346	3015		Pkhd1,	0.001	240.63	17.876	Up	0.044588	0.181943351	mmu-miR-6915-5p	1	8.73716567	4.874205323	-0.841998321	Down	0.0057456	0.03102624	Nlrc4	1	1.016965596	1.591091224	0.670016554	Up	0.01829418	0.046380801
chr1:20440302|20514346	3015		Pkhd1,	0.001	240.63	17.876	Up	0.044588	0.181943351	mmu-miR-6917-5p	4	1.456194278	0.395205837	-1.881526685	Down	0.0398298	0.14325277	Nlrc4	2	1.016965596	1.591091224	0.670016554	Up	0.01829418	0.046380801
chr1:20440302|20514346	3015		Pkhd1,	0.001	240.63	17.876	Up	0.044588	0.181943351	mmu-miR-6953-5p	1	3.074187921	0.263470558	-3.544491698	Down	1.67E-05	0.000165593	Nlrc4	1	1.016965596	1.591091224	0.670016554	Up	0.01829418	0.046380801
chr1:20440302|20514346	3015		Pkhd1,	0.001	240.63	17.876	Up	0.044588	0.181943351	mmu-miR-6981-5p	2	10.51695868	6.71849923	-0.646506656	Down	0.0160593	0.0715946	Nlrc4	1	1.016965596	1.591091224	0.670016554	Up	0.01829418	0.046380801
chr1:20440302|20514346	3015		Pkhd1,	0.001	240.63	17.876	Up	0.044588	0.181943351	mmu-miR-7240-5p	4	45.62742072	15.80823348	-1.529224942	Down	1.55E-24	4.30E-23	Nlrc4	1	1.016965596	1.591091224	0.670016554	Up	0.01829418	0.046380801
chr1:20440302|20514346	3015		Pkhd1,	0.001	240.63	17.876	Up	0.044588	0.181943351	mmu-miR-7664-3p	1	71.02992091	1.053882232	-6.074641314	Down	5.25E-139	4.58E-137	Nlrc4	1	1.016965596	1.591091224	0.670016554	Up	0.01829418	0.046380801
chr1:20498974|20530525	2497		Pkhd1,	0.001	240.63	17.876	Up	0.044588	0.202521771	mmu-miR-6380	2	7.442770756	4.742470044	-0.650201139	Down	0.04177	0.1482835	Nlrc4	1	1.016965596	1.591091224	0.670016554	Up	0.01829418	0.046380801
chr1:20498974|20530525	2497		Pkhd1,	0.001	240.63	17.876	Up	0.044588	0.202521771	mmu-miR-667-5p	2	53.71738893	25.82011469	-1.056893772	Down	1.04E-16	2.25E-15	Nlrc4	1	1.016965596	1.591091224	0.670016554	Up	0.01829418	0.046380801
chr1:20498974|20530525	2497		Pkhd1,	0.001	240.63	17.876	Up	0.044588	0.202521771	mmu-miR-6914-5p	2	2.426990464	0.922146953	-1.396099858	Down	0.0297642	0.115501966	Nlrc4	1	1.016965596	1.591091224	0.670016554	Up	0.01829418	0.046380801
chr1:20498974|20530525	2497		Pkhd1,	0.001	240.63	17.876	Up	0.044588	0.202521771	mmu-miR-6915-5p	1	8.73716567	4.874205323	-0.841998321	Down	0.0057456	0.03102624	Nlrc4	1	1.016965596	1.591091224	0.670016554	Up	0.01829418	0.046380801
chr1:20498974|20530525	2497		Pkhd1,	0.001	240.63	17.876	Up	0.044588	0.202521771	mmu-miR-6917-5p	3	1.456194278	0.395205837	-1.881526685	Down	0.0398298	0.14325277	Nlrc4	2	1.016965596	1.591091224	0.670016554	Up	0.01829418	0.046380801
chr1:20498974|20530525	2497		Pkhd1,	0.001	240.63	17.876	Up	0.044588	0.202521771	mmu-miR-6953-5p	1	3.074187921	0.263470558	-3.544491698	Down	1.67E-05	0.000165593	Nlrc4	1	1.016965596	1.591091224	0.670016554	Up	0.01829418	0.046380801
chr1:20498974|20530525	2497		Pkhd1,	0.001	240.63	17.876	Up	0.044588	0.202521771	mmu-miR-6981-5p	2	10.51695868	6.71849923	-0.646506656	Down	0.0160593	0.0715946	Nlrc4	1	1.016965596	1.591091224	0.670016554	Up	0.01829418	0.046380801
chr1:20498974|20530525	2497		Pkhd1,	0.001	240.63	17.876	Up	0.044588	0.202521771	mmu-miR-7240-5p	3	45.62742072	15.80823348	-1.529224942	Down	1.55E-24	4.30E-23	Nlrc4	1	1.016965596	1.591091224	0.670016554	Up	0.01829418	0.046380801
chr12:101685070|101704520	253		Ttc7b,	0.001	300.788	18.198	Up	0.020838	0.150152153	mmu-miR-6953-5p	1	3.074187921	0.263470558	-3.544491698	Down	1.67E-05	0.000165593	Nlrc4	1	1.016965596	1.591091224	0.670016554	Up	0.01829418	0.046380801
chr12:101685070|101704520	253		Ttc7b,	0.001	300.788	18.198	Up	0.020838	0.150152153	mmu-miR-6981-5p	1	10.51695868	6.71849923	-0.646506656	Down	0.0160593	0.0715946	Nlrc4	1	1.016965596	1.591091224	0.670016554	Up	0.01829418	0.046380801
chr12:112574237|112583834	421		Cdc42bpb,	0.001	300.788	18.198	Up	0.020838	0.167364717	mmu-miR-667-5p	1	53.71738893	25.82011469	-1.056893772	Down	1.04E-16	2.25E-15	Nlrc4	1	1.016965596	1.591091224	0.670016554	Up	0.01829418	0.046380801
chr12:113016383|113031910	4266		5S_rRNA,7SK,U6,U7,Klc1,	0.001	421.103	18.684	Up	0.00455126	0.074563678	mmu-miR-188-5p	1	6.633773935	2.63470558	-1.332188094	Down	0.000472474	0.003637481	Nlrc4	1	1.016965596	1.591091224	0.670016554	Up	0.01829418	0.046380801
chr12:113016383|113031910	4266		5S_rRNA,7SK,U6,U7,Klc1,	0.001	421.103	18.684	Up	0.00455126	0.074563678	mmu-miR-667-5p	3	53.71738893	25.82011469	-1.056893772	Down	1.04E-16	2.25E-15	Nlrc4	1	1.016965596	1.591091224	0.670016554	Up	0.01829418	0.046380801
chr12:113016383|113031910	4266		5S_rRNA,7SK,U6,U7,Klc1,	0.001	421.103	18.684	Up	0.00455126	0.074563678	mmu-miR-6907-5p	1	3.397786649	1.185617511	-1.518956606	Down	0.00599234	0.032267741	Nlrc4	1	1.016965596	1.591091224	0.670016554	Up	0.01829418	0.046380801
chr12:113016383|113031910	4266		5S_rRNA,7SK,U6,U7,Klc1,	0.001	421.103	18.684	Up	0.00455126	0.074563678	mmu-miR-6914-5p	1	2.426990464	0.922146953	-1.396099858	Down	0.0297642	0.115501966	Nlrc4	1	1.016965596	1.591091224	0.670016554	Up	0.01829418	0.046380801
chr12:113016383|113031910	4266		5S_rRNA,7SK,U6,U7,Klc1,	0.001	421.103	18.684	Up	0.00455126	0.074563678	mmu-miR-6932-5p	1	9.222563763	1.712558627	-2.429014481	Down	4.03E-10	6.23E-09	Nlrc4	1	1.016965596	1.591091224	0.670016554	Up	0.01829418	0.046380801
chr12:113016383|113031910	4266		5S_rRNA,7SK,U6,U7,Klc1,	0.001	421.103	18.684	Up	0.00455126	0.074563678	mmu-miR-6953-5p	5	3.074187921	0.263470558	-3.544491698	Down	1.67E-05	0.000165593	Nlrc4	1	1.016965596	1.591091224	0.670016554	Up	0.01829418	0.046380801
chr12:113016383|113031910	4266		5S_rRNA,7SK,U6,U7,Klc1,	0.001	421.103	18.684	Up	0.00455126	0.074563678	mmu-miR-6954-3p	1	3.235987285	1.185617511	-1.448567278	Down	0.00964688	0.048284775	Nlrc4	1	1.016965596	1.591091224	0.670016554	Up	0.01829418	0.046380801
chr12:113016383|113031910	4266		5S_rRNA,7SK,U6,U7,Klc1,	0.001	421.103	18.684	Up	0.00455126	0.074563678	mmu-miR-6981-5p	1	10.51695868	6.71849923	-0.646506656	Down	0.0160593	0.0715946	Nlrc4	1	1.016965596	1.591091224	0.670016554	Up	0.01829418	0.046380801
chr12:113016383|113031910	4266		5S_rRNA,7SK,U6,U7,Klc1,	0.001	421.103	18.684	Up	0.00455126	0.074563678	mmu-miR-712-3p	1	3.074187921	0.263470558	-3.544491698	Down	1.67E-05	0.000166455	Nlrc4	1	1.016965596	1.591091224	0.670016554	Up	0.01829418	0.046380801
chr12:113016383|113031910	4266		5S_rRNA,7SK,U6,U7,Klc1,	0.001	421.103	18.684	Up	0.00455126	0.074563678	mmu-miR-7240-5p	1	45.62742072	15.80823348	-1.529224942	Down	1.55E-24	4.30E-23	Nlrc4	1	1.016965596	1.591091224	0.670016554	Up	0.01829418	0.046380801
chr12:113016383|113031910	4266		5S_rRNA,7SK,U6,U7,Klc1,	0.001	421.103	18.684	Up	0.00455126	0.074563678	mmu-miR-7663-3p	3	12.45855105	7.904116741	-0.65646013	Down	0.00790666	0.041412752	Nlrc4	1	1.016965596	1.591091224	0.670016554	Up	0.01829418	0.046380801
chr12:113016383|113031910	4266		5S_rRNA,7SK,U6,U7,Klc1,	0.001	421.103	18.684	Up	0.00455126	0.074563678	mmu-miR-7664-3p	1	71.02992091	1.053882232	-6.074641314	Down	5.25E-139	4.58E-137	Nlrc4	1	1.016965596	1.591091224	0.670016554	Up	0.01829418	0.046380801
chr12:3835027|3873428	1867		Dnmt3a,	105.563	782.049	2.889	Up	0.001813702	0.048955088	mmu-miR-188-5p	1	6.633773935	2.63470558	-1.332188094	Down	0.000472474	0.003637481	Nlrc4	1	1.016965596	1.591091224	0.670016554	Up	0.01829418	0.046380801
chr12:3835027|3873428	1867		Dnmt3a,	105.563	782.049	2.889	Up	0.001813702	0.048955088	mmu-miR-667-5p	1	53.71738893	25.82011469	-1.056893772	Down	1.04E-16	2.25E-15	Nlrc4	1	1.016965596	1.591091224	0.670016554	Up	0.01829418	0.046380801
chr12:3835027|3873428	1867		Dnmt3a,	105.563	782.049	2.889	Up	0.001813702	0.048955088	mmu-miR-6914-5p	3	2.426990464	0.922146953	-1.396099858	Down	0.0297642	0.115501966	Nlrc4	1	1.016965596	1.591091224	0.670016554	Up	0.01829418	0.046380801
chr12:3835027|3873428	1867		Dnmt3a,	105.563	782.049	2.889	Up	0.001813702	0.048955088	mmu-miR-6917-5p	2	1.456194278	0.395205837	-1.881526685	Down	0.0398298	0.14325277	Nlrc4	2	1.016965596	1.591091224	0.670016554	Up	0.01829418	0.046380801
chr12:3835027|3873428	1867		Dnmt3a,	105.563	782.049	2.889	Up	0.001813702	0.048955088	mmu-miR-6953-5p	7	3.074187921	0.263470558	-3.544491698	Down	1.67E-05	0.000165593	Nlrc4	1	1.016965596	1.591091224	0.670016554	Up	0.01829418	0.046380801
chr12:3835027|3873428	1867		Dnmt3a,	105.563	782.049	2.889	Up	0.001813702	0.048955088	mmu-miR-6954-3p	2	3.235987285	1.185617511	-1.448567278	Down	0.00964688	0.048284775	Nlrc4	1	1.016965596	1.591091224	0.670016554	Up	0.01829418	0.046380801
chr12:3835027|3873428	1867		Dnmt3a,	105.563	782.049	2.889	Up	0.001813702	0.048955088	mmu-miR-6981-5p	1	10.51695868	6.71849923	-0.646506656	Down	0.0160593	0.0715946	Nlrc4	1	1.016965596	1.591091224	0.670016554	Up	0.01829418	0.046380801
chr12:3835027|3873428	1867		Dnmt3a,	105.563	782.049	2.889	Up	0.001813702	0.048955088	mmu-miR-7009-5p	2	14.40014342	7.245440346	-0.990937902	Down	4.70E-05	0.000432934	Nlrc4	1	1.016965596	1.591091224	0.670016554	Up	0.01829418	0.046380801
chr12:53643476|53663414	464		Arhgap5,	0.001	240.63	17.876	Up	0.044588	0.184457643	mmu-miR-6907-5p	1	3.397786649	1.185617511	-1.518956606	Down	0.00599234	0.032267741	Nlrc4	1	1.016965596	1.591091224	0.670016554	Up	0.01829418	0.046380801
chr12:53643476|53663414	464		Arhgap5,	0.001	240.63	17.876	Up	0.044588	0.184457643	mmu-miR-6953-5p	1	3.074187921	0.263470558	-3.544491698	Down	1.67E-05	0.000165593	Nlrc4	1	1.016965596	1.591091224	0.670016554	Up	0.01829418	0.046380801
chr12:56158229|56162180	454		2700097O09Rik,	0.001	300.788	18.198	Up	0.020838	0.156308733	mmu-miR-188-5p	1	6.633773935	2.63470558	-1.332188094	Down	0.000472474	0.003637481	Nlrc4	1	1.016965596	1.591091224	0.670016554	Up	0.01829418	0.046380801
chr12:56158229|56162180	454		2700097O09Rik,	0.001	300.788	18.198	Up	0.020838	0.156308733	mmu-miR-6372	2	0.970796186	0.131735279	-2.881526685	Down	0.0356382	0.132400057	Nlrc4	1	1.016965596	1.591091224	0.670016554	Up	0.01829418	0.046380801
chr12:56158229|56162180	454		2700097O09Rik,	0.001	300.788	18.198	Up	0.020838	0.156308733	mmu-miR-667-5p	1	53.71738893	25.82011469	-1.056893772	Down	1.04E-16	2.25E-15	Nlrc4	1	1.016965596	1.591091224	0.670016554	Up	0.01829418	0.046380801
chr12:56158229|56162180	454		2700097O09Rik,	0.001	300.788	18.198	Up	0.020838	0.156308733	mmu-miR-7023-5p	1	3.559586014	0.790411674	-2.171033303	Down	0.000328656	0.002614247	Nlrc4	1	1.016965596	1.591091224	0.670016554	Up	0.01829418	0.046380801
chr12:70421360|70423337	1978	mmu_circ_0000385	Nemf,	369.471	962.522	1.381	Up	0.0297626	0.159882939	mmu-miR-6372	1	0.970796186	0.131735279	-2.881526685	Down	0.0356382	0.132400057	Nlrc4	1	1.016965596	1.591091224	0.670016554	Up	0.01829418	0.046380801
chr2:113203993|113205986	1994	mmu_circ_0001055	Fmn1,	369.471	1082.837	1.551	Up	0.011861	0.11589992	mmu-miR-6914-5p	4	2.426990464	0.922146953	-1.396099858	Down	0.0297642	0.115501966	Nlrc4	1	1.016965596	1.591091224	0.670016554	Up	0.01829418	0.046380801
chr18:65782638|65784988	2351	mmu_circ_0000883	Zfp532,	0.001	240.63	17.876	Up	0.044588	0.21980282	mmu-miR-6981-5p	3	10.51695868	6.71849923	-0.646506656	Down	0.0160593	0.0715946	Nlrc4	1	1.016965596	1.591091224	0.670016554	Up	0.01829418	0.046380801
chr12:70421360|70423337	1978	mmu_circ_0000385	Nemf,	369.471	962.522	1.381	Up	0.0297626	0.159882939	mmu-miR-675-5p	1	7.442770756	3.688587812	-1.012771219	Down	0.00292198	0.018011047	Nlrc4	1	1.016965596	1.591091224	0.670016554	Up	0.01829418	0.046380801
chr12:70421360|70423337	1978	mmu_circ_0000385	Nemf,	369.471	962.522	1.381	Up	0.0297626	0.159882939	mmu-miR-6907-5p	1	3.397786649	1.185617511	-1.518956606	Down	0.00599234	0.032267741	Nlrc4	1	1.016965596	1.591091224	0.670016554	Up	0.01829418	0.046380801
chr12:70421360|70423337	1978	mmu_circ_0000385	Nemf,	369.471	962.522	1.381	Up	0.0297626	0.159882939	mmu-miR-6915-5p	1	8.73716567	4.874205323	-0.841998321	Down	0.0057456	0.03102624	Nlrc4	1	1.016965596	1.591091224	0.670016554	Up	0.01829418	0.046380801
chr12:70421360|70423337	1978	mmu_circ_0000385	Nemf,	369.471	962.522	1.381	Up	0.0297626	0.159882939	mmu-miR-6953-5p	1	3.074187921	0.263470558	-3.544491698	Down	1.67E-05	0.000165593	Nlrc4	1	1.016965596	1.591091224	0.670016554	Up	0.01829418	0.046380801
chr6:61260808|61263829	1541	mmu_circ_0001477	Fam190a,	0.001	240.63	17.876	Up	0.044588	0.183306222	mmu-miR-667-5p	3	53.71738893	25.82011469	-1.056893772	Down	1.04E-16	2.25E-15	Nlrc4	1	1.016965596	1.591091224	0.670016554	Up	0.01829418	0.046380801
chr12:72161049|72162615	266		Arid4a,	0.001	240.63	17.876	Up	0.044588	0.211873426	mmu-miR-6981-5p	1	10.51695868	6.71849923	-0.646506656	Down	0.0160593	0.0715946	Nlrc4	1	1.016965596	1.591091224	0.670016554	Up	0.01829418	0.046380801
chr12:74280192|74320129	493		Mnat1,	0.001	360.946	18.461	Up	0.00973854	0.109450554	mmu-miR-667-5p	1	53.71738893	25.82011469	-1.056893772	Down	1.04E-16	2.25E-15	Nlrc4	1	1.016965596	1.591091224	0.670016554	Up	0.01829418	0.046380801
chr12:74280192|74320129	493		Mnat1,	0.001	360.946	18.461	Up	0.00973854	0.109450554	mmu-miR-6953-5p	1	3.074187921	0.263470558	-3.544491698	Down	1.67E-05	0.000165593	Nlrc4	1	1.016965596	1.591091224	0.670016554	Up	0.01829418	0.046380801
chr12:77132263|77140072	821		Syne2,	633.379	1864.886	1.558	Up	0.00084872	0.030378641	mmu-miR-6954-3p	1	3.235987285	1.185617511	-1.448567278	Down	0.00964688	0.048284775	Nlrc4	1	1.016965596	1.591091224	0.670016554	Up	0.01829418	0.046380801
chr12:77132263|77140072	821		Syne2,	633.379	1864.886	1.558	Up	0.00084872	0.030378641	mmu-miR-7240-5p	1	45.62742072	15.80823348	-1.529224942	Down	1.55E-24	4.30E-23	Nlrc4	1	1.016965596	1.591091224	0.670016554	Up	0.01829418	0.046380801
chr12:81498640|81505685	451		Dcaf5,	0.001	240.63	17.876	Up	0.044588	0.181269486	mmu-miR-184-5p	1	1.941592371	0.658676395	-1.559598591	Down	0.0356584	0.131456063	Nlrc4	1	1.016965596	1.591091224	0.670016554	Up	0.01829418	0.046380801
chr12:81498640|81505685	451		Dcaf5,	0.001	240.63	17.876	Up	0.044588	0.181269486	mmu-miR-6981-5p	1	10.51695868	6.71849923	-0.646506656	Down	0.0160593	0.0715946	Nlrc4	1	1.016965596	1.591091224	0.670016554	Up	0.01829418	0.046380801
chr12:85465425|85477587	530		Dnalc1,	0.001	360.946	18.461	Up	0.00973854	0.102130612	mmu-miR-6981-5p	1	10.51695868	6.71849923	-0.646506656	Down	0.0160593	0.0715946	Nlrc4	1	1.016965596	1.591091224	0.670016554	Up	0.01829418	0.046380801
chr12:85465425|85477587	530		Dnalc1,	0.001	360.946	18.461	Up	0.00973854	0.102130612	mmu-miR-7023-5p	1	3.559586014	0.790411674	-2.171033303	Down	0.000328656	0.002614247	Nlrc4	1	1.016965596	1.591091224	0.670016554	Up	0.01829418	0.046380801
chr12:85465425|85477587	530		Dnalc1,	0.001	360.946	18.461	Up	0.00973854	0.102130612	mmu-miR-7663-3p	1	12.45855105	7.904116741	-0.65646013	Down	0.00790666	0.041412752	Nlrc4	1	1.016965596	1.591091224	0.670016554	Up	0.01829418	0.046380801
chr12:85465425|85477587	530		Dnalc1,	0.001	360.946	18.461	Up	0.00973854	0.102130612	mmu-miR-8096	1	1.456194278	0.131735279	-3.466489186	Down	0.00431824	0.024637101	Nlrc4	1	1.016965596	1.591091224	0.670016554	Up	0.01829418	0.046380801
chr12:86462937|86464821	328		Dlst,	0.001	300.788	18.198	Up	0.020838	0.140326245	mmu-miR-667-5p	3	53.71738893	25.82011469	-1.056893772	Down	1.04E-16	2.25E-15	Nlrc4	1	1.016965596	1.591091224	0.670016554	Up	0.01829418	0.046380801
chr12:86462937|86464821	328		Dlst,	0.001	300.788	18.198	Up	0.020838	0.140326245	mmu-miR-6953-5p	1	3.074187921	0.263470558	-3.544491698	Down	1.67E-05	0.000165593	Nlrc4	1	1.016965596	1.591091224	0.670016554	Up	0.01829418	0.046380801
chr12:99990988|100002188	1200		Zc3h14,	0.001	240.63	17.876	Up	0.044588	0.194732472	mmu-miR-6380	2	7.442770756	4.742470044	-0.650201139	Down	0.04177	0.1482835	Nlrc4	1	1.016965596	1.591091224	0.670016554	Up	0.01829418	0.046380801
chr12:99990988|100002188	1200		Zc3h14,	0.001	240.63	17.876	Up	0.044588	0.194732472	mmu-miR-667-5p	2	53.71738893	25.82011469	-1.056893772	Down	1.04E-16	2.25E-15	Nlrc4	1	1.016965596	1.591091224	0.670016554	Up	0.01829418	0.046380801
chr12:99990988|100002188	1200		Zc3h14,	0.001	240.63	17.876	Up	0.044588	0.194732472	mmu-miR-6907-5p	2	3.397786649	1.185617511	-1.518956606	Down	0.00599234	0.032267741	Nlrc4	1	1.016965596	1.591091224	0.670016554	Up	0.01829418	0.046380801
chr12:99990988|100002188	1200		Zc3h14,	0.001	240.63	17.876	Up	0.044588	0.194732472	mmu-miR-6917-5p	2	1.456194278	0.395205837	-1.881526685	Down	0.0398298	0.14325277	Nlrc4	2	1.016965596	1.591091224	0.670016554	Up	0.01829418	0.046380801
chr12:99990988|100002188	1200		Zc3h14,	0.001	240.63	17.876	Up	0.044588	0.194732472	mmu-miR-6932-5p	1	9.222563763	1.712558627	-2.429014481	Down	4.03E-10	6.23E-09	Nlrc4	1	1.016965596	1.591091224	0.670016554	Up	0.01829418	0.046380801
chr12:99990988|100002188	1200		Zc3h14,	0.001	240.63	17.876	Up	0.044588	0.194732472	mmu-miR-7009-5p	1	14.40014342	7.245440346	-0.990937902	Down	4.70E-05	0.000432934	Nlrc4	1	1.016965596	1.591091224	0.670016554	Up	0.01829418	0.046380801
chr12:99990988|100002188	1200		Zc3h14,	0.001	240.63	17.876	Up	0.044588	0.194732472	mmu-miR-7664-3p	1	71.02992091	1.053882232	-6.074641314	Down	5.25E-139	4.58E-137	Nlrc4	1	1.016965596	1.591091224	0.670016554	Up	0.01829418	0.046380801
chr13:117713773|117716198	239		Parp8,	0.001	421.103	18.684	Up	0.00455126	0.067510357	mmu-miR-184-5p	1	1.941592371	0.658676395	-1.559598591	Down	0.0356584	0.131456063	Nlrc4	1	1.016965596	1.591091224	0.670016554	Up	0.01829418	0.046380801
chr13:14072868|14083819	480		B3galnt2,	0.001	240.63	17.876	Up	0.044588	0.203645331	mmu-miR-6932-5p	1	9.222563763	1.712558627	-2.429014481	Down	4.03E-10	6.23E-09	Nlrc4	1	1.016965596	1.591091224	0.670016554	Up	0.01829418	0.046380801
chr13:14072868|14083819	480		B3galnt2,	0.001	240.63	17.876	Up	0.044588	0.203645331	mmu-miR-7023-5p	1	3.559586014	0.790411674	-2.171033303	Down	0.000328656	0.002614247	Nlrc4	1	1.016965596	1.591091224	0.670016554	Up	0.01829418	0.046380801
chr13:17736615|17764436	384		5033411D12Rik,	0.001	240.63	17.876	Up	0.044588	0.209754691	mmu-miR-6981-5p	1	10.51695868	6.71849923	-0.646506656	Down	0.0160593	0.0715946	Nlrc4	1	1.016965596	1.591091224	0.670016554	Up	0.01829418	0.046380801
chr13:20931965|20943047	258		Aoah,	158.345	601.576	1.926	Up	0.031965	0.170600883	mmu-miR-6914-5p	1	2.426990464	0.922146953	-1.396099858	Down	0.0297642	0.115501966	Nlrc4	1	1.016965596	1.591091224	0.670016554	Up	0.01829418	0.046380801
chr13:20931965|20943047	258		Aoah,	158.345	601.576	1.926	Up	0.031965	0.170600883	mmu-miR-7023-5p	1	3.559586014	0.790411674	-2.171033303	Down	0.000328656	0.002614247	Nlrc4	1	1.016965596	1.591091224	0.670016554	Up	0.01829418	0.046380801
chr13:24128054|24136951	801		Lrrc16a,	0.001	360.946	18.461	Up	0.00973854	0.114124599	mmu-miR-667-5p	1	53.71738893	25.82011469	-1.056893772	Down	1.04E-16	2.25E-15	Nlrc4	1	1.016965596	1.591091224	0.670016554	Up	0.01829418	0.046380801
chr13:24128054|24136951	801		Lrrc16a,	0.001	360.946	18.461	Up	0.00973854	0.114124599	mmu-miR-6914-5p	1	2.426990464	0.922146953	-1.396099858	Down	0.0297642	0.115501966	Nlrc4	1	1.016965596	1.591091224	0.670016554	Up	0.01829418	0.046380801
chr13:24128054|24136951	801		Lrrc16a,	0.001	360.946	18.461	Up	0.00973854	0.114124599	mmu-miR-6981-5p	1	10.51695868	6.71849923	-0.646506656	Down	0.0160593	0.0715946	Nlrc4	1	1.016965596	1.591091224	0.670016554	Up	0.01829418	0.046380801
chr13:24246547|24247356	243		Lrrc16a,	0.001	240.63	17.876	Up	0.044588	0.210657509	mmu-miR-669e-5p	1	1.779793007	0.263470558	-2.755995803	Down	0.00418236	0.024295709	Nlrc4	1	1.016965596	1.591091224	0.670016554	Up	0.01829418	0.046380801
chr13:24246547|24247356	243		Lrrc16a,	0.001	240.63	17.876	Up	0.044588	0.210657509	mmu-miR-6915-5p	1	8.73716567	4.874205323	-0.841998321	Down	0.0057456	0.03102624	Nlrc4	1	1.016965596	1.591091224	0.670016554	Up	0.01829418	0.046380801
chr13:25194202|25211275	571		Dcdc2a,	0.001	360.946	18.461	Up	0.00973854	0.10084595	mmu-miR-6907-5p	1	3.397786649	1.185617511	-1.518956606	Down	0.00599234	0.032267741	Nlrc4	1	1.016965596	1.591091224	0.670016554	Up	0.01829418	0.046380801
chr13:25194202|25211275	571		Dcdc2a,	0.001	360.946	18.461	Up	0.00973854	0.10084595	mmu-miR-6981-5p	2	10.51695868	6.71849923	-0.646506656	Down	0.0160593	0.0715946	Nlrc4	1	1.016965596	1.591091224	0.670016554	Up	0.01829418	0.046380801
chr13:35881970|35908444	26475		Cdyl,	0.001	481.261	18.876	Up	0.00212702	0.047974499	mmu-miR-184-5p	3	1.941592371	0.658676395	-1.559598591	Down	0.0356584	0.131456063	Nlrc4	1	1.016965596	1.591091224	0.670016554	Up	0.01829418	0.046380801
chr13:35881970|35908444	26475		Cdyl,	0.001	481.261	18.876	Up	0.00212702	0.047974499	mmu-miR-188-5p	3	6.633773935	2.63470558	-1.332188094	Down	0.000472474	0.003637481	Nlrc4	1	1.016965596	1.591091224	0.670016554	Up	0.01829418	0.046380801
chr13:35881970|35908444	26475		Cdyl,	0.001	481.261	18.876	Up	0.00212702	0.047974499	mmu-miR-6372	4	0.970796186	0.131735279	-2.881526685	Down	0.0356382	0.132400057	Nlrc4	1	1.016965596	1.591091224	0.670016554	Up	0.01829418	0.046380801
chr13:35881970|35908444	26475		Cdyl,	0.001	481.261	18.876	Up	0.00212702	0.047974499	mmu-miR-6380	5	7.442770756	4.742470044	-0.650201139	Down	0.04177	0.1482835	Nlrc4	1	1.016965596	1.591091224	0.670016554	Up	0.01829418	0.046380801
chr13:35881970|35908444	26475		Cdyl,	0.001	481.261	18.876	Up	0.00212702	0.047974499	mmu-miR-667-5p	16	53.71738893	25.82011469	-1.056893772	Down	1.04E-16	2.25E-15	Nlrc4	1	1.016965596	1.591091224	0.670016554	Up	0.01829418	0.046380801
chr13:35881970|35908444	26475		Cdyl,	0.001	481.261	18.876	Up	0.00212702	0.047974499	mmu-miR-669e-5p	3	1.779793007	0.263470558	-2.755995803	Down	0.00418236	0.024295709	Nlrc4	1	1.016965596	1.591091224	0.670016554	Up	0.01829418	0.046380801
chr13:35881970|35908444	26475		Cdyl,	0.001	481.261	18.876	Up	0.00212702	0.047974499	mmu-miR-675-5p	3	7.442770756	3.688587812	-1.012771219	Down	0.00292198	0.018011047	Nlrc4	1	1.016965596	1.591091224	0.670016554	Up	0.01829418	0.046380801
chr13:35881970|35908444	26475		Cdyl,	0.001	481.261	18.876	Up	0.00212702	0.047974499	mmu-miR-6907-5p	5	3.397786649	1.185617511	-1.518956606	Down	0.00599234	0.032267741	Nlrc4	1	1.016965596	1.591091224	0.670016554	Up	0.01829418	0.046380801
chr13:35881970|35908444	26475		Cdyl,	0.001	481.261	18.876	Up	0.00212702	0.047974499	mmu-miR-6914-5p	14	2.426990464	0.922146953	-1.396099858	Down	0.0297642	0.115501966	Nlrc4	1	1.016965596	1.591091224	0.670016554	Up	0.01829418	0.046380801
chr13:35881970|35908444	26475		Cdyl,	0.001	481.261	18.876	Up	0.00212702	0.047974499	mmu-miR-6915-5p	8	8.73716567	4.874205323	-0.841998321	Down	0.0057456	0.03102624	Nlrc4	1	1.016965596	1.591091224	0.670016554	Up	0.01829418	0.046380801
chr13:35881970|35908444	26475		Cdyl,	0.001	481.261	18.876	Up	0.00212702	0.047974499	mmu-miR-6917-5p	2	1.456194278	0.395205837	-1.881526685	Down	0.0398298	0.14325277	Nlrc4	2	1.016965596	1.591091224	0.670016554	Up	0.01829418	0.046380801
chr13:35881970|35908444	26475		Cdyl,	0.001	481.261	18.876	Up	0.00212702	0.047974499	mmu-miR-6932-5p	2	9.222563763	1.712558627	-2.429014481	Down	4.03E-10	6.23E-09	Nlrc4	1	1.016965596	1.591091224	0.670016554	Up	0.01829418	0.046380801
chr13:35881970|35908444	26475		Cdyl,	0.001	481.261	18.876	Up	0.00212702	0.047974499	mmu-miR-6953-5p	17	3.074187921	0.263470558	-3.544491698	Down	1.67E-05	0.000165593	Nlrc4	1	1.016965596	1.591091224	0.670016554	Up	0.01829418	0.046380801
chr13:35881970|35908444	26475		Cdyl,	0.001	481.261	18.876	Up	0.00212702	0.047974499	mmu-miR-6954-3p	7	3.235987285	1.185617511	-1.448567278	Down	0.00964688	0.048284775	Nlrc4	1	1.016965596	1.591091224	0.670016554	Up	0.01829418	0.046380801
chr13:35881970|35908444	26475		Cdyl,	0.001	481.261	18.876	Up	0.00212702	0.047974499	mmu-miR-6981-5p	12	10.51695868	6.71849923	-0.646506656	Down	0.0160593	0.0715946	Nlrc4	1	1.016965596	1.591091224	0.670016554	Up	0.01829418	0.046380801
chr13:35881970|35908444	26475		Cdyl,	0.001	481.261	18.876	Up	0.00212702	0.047974499	mmu-miR-7009-5p	3	14.40014342	7.245440346	-0.990937902	Down	4.70E-05	0.000432934	Nlrc4	1	1.016965596	1.591091224	0.670016554	Up	0.01829418	0.046380801
chr13:35881970|35908444	26475		Cdyl,	0.001	481.261	18.876	Up	0.00212702	0.047974499	mmu-miR-7023-5p	8	3.559586014	0.790411674	-2.171033303	Down	0.000328656	0.002614247	Nlrc4	1	1.016965596	1.591091224	0.670016554	Up	0.01829418	0.046380801
chr13:35881970|35908444	26475		Cdyl,	0.001	481.261	18.876	Up	0.00212702	0.047974499	mmu-miR-7240-5p	10	45.62742072	15.80823348	-1.529224942	Down	1.55E-24	4.30E-23	Nlrc4	1	1.016965596	1.591091224	0.670016554	Up	0.01829418	0.046380801
chr13:35881970|35908444	26475		Cdyl,	0.001	481.261	18.876	Up	0.00212702	0.047974499	mmu-miR-7663-3p	1	12.45855105	7.904116741	-0.65646013	Down	0.00790666	0.041412752	Nlrc4	1	1.016965596	1.591091224	0.670016554	Up	0.01829418	0.046380801
chr13:35881970|35908444	26475		Cdyl,	0.001	481.261	18.876	Up	0.00212702	0.047974499	mmu-miR-7664-3p	9	71.02992091	1.053882232	-6.074641314	Down	5.25E-139	4.58E-137	Nlrc4	1	1.016965596	1.591091224	0.670016554	Up	0.01829418	0.046380801
chr13:35881970|35908444	26475		Cdyl,	0.001	481.261	18.876	Up	0.00212702	0.047974499	mmu-miR-8096	2	1.456194278	0.131735279	-3.466489186	Down	0.00431824	0.024637101	Nlrc4	1	1.016965596	1.591091224	0.670016554	Up	0.01829418	0.046380801
chr6:61260808|61263829	1541	mmu_circ_0001477	Fam190a,	0.001	240.63	17.876	Up	0.044588	0.183306222	mmu-miR-6917-5p	3	1.456194278	0.395205837	-1.881526685	Down	0.0398298	0.14325277	Nlrc4	2	1.016965596	1.591091224	0.670016554	Up	0.01829418	0.046380801
chr9:108435918|108436949	1032	mmu_circ_0001843	Qrich1,	0.001	240.63	17.876	Up	0.044588	0.181045973	mmu-miR-6914-5p	3	2.426990464	0.922146953	-1.396099858	Down	0.0297642	0.115501966	Nlrc4	1	1.016965596	1.591091224	0.670016554	Up	0.01829418	0.046380801
chr13:35907778|35908444	667	mmu_circ_0000451	Cdyl,	3853.056	5895.446	0.614	Up	0.00566558	0.080417047	mmu-miR-6954-3p	1	3.235987285	1.185617511	-1.448567278	Down	0.00964688	0.048284775	Nlrc4	1	1.016965596	1.591091224	0.670016554	Up	0.01829418	0.046380801
chr13:35907778|35908444	667	mmu_circ_0000451	Cdyl,	3853.056	5895.446	0.614	Up	0.00566558	0.080417047	mmu-miR-7023-5p	1	3.559586014	0.790411674	-2.171033303	Down	0.000328656	0.002614247	Nlrc4	1	1.016965596	1.591091224	0.670016554	Up	0.01829418	0.046380801
chr13:35907778|35908444	667	mmu_circ_0000451	Cdyl,	3853.056	5895.446	0.614	Up	0.00566558	0.080417047	mmu-miR-7240-5p	1	45.62742072	15.80823348	-1.529224942	Down	1.55E-24	4.30E-23	Nlrc4	1	1.016965596	1.591091224	0.670016554	Up	0.01829418	0.046380801
chr13:35907778|35908444	667	mmu_circ_0000451	Cdyl,	3853.056	5895.446	0.614	Up	0.00566558	0.080417047	mmu-miR-7664-3p	1	71.02992091	1.053882232	-6.074641314	Down	5.25E-139	4.58E-137	Nlrc4	1	1.016965596	1.591091224	0.670016554	Up	0.01829418	0.046380801
chr13:41433946|41434389	444		Nedd9,	0.001	240.63	17.876	Up	0.044588	0.221460459	mmu-miR-6914-5p	1	2.426990464	0.922146953	-1.396099858	Down	0.0297642	0.115501966	Nlrc4	1	1.016965596	1.591091224	0.670016554	Up	0.01829418	0.046380801
chr13:45048541|45089107	720		Dtnbp1,	105.563	481.261	2.189	Up	0.0394802	0.207349759	mmu-miR-184-5p	1	1.941592371	0.658676395	-1.559598591	Down	0.0356584	0.131456063	Nlrc4	1	1.016965596	1.591091224	0.670016554	Up	0.01829418	0.046380801
chr13:45048541|45089107	720		Dtnbp1,	105.563	481.261	2.189	Up	0.0394802	0.207349759	mmu-miR-7663-3p	1	12.45855105	7.904116741	-0.65646013	Down	0.00790666	0.041412752	Nlrc4	1	1.016965596	1.591091224	0.670016554	Up	0.01829418	0.046380801
chr13:48980642|48981247	239		Fam120a,	527.816	1323.467	1.326	Up	0.01305206	0.111348274	mmu-miR-6981-5p	1	10.51695868	6.71849923	-0.646506656	Down	0.0160593	0.0715946	Nlrc4	1	1.016965596	1.591091224	0.670016554	Up	0.01829418	0.046380801
chr13:51218457|51239904	871		Spin1,	0.001	300.788	18.198	Up	0.020838	0.136420545	mmu-miR-667-5p	1	53.71738893	25.82011469	-1.056893772	Down	1.04E-16	2.25E-15	Nlrc4	1	1.016965596	1.591091224	0.670016554	Up	0.01829418	0.046380801
chr13:51218457|51239904	871		Spin1,	0.001	300.788	18.198	Up	0.020838	0.136420545	mmu-miR-6981-5p	1	10.51695868	6.71849923	-0.646506656	Down	0.0160593	0.0715946	Nlrc4	1	1.016965596	1.591091224	0.670016554	Up	0.01829418	0.046380801
chr13:51218457|51239904	871		Spin1,	0.001	300.788	18.198	Up	0.020838	0.136420545	mmu-miR-7009-5p	1	14.40014342	7.245440346	-0.990937902	Down	4.70E-05	0.000432934	Nlrc4	1	1.016965596	1.591091224	0.670016554	Up	0.01829418	0.046380801
chr13:51218457|51239904	871		Spin1,	0.001	300.788	18.198	Up	0.020838	0.136420545	mmu-miR-7023-5p	1	3.559586014	0.790411674	-2.171033303	Down	0.000328656	0.002614247	Nlrc4	1	1.016965596	1.591091224	0.670016554	Up	0.01829418	0.046380801
chr13:62568067|62621904	30138		5S_rRNA,SNORA17,7SK,U6,U7,U1,SNORA32,U2,SNORA24,SNORA42,U4,SNORA25,	0.001	240.63	17.876	Up	0.044588	0.219474266	mmu-miR-184-5p	2	1.941592371	0.658676395	-1.559598591	Down	0.0356584	0.131456063	Nlrc4	1	1.016965596	1.591091224	0.670016554	Up	0.01829418	0.046380801
chr13:62568067|62621904	30138		5S_rRNA,SNORA17,7SK,U6,U7,U1,SNORA32,U2,SNORA24,SNORA42,U4,SNORA25,	0.001	240.63	17.876	Up	0.044588	0.219474266	mmu-miR-188-5p	4	6.633773935	2.63470558	-1.332188094	Down	0.000472474	0.003637481	Nlrc4	1	1.016965596	1.591091224	0.670016554	Up	0.01829418	0.046380801
chr13:62568067|62621904	30138		5S_rRNA,SNORA17,7SK,U6,U7,U1,SNORA32,U2,SNORA24,SNORA42,U4,SNORA25,	0.001	240.63	17.876	Up	0.044588	0.219474266	mmu-miR-6372	9	0.970796186	0.131735279	-2.881526685	Down	0.0356382	0.132400057	Nlrc4	1	1.016965596	1.591091224	0.670016554	Up	0.01829418	0.046380801
chr13:62568067|62621904	30138		5S_rRNA,SNORA17,7SK,U6,U7,U1,SNORA32,U2,SNORA24,SNORA42,U4,SNORA25,	0.001	240.63	17.876	Up	0.044588	0.219474266	mmu-miR-6380	6	7.442770756	4.742470044	-0.650201139	Down	0.04177	0.1482835	Nlrc4	1	1.016965596	1.591091224	0.670016554	Up	0.01829418	0.046380801
chr13:62568067|62621904	30138		5S_rRNA,SNORA17,7SK,U6,U7,U1,SNORA32,U2,SNORA24,SNORA42,U4,SNORA25,	0.001	240.63	17.876	Up	0.044588	0.219474266	mmu-miR-667-5p	8	53.71738893	25.82011469	-1.056893772	Down	1.04E-16	2.25E-15	Nlrc4	1	1.016965596	1.591091224	0.670016554	Up	0.01829418	0.046380801
chr13:62568067|62621904	30138		5S_rRNA,SNORA17,7SK,U6,U7,U1,SNORA32,U2,SNORA24,SNORA42,U4,SNORA25,	0.001	240.63	17.876	Up	0.044588	0.219474266	mmu-miR-669e-5p	2	1.779793007	0.263470558	-2.755995803	Down	0.00418236	0.024295709	Nlrc4	1	1.016965596	1.591091224	0.670016554	Up	0.01829418	0.046380801
chr13:62568067|62621904	30138		5S_rRNA,SNORA17,7SK,U6,U7,U1,SNORA32,U2,SNORA24,SNORA42,U4,SNORA25,	0.001	240.63	17.876	Up	0.044588	0.219474266	mmu-miR-675-5p	1	7.442770756	3.688587812	-1.012771219	Down	0.00292198	0.018011047	Nlrc4	1	1.016965596	1.591091224	0.670016554	Up	0.01829418	0.046380801
chr13:62568067|62621904	30138		5S_rRNA,SNORA17,7SK,U6,U7,U1,SNORA32,U2,SNORA24,SNORA42,U4,SNORA25,	0.001	240.63	17.876	Up	0.044588	0.219474266	mmu-miR-6907-5p	4	3.397786649	1.185617511	-1.518956606	Down	0.00599234	0.032267741	Nlrc4	1	1.016965596	1.591091224	0.670016554	Up	0.01829418	0.046380801
chr13:62568067|62621904	30138		5S_rRNA,SNORA17,7SK,U6,U7,U1,SNORA32,U2,SNORA24,SNORA42,U4,SNORA25,	0.001	240.63	17.876	Up	0.044588	0.219474266	mmu-miR-6914-5p	8	2.426990464	0.922146953	-1.396099858	Down	0.0297642	0.115501966	Nlrc4	1	1.016965596	1.591091224	0.670016554	Up	0.01829418	0.046380801
chr13:62568067|62621904	30138		5S_rRNA,SNORA17,7SK,U6,U7,U1,SNORA32,U2,SNORA24,SNORA42,U4,SNORA25,	0.001	240.63	17.876	Up	0.044588	0.219474266	mmu-miR-6915-5p	7	8.73716567	4.874205323	-0.841998321	Down	0.0057456	0.03102624	Nlrc4	1	1.016965596	1.591091224	0.670016554	Up	0.01829418	0.046380801
chr13:62568067|62621904	30138		5S_rRNA,SNORA17,7SK,U6,U7,U1,SNORA32,U2,SNORA24,SNORA42,U4,SNORA25,	0.001	240.63	17.876	Up	0.044588	0.219474266	mmu-miR-6917-5p	5	1.456194278	0.395205837	-1.881526685	Down	0.0398298	0.14325277	Nlrc4	2	1.016965596	1.591091224	0.670016554	Up	0.01829418	0.046380801
chr13:62568067|62621904	30138		5S_rRNA,SNORA17,7SK,U6,U7,U1,SNORA32,U2,SNORA24,SNORA42,U4,SNORA25,	0.001	240.63	17.876	Up	0.044588	0.219474266	mmu-miR-6932-5p	4	9.222563763	1.712558627	-2.429014481	Down	4.03E-10	6.23E-09	Nlrc4	1	1.016965596	1.591091224	0.670016554	Up	0.01829418	0.046380801
chr13:62568067|62621904	30138		5S_rRNA,SNORA17,7SK,U6,U7,U1,SNORA32,U2,SNORA24,SNORA42,U4,SNORA25,	0.001	240.63	17.876	Up	0.044588	0.219474266	mmu-miR-6953-5p	24	3.074187921	0.263470558	-3.544491698	Down	1.67E-05	0.000165593	Nlrc4	1	1.016965596	1.591091224	0.670016554	Up	0.01829418	0.046380801
chr13:62568067|62621904	30138		5S_rRNA,SNORA17,7SK,U6,U7,U1,SNORA32,U2,SNORA24,SNORA42,U4,SNORA25,	0.001	240.63	17.876	Up	0.044588	0.219474266	mmu-miR-6954-3p	1	3.235987285	1.185617511	-1.448567278	Down	0.00964688	0.048284775	Nlrc4	1	1.016965596	1.591091224	0.670016554	Up	0.01829418	0.046380801
chr13:62568067|62621904	30138		5S_rRNA,SNORA17,7SK,U6,U7,U1,SNORA32,U2,SNORA24,SNORA42,U4,SNORA25,	0.001	240.63	17.876	Up	0.044588	0.219474266	mmu-miR-6981-5p	18	10.51695868	6.71849923	-0.646506656	Down	0.0160593	0.0715946	Nlrc4	1	1.016965596	1.591091224	0.670016554	Up	0.01829418	0.046380801
chr13:62568067|62621904	30138		5S_rRNA,SNORA17,7SK,U6,U7,U1,SNORA32,U2,SNORA24,SNORA42,U4,SNORA25,	0.001	240.63	17.876	Up	0.044588	0.219474266	mmu-miR-7009-5p	4	14.40014342	7.245440346	-0.990937902	Down	4.70E-05	0.000432934	Nlrc4	1	1.016965596	1.591091224	0.670016554	Up	0.01829418	0.046380801
chr13:62568067|62621904	30138		5S_rRNA,SNORA17,7SK,U6,U7,U1,SNORA32,U2,SNORA24,SNORA42,U4,SNORA25,	0.001	240.63	17.876	Up	0.044588	0.219474266	mmu-miR-7023-5p	8	3.559586014	0.790411674	-2.171033303	Down	0.000328656	0.002614247	Nlrc4	1	1.016965596	1.591091224	0.670016554	Up	0.01829418	0.046380801
chr13:62568067|62621904	30138		5S_rRNA,SNORA17,7SK,U6,U7,U1,SNORA32,U2,SNORA24,SNORA42,U4,SNORA25,	0.001	240.63	17.876	Up	0.044588	0.219474266	mmu-miR-712-3p	1	3.074187921	0.263470558	-3.544491698	Down	1.67E-05	0.000166455	Nlrc4	1	1.016965596	1.591091224	0.670016554	Up	0.01829418	0.046380801
chr13:62568067|62621904	30138		5S_rRNA,SNORA17,7SK,U6,U7,U1,SNORA32,U2,SNORA24,SNORA42,U4,SNORA25,	0.001	240.63	17.876	Up	0.044588	0.219474266	mmu-miR-7240-5p	4	45.62742072	15.80823348	-1.529224942	Down	1.55E-24	4.30E-23	Nlrc4	1	1.016965596	1.591091224	0.670016554	Up	0.01829418	0.046380801
chr13:62568067|62621904	30138		5S_rRNA,SNORA17,7SK,U6,U7,U1,SNORA32,U2,SNORA24,SNORA42,U4,SNORA25,	0.001	240.63	17.876	Up	0.044588	0.219474266	mmu-miR-7663-3p	8	12.45855105	7.904116741	-0.65646013	Down	0.00790666	0.041412752	Nlrc4	1	1.016965596	1.591091224	0.670016554	Up	0.01829418	0.046380801
chr13:62568067|62621904	30138		5S_rRNA,SNORA17,7SK,U6,U7,U1,SNORA32,U2,SNORA24,SNORA42,U4,SNORA25,	0.001	240.63	17.876	Up	0.044588	0.219474266	mmu-miR-7664-3p	3	71.02992091	1.053882232	-6.074641314	Down	5.25E-139	4.58E-137	Nlrc4	1	1.016965596	1.591091224	0.670016554	Up	0.01829418	0.046380801
chr13:64206041|64214309	405		Slc35d2,	0.001	240.63	17.876	Up	0.044588	0.201687203	mmu-miR-6915-5p	1	8.73716567	4.874205323	-0.841998321	Down	0.0057456	0.03102624	Nlrc4	1	1.016965596	1.591091224	0.670016554	Up	0.01829418	0.046380801
chr13:64206041|64214309	405		Slc35d2,	0.001	240.63	17.876	Up	0.044588	0.201687203	mmu-miR-7009-5p	1	14.40014342	7.245440346	-0.990937902	Down	4.70E-05	0.000432934	Nlrc4	1	1.016965596	1.591091224	0.670016554	Up	0.01829418	0.046380801
chr13:6551880|6555948	632		Pitrm1,	0.001	421.103	18.684	Up	0.00455126	0.076857945	mmu-miR-188-5p	1	6.633773935	2.63470558	-1.332188094	Down	0.000472474	0.003637481	Nlrc4	1	1.016965596	1.591091224	0.670016554	Up	0.01829418	0.046380801
chr13:6551880|6555948	632		Pitrm1,	0.001	421.103	18.684	Up	0.00455126	0.076857945	mmu-miR-6380	1	7.442770756	4.742470044	-0.650201139	Down	0.04177	0.1482835	Nlrc4	1	1.016965596	1.591091224	0.670016554	Up	0.01829418	0.046380801
chr13:6551880|6555948	632		Pitrm1,	0.001	421.103	18.684	Up	0.00455126	0.076857945	mmu-miR-667-5p	1	53.71738893	25.82011469	-1.056893772	Down	1.04E-16	2.25E-15	Nlrc4	1	1.016965596	1.591091224	0.670016554	Up	0.01829418	0.046380801
chr13:6551880|6555948	632		Pitrm1,	0.001	421.103	18.684	Up	0.00455126	0.076857945	mmu-miR-6907-5p	1	3.397786649	1.185617511	-1.518956606	Down	0.00599234	0.032267741	Nlrc4	1	1.016965596	1.591091224	0.670016554	Up	0.01829418	0.046380801
chr13:67415582|67418913	3332		Zfp595,	0.001	481.261	18.876	Up	0.00212702	0.048305358	mmu-miR-188-5p	1	6.633773935	2.63470558	-1.332188094	Down	0.000472474	0.003637481	Nlrc4	1	1.016965596	1.591091224	0.670016554	Up	0.01829418	0.046380801
chr13:67415582|67418913	3332		Zfp595,	0.001	481.261	18.876	Up	0.00212702	0.048305358	mmu-miR-6372	1	0.970796186	0.131735279	-2.881526685	Down	0.0356382	0.132400057	Nlrc4	1	1.016965596	1.591091224	0.670016554	Up	0.01829418	0.046380801
chr13:67415582|67418913	3332		Zfp595,	0.001	481.261	18.876	Up	0.00212702	0.048305358	mmu-miR-669e-5p	7	1.779793007	0.263470558	-2.755995803	Down	0.00418236	0.024295709	Nlrc4	1	1.016965596	1.591091224	0.670016554	Up	0.01829418	0.046380801
chr13:67415582|67418913	3332		Zfp595,	0.001	481.261	18.876	Up	0.00212702	0.048305358	mmu-miR-6915-5p	1	8.73716567	4.874205323	-0.841998321	Down	0.0057456	0.03102624	Nlrc4	1	1.016965596	1.591091224	0.670016554	Up	0.01829418	0.046380801
chr13:67415582|67418913	3332		Zfp595,	0.001	481.261	18.876	Up	0.00212702	0.048305358	mmu-miR-6917-5p	1	1.456194278	0.395205837	-1.881526685	Down	0.0398298	0.14325277	Nlrc4	2	1.016965596	1.591091224	0.670016554	Up	0.01829418	0.046380801
chr13:67415582|67418913	3332		Zfp595,	0.001	481.261	18.876	Up	0.00212702	0.048305358	mmu-miR-6981-5p	1	10.51695868	6.71849923	-0.646506656	Down	0.0160593	0.0715946	Nlrc4	1	1.016965596	1.591091224	0.670016554	Up	0.01829418	0.046380801
chr13:67415582|67418913	3332		Zfp595,	0.001	481.261	18.876	Up	0.00212702	0.048305358	mmu-miR-7240-5p	1	45.62742072	15.80823348	-1.529224942	Down	1.55E-24	4.30E-23	Nlrc4	1	1.016965596	1.591091224	0.670016554	Up	0.01829418	0.046380801
chr13:67415582|67418913	3332		Zfp595,	0.001	481.261	18.876	Up	0.00212702	0.048305358	mmu-miR-7663-3p	1	12.45855105	7.904116741	-0.65646013	Down	0.00790666	0.041412752	Nlrc4	1	1.016965596	1.591091224	0.670016554	Up	0.01829418	0.046380801
chr13:77205861|77265975	1506		Ankrd32,	0.001	300.788	18.198	Up	0.020838	0.142364178	mmu-miR-6917-5p	1	1.456194278	0.395205837	-1.881526685	Down	0.0398298	0.14325277	Nlrc4	2	1.016965596	1.591091224	0.670016554	Up	0.01829418	0.046380801
chr13:77205861|77265975	1506		Ankrd32,	0.001	300.788	18.198	Up	0.020838	0.142364178	mmu-miR-6932-5p	1	9.222563763	1.712558627	-2.429014481	Down	4.03E-10	6.23E-09	Nlrc4	1	1.016965596	1.591091224	0.670016554	Up	0.01829418	0.046380801
chr13:77205861|77265975	1506		Ankrd32,	0.001	300.788	18.198	Up	0.020838	0.142364178	mmu-miR-6981-5p	1	10.51695868	6.71849923	-0.646506656	Down	0.0160593	0.0715946	Nlrc4	1	1.016965596	1.591091224	0.670016554	Up	0.01829418	0.046380801
chr1:38110461|38142497	3490	mmu_circ_0000028	Rev1,	0.001	661.734	19.336	Up	0.000217112	0.011171091	mmu-miR-667-5p	1	53.71738893	25.82011469	-1.056893772	Down	1.04E-16	2.25E-15	Nlrc4	1	1.016965596	1.591091224	0.670016554	Up	0.01829418	0.046380801
chr1:38110461|38142497	3490	mmu_circ_0000028	Rev1,	0.001	661.734	19.336	Up	0.000217112	0.011171091	mmu-miR-669e-5p	1	1.779793007	0.263470558	-2.755995803	Down	0.00418236	0.024295709	Nlrc4	1	1.016965596	1.591091224	0.670016554	Up	0.01829418	0.046380801
chr1:38110461|38142497	3490	mmu_circ_0000028	Rev1,	0.001	661.734	19.336	Up	0.000217112	0.011171091	mmu-miR-6907-5p	4	3.397786649	1.185617511	-1.518956606	Down	0.00599234	0.032267741	Nlrc4	1	1.016965596	1.591091224	0.670016554	Up	0.01829418	0.046380801
chr1:38110461|38142497	3490	mmu_circ_0000028	Rev1,	0.001	661.734	19.336	Up	0.000217112	0.011171091	mmu-miR-6914-5p	1	2.426990464	0.922146953	-1.396099858	Down	0.0297642	0.115501966	Nlrc4	1	1.016965596	1.591091224	0.670016554	Up	0.01829418	0.046380801
chr1:38110461|38142497	3490	mmu_circ_0000028	Rev1,	0.001	661.734	19.336	Up	0.000217112	0.011171091	mmu-miR-6917-5p	1	1.456194278	0.395205837	-1.881526685	Down	0.0398298	0.14325277	Nlrc4	2	1.016965596	1.591091224	0.670016554	Up	0.01829418	0.046380801
chr1:38110461|38142497	3490	mmu_circ_0000028	Rev1,	0.001	661.734	19.336	Up	0.000217112	0.011171091	mmu-miR-6953-5p	4	3.074187921	0.263470558	-3.544491698	Down	1.67E-05	0.000165593	Nlrc4	1	1.016965596	1.591091224	0.670016554	Up	0.01829418	0.046380801
chr1:38110461|38142497	3490	mmu_circ_0000028	Rev1,	0.001	661.734	19.336	Up	0.000217112	0.011171091	mmu-miR-6954-3p	2	3.235987285	1.185617511	-1.448567278	Down	0.00964688	0.048284775	Nlrc4	1	1.016965596	1.591091224	0.670016554	Up	0.01829418	0.046380801
chr1:38110461|38142497	3490	mmu_circ_0000028	Rev1,	0.001	661.734	19.336	Up	0.000217112	0.011171091	mmu-miR-7240-5p	1	45.62742072	15.80823348	-1.529224942	Down	1.55E-24	4.30E-23	Nlrc4	1	1.016965596	1.591091224	0.670016554	Up	0.01829418	0.046380801
chr1:38110461|38142497	3490	mmu_circ_0000028	Rev1,	0.001	661.734	19.336	Up	0.000217112	0.011171091	mmu-miR-7663-3p	1	12.45855105	7.904116741	-0.65646013	Down	0.00790666	0.041412752	Nlrc4	1	1.016965596	1.591091224	0.670016554	Up	0.01829418	0.046380801
chr13:93069108|93082641	423		Msh3,	0.001	421.103	18.684	Up	0.00455126	0.070694807	mmu-miR-6954-3p	1	3.235987285	1.185617511	-1.448567278	Down	0.00964688	0.048284775	Nlrc4	1	1.016965596	1.591091224	0.670016554	Up	0.01829418	0.046380801
chr13:95173293|95178798	324		Ap3b1,	0.001	601.576	19.198	Up	0.000464564	0.019122616	mmu-miR-8096	1	1.456194278	0.131735279	-3.466489186	Down	0.00431824	0.024637101	Nlrc4	1	1.016965596	1.591091224	0.670016554	Up	0.01829418	0.046380801
chr13:98699366|98706816	868		Rgnef,	2005.7	3489.142	0.799	Up	0.0073576	0.089404342	mmu-miR-6372	2	0.970796186	0.131735279	-2.881526685	Down	0.0356382	0.132400057	Nlrc4	1	1.016965596	1.591091224	0.670016554	Up	0.01829418	0.046380801
chr13:98699366|98706816	868		Rgnef,	2005.7	3489.142	0.799	Up	0.0073576	0.089404342	mmu-miR-6914-5p	2	2.426990464	0.922146953	-1.396099858	Down	0.0297642	0.115501966	Nlrc4	1	1.016965596	1.591091224	0.670016554	Up	0.01829418	0.046380801
chr13:98699366|98706816	868		Rgnef,	2005.7	3489.142	0.799	Up	0.0073576	0.089404342	mmu-miR-6954-3p	1	3.235987285	1.185617511	-1.448567278	Down	0.00964688	0.048284775	Nlrc4	1	1.016965596	1.591091224	0.670016554	Up	0.01829418	0.046380801
chr13:98699366|98706816	868		Rgnef,	2005.7	3489.142	0.799	Up	0.0073576	0.089404342	mmu-miR-7240-5p	2	45.62742072	15.80823348	-1.529224942	Down	1.55E-24	4.30E-23	Nlrc4	1	1.016965596	1.591091224	0.670016554	Up	0.01829418	0.046380801
chr13:98699366|98706816	868		Rgnef,	2005.7	3489.142	0.799	Up	0.0073576	0.089404342	mmu-miR-7663-3p	1	12.45855105	7.904116741	-0.65646013	Down	0.00790666	0.041412752	Nlrc4	1	1.016965596	1.591091224	0.670016554	Up	0.01829418	0.046380801
chr13:98699366|98706816	868		Rgnef,	2005.7	3489.142	0.799	Up	0.0073576	0.089404342	mmu-miR-7664-3p	1	71.02992091	1.053882232	-6.074641314	Down	5.25E-139	4.58E-137	Nlrc4	1	1.016965596	1.591091224	0.670016554	Up	0.01829418	0.046380801
chr13:98699366|98751369	4707		Rgnef,	0.001	240.63	17.876	Up	0.044588	0.200311438	mmu-miR-6372	2	0.970796186	0.131735279	-2.881526685	Down	0.0356382	0.132400057	Nlrc4	1	1.016965596	1.591091224	0.670016554	Up	0.01829418	0.046380801
chr13:98699366|98751369	4707		Rgnef,	0.001	240.63	17.876	Up	0.044588	0.200311438	mmu-miR-667-5p	2	53.71738893	25.82011469	-1.056893772	Down	1.04E-16	2.25E-15	Nlrc4	1	1.016965596	1.591091224	0.670016554	Up	0.01829418	0.046380801
chr13:98699366|98751369	4707		Rgnef,	0.001	240.63	17.876	Up	0.044588	0.200311438	mmu-miR-6907-5p	1	3.397786649	1.185617511	-1.518956606	Down	0.00599234	0.032267741	Nlrc4	1	1.016965596	1.591091224	0.670016554	Up	0.01829418	0.046380801
chr13:98699366|98751369	4707		Rgnef,	0.001	240.63	17.876	Up	0.044588	0.200311438	mmu-miR-6914-5p	5	2.426990464	0.922146953	-1.396099858	Down	0.0297642	0.115501966	Nlrc4	1	1.016965596	1.591091224	0.670016554	Up	0.01829418	0.046380801
chr13:98699366|98751369	4707		Rgnef,	0.001	240.63	17.876	Up	0.044588	0.200311438	mmu-miR-6917-5p	2	1.456194278	0.395205837	-1.881526685	Down	0.0398298	0.14325277	Nlrc4	2	1.016965596	1.591091224	0.670016554	Up	0.01829418	0.046380801
chr13:98699366|98751369	4707		Rgnef,	0.001	240.63	17.876	Up	0.044588	0.200311438	mmu-miR-6954-3p	2	3.235987285	1.185617511	-1.448567278	Down	0.00964688	0.048284775	Nlrc4	1	1.016965596	1.591091224	0.670016554	Up	0.01829418	0.046380801
chr13:98699366|98751369	4707		Rgnef,	0.001	240.63	17.876	Up	0.044588	0.200311438	mmu-miR-6981-5p	1	10.51695868	6.71849923	-0.646506656	Down	0.0160593	0.0715946	Nlrc4	1	1.016965596	1.591091224	0.670016554	Up	0.01829418	0.046380801
chr13:98699366|98751369	4707		Rgnef,	0.001	240.63	17.876	Up	0.044588	0.200311438	mmu-miR-7023-5p	2	3.559586014	0.790411674	-2.171033303	Down	0.000328656	0.002614247	Nlrc4	1	1.016965596	1.591091224	0.670016554	Up	0.01829418	0.046380801
chr13:98699366|98751369	4707		Rgnef,	0.001	240.63	17.876	Up	0.044588	0.200311438	mmu-miR-7240-5p	2	45.62742072	15.80823348	-1.529224942	Down	1.55E-24	4.30E-23	Nlrc4	1	1.016965596	1.591091224	0.670016554	Up	0.01829418	0.046380801
chr13:98699366|98751369	4707		Rgnef,	0.001	240.63	17.876	Up	0.044588	0.200311438	mmu-miR-7663-3p	2	12.45855105	7.904116741	-0.65646013	Down	0.00790666	0.041412752	Nlrc4	1	1.016965596	1.591091224	0.670016554	Up	0.01829418	0.046380801
chr13:98699366|98751369	4707		Rgnef,	0.001	240.63	17.876	Up	0.044588	0.200311438	mmu-miR-7664-3p	2	71.02992091	1.053882232	-6.074641314	Down	5.25E-139	4.58E-137	Nlrc4	1	1.016965596	1.591091224	0.670016554	Up	0.01829418	0.046380801
chr13:98716758|98723918	511		Rgnef,	0.001	240.63	17.876	Up	0.044588	0.194217307	mmu-miR-7663-3p	1	12.45855105	7.904116741	-0.65646013	Down	0.00790666	0.041412752	Nlrc4	1	1.016965596	1.591091224	0.670016554	Up	0.01829418	0.046380801
chr14:102193458|102240195	617		Lmo7,	0.001	240.63	17.876	Up	0.044588	0.20826707	mmu-miR-7664-3p	1	71.02992091	1.053882232	-6.074641314	Down	5.25E-139	4.58E-137	Nlrc4	1	1.016965596	1.591091224	0.670016554	Up	0.01829418	0.046380801
chr14:102295684|102301586	1141		Lmo7,	0.001	300.788	18.198	Up	0.020838	0.139187696	mmu-miR-675-5p	1	7.442770756	3.688587812	-1.012771219	Down	0.00292198	0.018011047	Nlrc4	1	1.016965596	1.591091224	0.670016554	Up	0.01829418	0.046380801
chr14:102295684|102301586	1141		Lmo7,	0.001	300.788	18.198	Up	0.020838	0.139187696	mmu-miR-6915-5p	1	8.73716567	4.874205323	-0.841998321	Down	0.0057456	0.03102624	Nlrc4	1	1.016965596	1.591091224	0.670016554	Up	0.01829418	0.046380801
chr14:102295684|102301586	1141		Lmo7,	0.001	300.788	18.198	Up	0.020838	0.139187696	mmu-miR-6981-5p	3	10.51695868	6.71849923	-0.646506656	Down	0.0160593	0.0715946	Nlrc4	1	1.016965596	1.591091224	0.670016554	Up	0.01829418	0.046380801
chr14:102295684|102301586	1141		Lmo7,	0.001	300.788	18.198	Up	0.020838	0.139187696	mmu-miR-7009-5p	1	14.40014342	7.245440346	-0.990937902	Down	4.70E-05	0.000432934	Nlrc4	1	1.016965596	1.591091224	0.670016554	Up	0.01829418	0.046380801
chr14:102295684|102301586	1141		Lmo7,	0.001	300.788	18.198	Up	0.020838	0.139187696	mmu-miR-7663-3p	1	12.45855105	7.904116741	-0.65646013	Down	0.00790666	0.041412752	Nlrc4	1	1.016965596	1.591091224	0.670016554	Up	0.01829418	0.046380801
chr14:105686834|105694109	391		Ndfip2,	0.001	481.261	18.876	Up	0.00212702	0.047648142	mmu-miR-667-5p	2	53.71738893	25.82011469	-1.056893772	Down	1.04E-16	2.25E-15	Nlrc4	1	1.016965596	1.591091224	0.670016554	Up	0.01829418	0.046380801
chr14:105686834|105694109	391		Ndfip2,	0.001	481.261	18.876	Up	0.00212702	0.047648142	mmu-miR-6981-5p	1	10.51695868	6.71849923	-0.646506656	Down	0.0160593	0.0715946	Nlrc4	1	1.016965596	1.591091224	0.670016554	Up	0.01829418	0.046380801
chr14:123100277|123137226	317		Pcca,	0.001	240.63	17.876	Up	0.044588	0.207677912	mmu-miR-184-5p	1	1.941592371	0.658676395	-1.559598591	Down	0.0356584	0.131456063	Nlrc4	1	1.016965596	1.591091224	0.670016554	Up	0.01829418	0.046380801
chr14:19377283|19377619	337		SNORA73,SNORA17,U6,7SK,U1,	0.001	240.63	17.876	Up	0.044588	0.219146693	mmu-miR-6917-5p	1	1.456194278	0.395205837	-1.881526685	Down	0.0398298	0.14325277	Nlrc4	2	1.016965596	1.591091224	0.670016554	Up	0.01829418	0.046380801
chr14:19377283|19377619	337		SNORA73,SNORA17,U6,7SK,U1,	0.001	240.63	17.876	Up	0.044588	0.219146693	mmu-miR-6981-5p	1	10.51695868	6.71849923	-0.646506656	Down	0.0160593	0.0715946	Nlrc4	1	1.016965596	1.591091224	0.670016554	Up	0.01829418	0.046380801
chr14:22335848|22336720	873	mmu_circ_0000505	Myst4,	0.001	1203.152	20.198	Up	2.31E-07	3.46E-05	mmu-miR-188-5p	1	6.633773935	2.63470558	-1.332188094	Down	0.000472474	0.003637481	Nlrc4	1	1.016965596	1.591091224	0.670016554	Up	0.01829418	0.046380801
chr14:22335848|22336720	873	mmu_circ_0000505	Myst4,	0.001	1203.152	20.198	Up	2.31E-07	3.46E-05	mmu-miR-6380	1	7.442770756	4.742470044	-0.650201139	Down	0.04177	0.1482835	Nlrc4	1	1.016965596	1.591091224	0.670016554	Up	0.01829418	0.046380801
chr14:22335848|22336720	873	mmu_circ_0000505	Myst4,	0.001	1203.152	20.198	Up	2.31E-07	3.46E-05	mmu-miR-6914-5p	1	2.426990464	0.922146953	-1.396099858	Down	0.0297642	0.115501966	Nlrc4	1	1.016965596	1.591091224	0.670016554	Up	0.01829418	0.046380801
chr14:22335848|22336720	873	mmu_circ_0000505	Myst4,	0.001	1203.152	20.198	Up	2.31E-07	3.46E-05	mmu-miR-6953-5p	1	3.074187921	0.263470558	-3.544491698	Down	1.67E-05	0.000165593	Nlrc4	1	1.016965596	1.591091224	0.670016554	Up	0.01829418	0.046380801
chr14:22335848|22336720	873	mmu_circ_0000505	Myst4,	0.001	1203.152	20.198	Up	2.31E-07	3.46E-05	mmu-miR-7240-5p	1	45.62742072	15.80823348	-1.529224942	Down	1.55E-24	4.30E-23	Nlrc4	1	1.016965596	1.591091224	0.670016554	Up	0.01829418	0.046380801
chr14:22599308|22603018	214	mmu_circ_0000508	Samd8,	0.001	240.63	17.876	Up	0.044588	0.226586858	mmu-miR-667-5p	1	53.71738893	25.82011469	-1.056893772	Down	1.04E-16	2.25E-15	Nlrc4	1	1.016965596	1.591091224	0.670016554	Up	0.01829418	0.046380801
chr14:22599308|22603018	214	mmu_circ_0000508	Samd8,	0.001	240.63	17.876	Up	0.044588	0.226586858	mmu-miR-7240-5p	1	45.62742072	15.80823348	-1.529224942	Down	1.55E-24	4.30E-23	Nlrc4	1	1.016965596	1.591091224	0.670016554	Up	0.01829418	0.046380801
chr14:22599308|22603018	214	mmu_circ_0000508	Samd8,	0.001	240.63	17.876	Up	0.044588	0.226586858	mmu-miR-8096	1	1.456194278	0.131735279	-3.466489186	Down	0.00431824	0.024637101	Nlrc4	1	1.016965596	1.591091224	0.670016554	Up	0.01829418	0.046380801
chr14:27755834|27758787	332		Appl1,	0.001	421.103	18.684	Up	0.00455126	0.066610219	mmu-miR-6954-3p	1	3.235987285	1.185617511	-1.448567278	Down	0.00964688	0.048284775	Nlrc4	1	1.016965596	1.591091224	0.670016554	Up	0.01829418	0.046380801
chr14:28251785|28263235	2119		D14Abb1e,	0.001	360.946	18.461	Up	0.00973854	0.112919057	mmu-miR-667-5p	1	53.71738893	25.82011469	-1.056893772	Down	1.04E-16	2.25E-15	Nlrc4	1	1.016965596	1.591091224	0.670016554	Up	0.01829418	0.046380801
chr14:28251785|28263235	2119		D14Abb1e,	0.001	360.946	18.461	Up	0.00973854	0.112919057	mmu-miR-675-5p	1	7.442770756	3.688587812	-1.012771219	Down	0.00292198	0.018011047	Nlrc4	1	1.016965596	1.591091224	0.670016554	Up	0.01829418	0.046380801
chr14:28251785|28263235	2119		D14Abb1e,	0.001	360.946	18.461	Up	0.00973854	0.112919057	mmu-miR-6914-5p	1	2.426990464	0.922146953	-1.396099858	Down	0.0297642	0.115501966	Nlrc4	1	1.016965596	1.591091224	0.670016554	Up	0.01829418	0.046380801
chr14:28251785|28263235	2119		D14Abb1e,	0.001	360.946	18.461	Up	0.00973854	0.112919057	mmu-miR-6932-5p	1	9.222563763	1.712558627	-2.429014481	Down	4.03E-10	6.23E-09	Nlrc4	1	1.016965596	1.591091224	0.670016554	Up	0.01829418	0.046380801
chr14:28303220|28303993	256		Ccdc66,	0.001	300.788	18.198	Up	0.020838	0.145073011	mmu-miR-6372	1	0.970796186	0.131735279	-2.881526685	Down	0.0356382	0.132400057	Nlrc4	1	1.016965596	1.591091224	0.670016554	Up	0.01829418	0.046380801
chr14:28303220|28303993	256		Ccdc66,	0.001	300.788	18.198	Up	0.020838	0.145073011	mmu-miR-7023-5p	1	3.559586014	0.790411674	-2.171033303	Down	0.000328656	0.002614247	Nlrc4	1	1.016965596	1.591091224	0.670016554	Up	0.01829418	0.046380801
chr14:28303220|28303993	256		Ccdc66,	0.001	300.788	18.198	Up	0.020838	0.145073011	mmu-miR-7663-3p	1	12.45855105	7.904116741	-0.65646013	Down	0.00790666	0.041412752	Nlrc4	1	1.016965596	1.591091224	0.670016554	Up	0.01829418	0.046380801
chr14:31874655|31902808	2150		Pbrm1,	0.001	240.63	17.876	Up	0.044588	0.215290739	mmu-miR-184-5p	1	1.941592371	0.658676395	-1.559598591	Down	0.0356584	0.131456063	Nlrc4	1	1.016965596	1.591091224	0.670016554	Up	0.01829418	0.046380801
chr14:31874655|31902808	2150		Pbrm1,	0.001	240.63	17.876	Up	0.044588	0.215290739	mmu-miR-6380	1	7.442770756	4.742470044	-0.650201139	Down	0.04177	0.1482835	Nlrc4	1	1.016965596	1.591091224	0.670016554	Up	0.01829418	0.046380801
chr14:31874655|31902808	2150		Pbrm1,	0.001	240.63	17.876	Up	0.044588	0.215290739	mmu-miR-667-5p	1	53.71738893	25.82011469	-1.056893772	Down	1.04E-16	2.25E-15	Nlrc4	1	1.016965596	1.591091224	0.670016554	Up	0.01829418	0.046380801
chr14:31874655|31902808	2150		Pbrm1,	0.001	240.63	17.876	Up	0.044588	0.215290739	mmu-miR-6932-5p	2	9.222563763	1.712558627	-2.429014481	Down	4.03E-10	6.23E-09	Nlrc4	1	1.016965596	1.591091224	0.670016554	Up	0.01829418	0.046380801
chr14:31874655|31902808	2150		Pbrm1,	0.001	240.63	17.876	Up	0.044588	0.215290739	mmu-miR-7023-5p	1	3.559586014	0.790411674	-2.171033303	Down	0.000328656	0.002614247	Nlrc4	1	1.016965596	1.591091224	0.670016554	Up	0.01829418	0.046380801
chr14:37740025|37754450	1741		Gcap14,	0.001	300.788	18.198	Up	0.020838	0.155247814	mmu-miR-184-5p	1	1.941592371	0.658676395	-1.559598591	Down	0.0356584	0.131456063	Nlrc4	1	1.016965596	1.591091224	0.670016554	Up	0.01829418	0.046380801
chr14:37740025|37754450	1741		Gcap14,	0.001	300.788	18.198	Up	0.020838	0.155247814	mmu-miR-6917-5p	1	1.456194278	0.395205837	-1.881526685	Down	0.0398298	0.14325277	Nlrc4	2	1.016965596	1.591091224	0.670016554	Up	0.01829418	0.046380801
chr1:43854090|43873809	9784		Uxs1,	0.001	541.419	19.046	Up	0.000994048	0.031175239	mmu-miR-184-5p	1	1.941592371	0.658676395	-1.559598591	Down	0.0356584	0.131456063	Nlrc4	1	1.016965596	1.591091224	0.670016554	Up	0.01829418	0.046380801
chr1:43854090|43873809	9784		Uxs1,	0.001	541.419	19.046	Up	0.000994048	0.031175239	mmu-miR-188-5p	1	6.633773935	2.63470558	-1.332188094	Down	0.000472474	0.003637481	Nlrc4	1	1.016965596	1.591091224	0.670016554	Up	0.01829418	0.046380801
chr1:43854090|43873809	9784		Uxs1,	0.001	541.419	19.046	Up	0.000994048	0.031175239	mmu-miR-6372	1	0.970796186	0.131735279	-2.881526685	Down	0.0356382	0.132400057	Nlrc4	1	1.016965596	1.591091224	0.670016554	Up	0.01829418	0.046380801
chr1:43854090|43873809	9784		Uxs1,	0.001	541.419	19.046	Up	0.000994048	0.031175239	mmu-miR-6380	1	7.442770756	4.742470044	-0.650201139	Down	0.04177	0.1482835	Nlrc4	1	1.016965596	1.591091224	0.670016554	Up	0.01829418	0.046380801
chr1:43854090|43873809	9784		Uxs1,	0.001	541.419	19.046	Up	0.000994048	0.031175239	mmu-miR-667-5p	3	53.71738893	25.82011469	-1.056893772	Down	1.04E-16	2.25E-15	Nlrc4	1	1.016965596	1.591091224	0.670016554	Up	0.01829418	0.046380801
chr1:43854090|43873809	9784		Uxs1,	0.001	541.419	19.046	Up	0.000994048	0.031175239	mmu-miR-669e-5p	1	1.779793007	0.263470558	-2.755995803	Down	0.00418236	0.024295709	Nlrc4	1	1.016965596	1.591091224	0.670016554	Up	0.01829418	0.046380801
chr1:43854090|43873809	9784		Uxs1,	0.001	541.419	19.046	Up	0.000994048	0.031175239	mmu-miR-6907-5p	1	3.397786649	1.185617511	-1.518956606	Down	0.00599234	0.032267741	Nlrc4	1	1.016965596	1.591091224	0.670016554	Up	0.01829418	0.046380801
chr1:43854090|43873809	9784		Uxs1,	0.001	541.419	19.046	Up	0.000994048	0.031175239	mmu-miR-6914-5p	2	2.426990464	0.922146953	-1.396099858	Down	0.0297642	0.115501966	Nlrc4	1	1.016965596	1.591091224	0.670016554	Up	0.01829418	0.046380801
chr1:43854090|43873809	9784		Uxs1,	0.001	541.419	19.046	Up	0.000994048	0.031175239	mmu-miR-6917-5p	1	1.456194278	0.395205837	-1.881526685	Down	0.0398298	0.14325277	Nlrc4	2	1.016965596	1.591091224	0.670016554	Up	0.01829418	0.046380801
chr1:43854090|43873809	9784		Uxs1,	0.001	541.419	19.046	Up	0.000994048	0.031175239	mmu-miR-6932-5p	1	9.222563763	1.712558627	-2.429014481	Down	4.03E-10	6.23E-09	Nlrc4	1	1.016965596	1.591091224	0.670016554	Up	0.01829418	0.046380801
chr1:43854090|43873809	9784		Uxs1,	0.001	541.419	19.046	Up	0.000994048	0.031175239	mmu-miR-6953-5p	4	3.074187921	0.263470558	-3.544491698	Down	1.67E-05	0.000165593	Nlrc4	1	1.016965596	1.591091224	0.670016554	Up	0.01829418	0.046380801
chr1:43854090|43873809	9784		Uxs1,	0.001	541.419	19.046	Up	0.000994048	0.031175239	mmu-miR-6954-3p	2	3.235987285	1.185617511	-1.448567278	Down	0.00964688	0.048284775	Nlrc4	1	1.016965596	1.591091224	0.670016554	Up	0.01829418	0.046380801
chr1:43854090|43873809	9784		Uxs1,	0.001	541.419	19.046	Up	0.000994048	0.031175239	mmu-miR-6981-5p	5	10.51695868	6.71849923	-0.646506656	Down	0.0160593	0.0715946	Nlrc4	1	1.016965596	1.591091224	0.670016554	Up	0.01829418	0.046380801
chr1:43854090|43873809	9784		Uxs1,	0.001	541.419	19.046	Up	0.000994048	0.031175239	mmu-miR-7009-5p	2	14.40014342	7.245440346	-0.990937902	Down	4.70E-05	0.000432934	Nlrc4	1	1.016965596	1.591091224	0.670016554	Up	0.01829418	0.046380801
chr1:43854090|43873809	9784		Uxs1,	0.001	541.419	19.046	Up	0.000994048	0.031175239	mmu-miR-7023-5p	3	3.559586014	0.790411674	-2.171033303	Down	0.000328656	0.002614247	Nlrc4	1	1.016965596	1.591091224	0.670016554	Up	0.01829418	0.046380801
chr1:43854090|43873809	9784		Uxs1,	0.001	541.419	19.046	Up	0.000994048	0.031175239	mmu-miR-7240-5p	1	45.62742072	15.80823348	-1.529224942	Down	1.55E-24	4.30E-23	Nlrc4	1	1.016965596	1.591091224	0.670016554	Up	0.01829418	0.046380801
chr1:43854090|43873809	9784		Uxs1,	0.001	541.419	19.046	Up	0.000994048	0.031175239	mmu-miR-7664-3p	2	71.02992091	1.053882232	-6.074641314	Down	5.25E-139	4.58E-137	Nlrc4	1	1.016965596	1.591091224	0.670016554	Up	0.01829418	0.046380801
chr10:75147037|75162840	629	mmu_circ_0000181	Cabin1,	0.001	360.946	18.461	Up	0.00973854	0.114532187	mmu-miR-667-5p	2	53.71738893	25.82011469	-1.056893772	Down	1.04E-16	2.25E-15	Nlrc4	1	1.016965596	1.591091224	0.670016554	Up	0.01829418	0.046380801
chr14:51427175|51427371	176		AC027184.1,	0.001	1142.995	20.124	Up	4.94E-07	6.51E-05	mmu-miR-6907-5p	1	3.397786649	1.185617511	-1.518956606	Down	0.00599234	0.032267741	Nlrc4	1	1.016965596	1.591091224	0.670016554	Up	0.01829418	0.046380801
chr14:51427175|51427371	176		AC027184.1,	0.001	1142.995	20.124	Up	4.94E-07	6.51E-05	mmu-miR-7023-5p	1	3.559586014	0.790411674	-2.171033303	Down	0.000328656	0.002614247	Nlrc4	1	1.016965596	1.591091224	0.670016554	Up	0.01829418	0.046380801
chr14:51427175|51427435	240		AC027184.1,	0.001	240.63	17.876	Up	0.044588	0.196820756	mmu-miR-6907-5p	1	3.397786649	1.185617511	-1.518956606	Down	0.00599234	0.032267741	Nlrc4	1	1.016965596	1.591091224	0.670016554	Up	0.01829418	0.046380801
chr14:51427175|51427435	240		AC027184.1,	0.001	240.63	17.876	Up	0.044588	0.196820756	mmu-miR-7023-5p	1	3.559586014	0.790411674	-2.171033303	Down	0.000328656	0.002614247	Nlrc4	1	1.016965596	1.591091224	0.670016554	Up	0.01829418	0.046380801
chr14:56278037|56278935	389		Mdp1,	0.001	360.946	18.461	Up	0.00973854	0.098070374	mmu-miR-669e-5p	1	1.779793007	0.263470558	-2.755995803	Down	0.00418236	0.024295709	Nlrc4	1	1.016965596	1.591091224	0.670016554	Up	0.01829418	0.046380801
chr14:56278037|56278935	389		Mdp1,	0.001	360.946	18.461	Up	0.00973854	0.098070374	mmu-miR-6907-5p	1	3.397786649	1.185617511	-1.518956606	Down	0.00599234	0.032267741	Nlrc4	1	1.016965596	1.591091224	0.670016554	Up	0.01829418	0.046380801
chr14:56278037|56278935	389		Mdp1,	0.001	360.946	18.461	Up	0.00973854	0.098070374	mmu-miR-6915-5p	1	8.73716567	4.874205323	-0.841998321	Down	0.0057456	0.03102624	Nlrc4	1	1.016965596	1.591091224	0.670016554	Up	0.01829418	0.046380801
chr14:57529915|57533005	662		Zmym2,	0.001	240.63	17.876	Up	0.044588	0.18656707	mmu-miR-6380	1	7.442770756	4.742470044	-0.650201139	Down	0.04177	0.1482835	Nlrc4	1	1.016965596	1.591091224	0.670016554	Up	0.01829418	0.046380801
chr14:57529915|57533005	662		Zmym2,	0.001	240.63	17.876	Up	0.044588	0.18656707	mmu-miR-7023-5p	1	3.559586014	0.790411674	-2.171033303	Down	0.000328656	0.002614247	Nlrc4	1	1.016965596	1.591091224	0.670016554	Up	0.01829418	0.046380801
chr1:46379095|46382753	540		Dnahc7b,	0.001	300.788	18.198	Up	0.020838	0.142660154	mmu-miR-6915-5p	1	8.73716567	4.874205323	-0.841998321	Down	0.0057456	0.03102624	Nlrc4	1	1.016965596	1.591091224	0.670016554	Up	0.01829418	0.046380801
chr1:46379095|46382753	540		Dnahc7b,	0.001	300.788	18.198	Up	0.020838	0.142660154	mmu-miR-7009-5p	1	14.40014342	7.245440346	-0.990937902	Down	4.70E-05	0.000432934	Nlrc4	1	1.016965596	1.591091224	0.670016554	Up	0.01829418	0.046380801
chr14:67634854|67642027	935		Ppp2r2a,	0.001	300.788	18.198	Up	0.020838	0.170271797	mmu-miR-7240-5p	1	45.62742072	15.80823348	-1.529224942	Down	1.55E-24	4.30E-23	Nlrc4	1	1.016965596	1.591091224	0.670016554	Up	0.01829418	0.046380801
chr14:71077886|71082657	363	mmu_circ_0000551	Xpo7,	0.001	240.63	17.876	Up	0.044588	0.198954314	mmu-miR-667-5p	1	53.71738893	25.82011469	-1.056893772	Down	1.04E-16	2.25E-15	Nlrc4	1	1.016965596	1.591091224	0.670016554	Up	0.01829418	0.046380801
chr14:71077886|71082657	363	mmu_circ_0000551	Xpo7,	0.001	240.63	17.876	Up	0.044588	0.198954314	mmu-miR-6981-5p	1	10.51695868	6.71849923	-0.646506656	Down	0.0160593	0.0715946	Nlrc4	1	1.016965596	1.591091224	0.670016554	Up	0.01829418	0.046380801
chr14:71077886|71082657	363	mmu_circ_0000551	Xpo7,	0.001	240.63	17.876	Up	0.044588	0.198954314	mmu-miR-7664-3p	1	71.02992091	1.053882232	-6.074641314	Down	5.25E-139	4.58E-137	Nlrc4	1	1.016965596	1.591091224	0.670016554	Up	0.01829418	0.046380801
chr14:73051823|73083578	214	mmu_circ_0000554	Fndc3a,	0.001	240.63	17.876	Up	0.044588	0.226237726	mmu-miR-6953-5p	1	3.074187921	0.263470558	-3.544491698	Down	1.67E-05	0.000165593	Nlrc4	1	1.016965596	1.591091224	0.670016554	Up	0.01829418	0.046380801
chr14:79935930|79973425	2137		Elf1,	0.001	240.63	17.876	Up	0.044588	0.214975526	mmu-miR-184-5p	1	1.941592371	0.658676395	-1.559598591	Down	0.0356584	0.131456063	Nlrc4	1	1.016965596	1.591091224	0.670016554	Up	0.01829418	0.046380801
chr14:79935930|79973425	2137		Elf1,	0.001	240.63	17.876	Up	0.044588	0.214975526	mmu-miR-6372	1	0.970796186	0.131735279	-2.881526685	Down	0.0356382	0.132400057	Nlrc4	1	1.016965596	1.591091224	0.670016554	Up	0.01829418	0.046380801
chr14:79935930|79973425	2137		Elf1,	0.001	240.63	17.876	Up	0.044588	0.214975526	mmu-miR-6380	1	7.442770756	4.742470044	-0.650201139	Down	0.04177	0.1482835	Nlrc4	1	1.016965596	1.591091224	0.670016554	Up	0.01829418	0.046380801
chr14:79935930|79973425	2137		Elf1,	0.001	240.63	17.876	Up	0.044588	0.214975526	mmu-miR-667-5p	1	53.71738893	25.82011469	-1.056893772	Down	1.04E-16	2.25E-15	Nlrc4	1	1.016965596	1.591091224	0.670016554	Up	0.01829418	0.046380801
chr14:79935930|79973425	2137		Elf1,	0.001	240.63	17.876	Up	0.044588	0.214975526	mmu-miR-669e-5p	1	1.779793007	0.263470558	-2.755995803	Down	0.00418236	0.024295709	Nlrc4	1	1.016965596	1.591091224	0.670016554	Up	0.01829418	0.046380801
chr14:79935930|79973425	2137		Elf1,	0.001	240.63	17.876	Up	0.044588	0.214975526	mmu-miR-6907-5p	1	3.397786649	1.185617511	-1.518956606	Down	0.00599234	0.032267741	Nlrc4	1	1.016965596	1.591091224	0.670016554	Up	0.01829418	0.046380801
chr14:79935930|79973425	2137		Elf1,	0.001	240.63	17.876	Up	0.044588	0.214975526	mmu-miR-6914-5p	1	2.426990464	0.922146953	-1.396099858	Down	0.0297642	0.115501966	Nlrc4	1	1.016965596	1.591091224	0.670016554	Up	0.01829418	0.046380801
chr14:79935930|79973425	2137		Elf1,	0.001	240.63	17.876	Up	0.044588	0.214975526	mmu-miR-6954-3p	1	3.235987285	1.185617511	-1.448567278	Down	0.00964688	0.048284775	Nlrc4	1	1.016965596	1.591091224	0.670016554	Up	0.01829418	0.046380801
chr14:79935930|79973425	2137		Elf1,	0.001	240.63	17.876	Up	0.044588	0.214975526	mmu-miR-6981-5p	2	10.51695868	6.71849923	-0.646506656	Down	0.0160593	0.0715946	Nlrc4	1	1.016965596	1.591091224	0.670016554	Up	0.01829418	0.046380801
chr14:79935930|79973425	2137		Elf1,	0.001	240.63	17.876	Up	0.044588	0.214975526	mmu-miR-7023-5p	1	3.559586014	0.790411674	-2.171033303	Down	0.000328656	0.002614247	Nlrc4	1	1.016965596	1.591091224	0.670016554	Up	0.01829418	0.046380801
chr14:79935930|79973425	2137		Elf1,	0.001	240.63	17.876	Up	0.044588	0.214975526	mmu-miR-7664-3p	1	71.02992091	1.053882232	-6.074641314	Down	5.25E-139	4.58E-137	Nlrc4	1	1.016965596	1.591091224	0.670016554	Up	0.01829418	0.046380801
chr15:100143425|100184138	2732		U6,	0.001	782.049	19.577	Up	4.74E-05	0.003186791	mmu-miR-675-5p	1	7.442770756	3.688587812	-1.012771219	Down	0.00292198	0.018011047	Nlrc4	1	1.016965596	1.591091224	0.670016554	Up	0.01829418	0.046380801
chr15:100143425|100184138	2732		U6,	0.001	782.049	19.577	Up	4.74E-05	0.003186791	mmu-miR-6907-5p	1	3.397786649	1.185617511	-1.518956606	Down	0.00599234	0.032267741	Nlrc4	1	1.016965596	1.591091224	0.670016554	Up	0.01829418	0.046380801
chr15:100143425|100184138	2732		U6,	0.001	782.049	19.577	Up	4.74E-05	0.003186791	mmu-miR-6914-5p	1	2.426990464	0.922146953	-1.396099858	Down	0.0297642	0.115501966	Nlrc4	1	1.016965596	1.591091224	0.670016554	Up	0.01829418	0.046380801
chr15:100143425|100184138	2732		U6,	0.001	782.049	19.577	Up	4.74E-05	0.003186791	mmu-miR-6915-5p	3	8.73716567	4.874205323	-0.841998321	Down	0.0057456	0.03102624	Nlrc4	1	1.016965596	1.591091224	0.670016554	Up	0.01829418	0.046380801
chr15:100143425|100184138	2732		U6,	0.001	782.049	19.577	Up	4.74E-05	0.003186791	mmu-miR-6932-5p	2	9.222563763	1.712558627	-2.429014481	Down	4.03E-10	6.23E-09	Nlrc4	1	1.016965596	1.591091224	0.670016554	Up	0.01829418	0.046380801
chr15:100143425|100184138	2732		U6,	0.001	782.049	19.577	Up	4.74E-05	0.003186791	mmu-miR-6953-5p	1	3.074187921	0.263470558	-3.544491698	Down	1.67E-05	0.000165593	Nlrc4	1	1.016965596	1.591091224	0.670016554	Up	0.01829418	0.046380801
chr15:100143425|100184138	2732		U6,	0.001	782.049	19.577	Up	4.74E-05	0.003186791	mmu-miR-6981-5p	3	10.51695868	6.71849923	-0.646506656	Down	0.0160593	0.0715946	Nlrc4	1	1.016965596	1.591091224	0.670016554	Up	0.01829418	0.046380801
chr15:100143425|100184138	2732		U6,	0.001	782.049	19.577	Up	4.74E-05	0.003186791	mmu-miR-7009-5p	2	14.40014342	7.245440346	-0.990937902	Down	4.70E-05	0.000432934	Nlrc4	1	1.016965596	1.591091224	0.670016554	Up	0.01829418	0.046380801
chr15:100143425|100184138	2732		U6,	0.001	782.049	19.577	Up	4.74E-05	0.003186791	mmu-miR-7023-5p	3	3.559586014	0.790411674	-2.171033303	Down	0.000328656	0.002614247	Nlrc4	1	1.016965596	1.591091224	0.670016554	Up	0.01829418	0.046380801
chr15:100143425|100184138	2732		U6,	0.001	782.049	19.577	Up	4.74E-05	0.003186791	mmu-miR-7240-5p	1	45.62742072	15.80823348	-1.529224942	Down	1.55E-24	4.30E-23	Nlrc4	1	1.016965596	1.591091224	0.670016554	Up	0.01829418	0.046380801
chr15:100143425|100184138	2732		U6,	0.001	782.049	19.577	Up	4.74E-05	0.003186791	mmu-miR-7663-3p	2	12.45855105	7.904116741	-0.65646013	Down	0.00790666	0.041412752	Nlrc4	1	1.016965596	1.591091224	0.670016554	Up	0.01829418	0.046380801
chr15:100143425|100184138	2732		U6,	0.001	782.049	19.577	Up	4.74E-05	0.003186791	mmu-miR-8096	1	1.456194278	0.131735279	-3.466489186	Down	0.00431824	0.024637101	Nlrc4	1	1.016965596	1.591091224	0.670016554	Up	0.01829418	0.046380801
chr1:52536082|52547599	1021		Nab1,	0.001	360.946	18.461	Up	0.00973854	0.108708516	mmu-miR-6380	1	7.442770756	4.742470044	-0.650201139	Down	0.04177	0.1482835	Nlrc4	1	1.016965596	1.591091224	0.670016554	Up	0.01829418	0.046380801
chr1:52536082|52547599	1021		Nab1,	0.001	360.946	18.461	Up	0.00973854	0.108708516	mmu-miR-667-5p	1	53.71738893	25.82011469	-1.056893772	Down	1.04E-16	2.25E-15	Nlrc4	1	1.016965596	1.591091224	0.670016554	Up	0.01829418	0.046380801
chr1:52536082|52547599	1021		Nab1,	0.001	360.946	18.461	Up	0.00973854	0.108708516	mmu-miR-669e-5p	1	1.779793007	0.263470558	-2.755995803	Down	0.00418236	0.024295709	Nlrc4	1	1.016965596	1.591091224	0.670016554	Up	0.01829418	0.046380801
chr1:52536082|52547599	1021		Nab1,	0.001	360.946	18.461	Up	0.00973854	0.108708516	mmu-miR-6932-5p	1	9.222563763	1.712558627	-2.429014481	Down	4.03E-10	6.23E-09	Nlrc4	1	1.016965596	1.591091224	0.670016554	Up	0.01829418	0.046380801
chr1:52536082|52547599	1021		Nab1,	0.001	360.946	18.461	Up	0.00973854	0.108708516	mmu-miR-7009-5p	1	14.40014342	7.245440346	-0.990937902	Down	4.70E-05	0.000432934	Nlrc4	1	1.016965596	1.591091224	0.670016554	Up	0.01829418	0.046380801
chr1:52536082|52547599	1021		Nab1,	0.001	360.946	18.461	Up	0.00973854	0.108708516	mmu-miR-7240-5p	1	45.62742072	15.80823348	-1.529224942	Down	1.55E-24	4.30E-23	Nlrc4	1	1.016965596	1.591091224	0.670016554	Up	0.01829418	0.046380801
chr15:32199438|32201159	1564		U6atac,7SK,U6,SNORA17,U7,5S_rRNA,U1,Sema5a,	158.345	601.576	1.926	Up	0.031965	0.171434438	mmu-miR-669e-5p	1	1.779793007	0.263470558	-2.755995803	Down	0.00418236	0.024295709	Nlrc4	1	1.016965596	1.591091224	0.670016554	Up	0.01829418	0.046380801
chr15:32199438|32201159	1564		U6atac,7SK,U6,SNORA17,U7,5S_rRNA,U1,Sema5a,	158.345	601.576	1.926	Up	0.031965	0.171434438	mmu-miR-6915-5p	1	8.73716567	4.874205323	-0.841998321	Down	0.0057456	0.03102624	Nlrc4	1	1.016965596	1.591091224	0.670016554	Up	0.01829418	0.046380801
chr15:32199438|32201159	1564		U6atac,7SK,U6,SNORA17,U7,5S_rRNA,U1,Sema5a,	158.345	601.576	1.926	Up	0.031965	0.171434438	mmu-miR-6953-5p	1	3.074187921	0.263470558	-3.544491698	Down	1.67E-05	0.000165593	Nlrc4	1	1.016965596	1.591091224	0.670016554	Up	0.01829418	0.046380801
chr15:32199438|32201159	1564		U6atac,7SK,U6,SNORA17,U7,5S_rRNA,U1,Sema5a,	158.345	601.576	1.926	Up	0.031965	0.171434438	mmu-miR-6981-5p	1	10.51695868	6.71849923	-0.646506656	Down	0.0160593	0.0715946	Nlrc4	1	1.016965596	1.591091224	0.670016554	Up	0.01829418	0.046380801
chr15:32199438|32201159	1564		U6atac,7SK,U6,SNORA17,U7,5S_rRNA,U1,Sema5a,	158.345	601.576	1.926	Up	0.031965	0.171434438	mmu-miR-7009-5p	1	14.40014342	7.245440346	-0.990937902	Down	4.70E-05	0.000432934	Nlrc4	1	1.016965596	1.591091224	0.670016554	Up	0.01829418	0.046380801
chr15:32199438|32201159	1564		U6atac,7SK,U6,SNORA17,U7,5S_rRNA,U1,Sema5a,	158.345	601.576	1.926	Up	0.031965	0.171434438	mmu-miR-712-3p	1	3.074187921	0.263470558	-3.544491698	Down	1.67E-05	0.000166455	Nlrc4	1	1.016965596	1.591091224	0.670016554	Up	0.01829418	0.046380801
chr15:32199438|32201159	1564		U6atac,7SK,U6,SNORA17,U7,5S_rRNA,U1,Sema5a,	158.345	601.576	1.926	Up	0.031965	0.171434438	mmu-miR-7663-3p	2	12.45855105	7.904116741	-0.65646013	Down	0.00790666	0.041412752	Nlrc4	1	1.016965596	1.591091224	0.670016554	Up	0.01829418	0.046380801
chr15:32276975|32281267	170		U6atac,7SK,U6,SNORA17,U7,5S_rRNA,U1,Sema5a,	0.001	360.946	18.461	Up	0.00973854	0.109825384	mmu-miR-6981-5p	1	10.51695868	6.71849923	-0.646506656	Down	0.0160593	0.0715946	Nlrc4	1	1.016965596	1.591091224	0.670016554	Up	0.01829418	0.046380801
chr15:3407930|3501685	4350		Ghr,	1002.85	2225.832	1.15	Up	0.00380988	0.067815864	mmu-miR-667-5p	3	53.71738893	25.82011469	-1.056893772	Down	1.04E-16	2.25E-15	Nlrc4	1	1.016965596	1.591091224	0.670016554	Up	0.01829418	0.046380801
chr15:3407930|3501685	4350		Ghr,	1002.85	2225.832	1.15	Up	0.00380988	0.067815864	mmu-miR-669e-5p	2	1.779793007	0.263470558	-2.755995803	Down	0.00418236	0.024295709	Nlrc4	1	1.016965596	1.591091224	0.670016554	Up	0.01829418	0.046380801
chr15:3407930|3501685	4350		Ghr,	1002.85	2225.832	1.15	Up	0.00380988	0.067815864	mmu-miR-6914-5p	1	2.426990464	0.922146953	-1.396099858	Down	0.0297642	0.115501966	Nlrc4	1	1.016965596	1.591091224	0.670016554	Up	0.01829418	0.046380801
chr15:3407930|3501685	4350		Ghr,	1002.85	2225.832	1.15	Up	0.00380988	0.067815864	mmu-miR-6915-5p	1	8.73716567	4.874205323	-0.841998321	Down	0.0057456	0.03102624	Nlrc4	1	1.016965596	1.591091224	0.670016554	Up	0.01829418	0.046380801
chr15:3407930|3501685	4350		Ghr,	1002.85	2225.832	1.15	Up	0.00380988	0.067815864	mmu-miR-6917-5p	1	1.456194278	0.395205837	-1.881526685	Down	0.0398298	0.14325277	Nlrc4	2	1.016965596	1.591091224	0.670016554	Up	0.01829418	0.046380801
chr15:3407930|3501685	4350		Ghr,	1002.85	2225.832	1.15	Up	0.00380988	0.067815864	mmu-miR-6981-5p	1	10.51695868	6.71849923	-0.646506656	Down	0.0160593	0.0715946	Nlrc4	1	1.016965596	1.591091224	0.670016554	Up	0.01829418	0.046380801
chr15:3407930|3501685	4350		Ghr,	1002.85	2225.832	1.15	Up	0.00380988	0.067815864	mmu-miR-7009-5p	2	14.40014342	7.245440346	-0.990937902	Down	4.70E-05	0.000432934	Nlrc4	1	1.016965596	1.591091224	0.670016554	Up	0.01829418	0.046380801
chr15:3407930|3501685	4350		Ghr,	1002.85	2225.832	1.15	Up	0.00380988	0.067815864	mmu-miR-7023-5p	1	3.559586014	0.790411674	-2.171033303	Down	0.000328656	0.002614247	Nlrc4	1	1.016965596	1.591091224	0.670016554	Up	0.01829418	0.046380801
chr15:3407930|3501685	4350		Ghr,	1002.85	2225.832	1.15	Up	0.00380988	0.067815864	mmu-miR-7663-3p	1	12.45855105	7.904116741	-0.65646013	Down	0.00790666	0.041412752	Nlrc4	1	1.016965596	1.591091224	0.670016554	Up	0.01829418	0.046380801
chr15:3407930|3501685	4350		Ghr,	1002.85	2225.832	1.15	Up	0.00380988	0.067815864	mmu-miR-7664-3p	2	71.02992091	1.053882232	-6.074641314	Down	5.25E-139	4.58E-137	Nlrc4	1	1.016965596	1.591091224	0.670016554	Up	0.01829418	0.046380801
chr15:38423229|38428596	628		Azin1,	0.001	240.63	17.876	Up	0.044588	0.223482928	mmu-miR-184-5p	1	1.941592371	0.658676395	-1.559598591	Down	0.0356584	0.131456063	Nlrc4	1	1.016965596	1.591091224	0.670016554	Up	0.01829418	0.046380801
chr15:39106522|39123858	331		Rims2,	0.001	481.261	18.876	Up	0.00212702	0.046385939	mmu-miR-669e-5p	1	1.779793007	0.263470558	-2.755995803	Down	0.00418236	0.024295709	Nlrc4	1	1.016965596	1.591091224	0.670016554	Up	0.01829418	0.046380801
chr1:54779858|54793156	770		Ankrd44,	0.001	360.946	18.461	Up	0.00973854	0.110202791	mmu-miR-6917-5p	1	1.456194278	0.395205837	-1.881526685	Down	0.0398298	0.14325277	Nlrc4	2	1.016965596	1.591091224	0.670016554	Up	0.01829418	0.046380801
chr1:55380494|55412583	17174		Boll,	0.001	240.63	17.876	Up	0.044588	0.197084945	mmu-miR-184-5p	2	1.941592371	0.658676395	-1.559598591	Down	0.0356584	0.131456063	Nlrc4	1	1.016965596	1.591091224	0.670016554	Up	0.01829418	0.046380801
chr1:55380494|55412583	17174		Boll,	0.001	240.63	17.876	Up	0.044588	0.197084945	mmu-miR-6372	4	0.970796186	0.131735279	-2.881526685	Down	0.0356382	0.132400057	Nlrc4	1	1.016965596	1.591091224	0.670016554	Up	0.01829418	0.046380801
chr1:55380494|55412583	17174		Boll,	0.001	240.63	17.876	Up	0.044588	0.197084945	mmu-miR-6380	2	7.442770756	4.742470044	-0.650201139	Down	0.04177	0.1482835	Nlrc4	1	1.016965596	1.591091224	0.670016554	Up	0.01829418	0.046380801
chr1:55380494|55412583	17174		Boll,	0.001	240.63	17.876	Up	0.044588	0.197084945	mmu-miR-667-5p	6	53.71738893	25.82011469	-1.056893772	Down	1.04E-16	2.25E-15	Nlrc4	1	1.016965596	1.591091224	0.670016554	Up	0.01829418	0.046380801
chr1:55380494|55412583	17174		Boll,	0.001	240.63	17.876	Up	0.044588	0.197084945	mmu-miR-669e-5p	2	1.779793007	0.263470558	-2.755995803	Down	0.00418236	0.024295709	Nlrc4	1	1.016965596	1.591091224	0.670016554	Up	0.01829418	0.046380801
chr1:55380494|55412583	17174		Boll,	0.001	240.63	17.876	Up	0.044588	0.197084945	mmu-miR-6907-5p	1	3.397786649	1.185617511	-1.518956606	Down	0.00599234	0.032267741	Nlrc4	1	1.016965596	1.591091224	0.670016554	Up	0.01829418	0.046380801
chr1:55380494|55412583	17174		Boll,	0.001	240.63	17.876	Up	0.044588	0.197084945	mmu-miR-6914-5p	4	2.426990464	0.922146953	-1.396099858	Down	0.0297642	0.115501966	Nlrc4	1	1.016965596	1.591091224	0.670016554	Up	0.01829418	0.046380801
chr1:55380494|55412583	17174		Boll,	0.001	240.63	17.876	Up	0.044588	0.197084945	mmu-miR-6915-5p	5	8.73716567	4.874205323	-0.841998321	Down	0.0057456	0.03102624	Nlrc4	1	1.016965596	1.591091224	0.670016554	Up	0.01829418	0.046380801
chr1:55380494|55412583	17174		Boll,	0.001	240.63	17.876	Up	0.044588	0.197084945	mmu-miR-6917-5p	3	1.456194278	0.395205837	-1.881526685	Down	0.0398298	0.14325277	Nlrc4	2	1.016965596	1.591091224	0.670016554	Up	0.01829418	0.046380801
chr1:55380494|55412583	17174		Boll,	0.001	240.63	17.876	Up	0.044588	0.197084945	mmu-miR-6932-5p	2	9.222563763	1.712558627	-2.429014481	Down	4.03E-10	6.23E-09	Nlrc4	1	1.016965596	1.591091224	0.670016554	Up	0.01829418	0.046380801
chr1:55380494|55412583	17174		Boll,	0.001	240.63	17.876	Up	0.044588	0.197084945	mmu-miR-6953-5p	10	3.074187921	0.263470558	-3.544491698	Down	1.67E-05	0.000165593	Nlrc4	1	1.016965596	1.591091224	0.670016554	Up	0.01829418	0.046380801
chr1:55380494|55412583	17174		Boll,	0.001	240.63	17.876	Up	0.044588	0.197084945	mmu-miR-6981-5p	24	10.51695868	6.71849923	-0.646506656	Down	0.0160593	0.0715946	Nlrc4	1	1.016965596	1.591091224	0.670016554	Up	0.01829418	0.046380801
chr1:55380494|55412583	17174		Boll,	0.001	240.63	17.876	Up	0.044588	0.197084945	mmu-miR-7009-5p	2	14.40014342	7.245440346	-0.990937902	Down	4.70E-05	0.000432934	Nlrc4	1	1.016965596	1.591091224	0.670016554	Up	0.01829418	0.046380801
chr1:55380494|55412583	17174		Boll,	0.001	240.63	17.876	Up	0.044588	0.197084945	mmu-miR-7023-5p	9	3.559586014	0.790411674	-2.171033303	Down	0.000328656	0.002614247	Nlrc4	1	1.016965596	1.591091224	0.670016554	Up	0.01829418	0.046380801
chr1:55380494|55412583	17174		Boll,	0.001	240.63	17.876	Up	0.044588	0.197084945	mmu-miR-7240-5p	2	45.62742072	15.80823348	-1.529224942	Down	1.55E-24	4.30E-23	Nlrc4	1	1.016965596	1.591091224	0.670016554	Up	0.01829418	0.046380801
chr1:55380494|55412583	17174		Boll,	0.001	240.63	17.876	Up	0.044588	0.197084945	mmu-miR-7663-3p	6	12.45855105	7.904116741	-0.65646013	Down	0.00790666	0.041412752	Nlrc4	1	1.016965596	1.591091224	0.670016554	Up	0.01829418	0.046380801
chr1:55380494|55412583	17174		Boll,	0.001	240.63	17.876	Up	0.044588	0.197084945	mmu-miR-7664-3p	1	71.02992091	1.053882232	-6.074641314	Down	5.25E-139	4.58E-137	Nlrc4	1	1.016965596	1.591091224	0.670016554	Up	0.01829418	0.046380801
chr1:55380494|55412583	17174		Boll,	0.001	240.63	17.876	Up	0.044588	0.197084945	mmu-miR-8096	1	1.456194278	0.131735279	-3.466489186	Down	0.00431824	0.024637101	Nlrc4	1	1.016965596	1.591091224	0.670016554	Up	0.01829418	0.046380801
chr15:54980896|54983466	303		Deptor,	0.001	481.261	18.876	Up	0.00212702	0.045779587	mmu-miR-6915-5p	1	8.73716567	4.874205323	-0.841998321	Down	0.0057456	0.03102624	Nlrc4	1	1.016965596	1.591091224	0.670016554	Up	0.01829418	0.046380801
chr15:61938703|61939020	318	mmu_circ_0000604	Pvt1,	0.001	421.103	18.684	Up	0.00455126	0.079719676	mmu-miR-7664-3p	1	71.02992091	1.053882232	-6.074641314	Down	5.25E-139	4.58E-137	Nlrc4	1	1.016965596	1.591091224	0.670016554	Up	0.01829418	0.046380801
chr15:61938703|61939020	318	mmu_circ_0000604	Pvt1,	0.001	421.103	18.684	Up	0.00455126	0.079719676	mmu-miR-8096	1	1.456194278	0.131735279	-3.466489186	Down	0.00431824	0.024637101	Nlrc4	1	1.016965596	1.591091224	0.670016554	Up	0.01829418	0.046380801
chr15:7926968|8032582	43574		Wdr70,	0.001	240.63	17.876	Up	0.044588	0.224165319	mmu-miR-184-5p	2	1.941592371	0.658676395	-1.559598591	Down	0.0356584	0.131456063	Nlrc4	1	1.016965596	1.591091224	0.670016554	Up	0.01829418	0.046380801
chr15:7926968|8032582	43574		Wdr70,	0.001	240.63	17.876	Up	0.044588	0.224165319	mmu-miR-188-5p	2	6.633773935	2.63470558	-1.332188094	Down	0.000472474	0.003637481	Nlrc4	1	1.016965596	1.591091224	0.670016554	Up	0.01829418	0.046380801
chr15:7926968|8032582	43574		Wdr70,	0.001	240.63	17.876	Up	0.044588	0.224165319	mmu-miR-6372	4	0.970796186	0.131735279	-2.881526685	Down	0.0356382	0.132400057	Nlrc4	1	1.016965596	1.591091224	0.670016554	Up	0.01829418	0.046380801
chr15:7926968|8032582	43574		Wdr70,	0.001	240.63	17.876	Up	0.044588	0.224165319	mmu-miR-6380	4	7.442770756	4.742470044	-0.650201139	Down	0.04177	0.1482835	Nlrc4	1	1.016965596	1.591091224	0.670016554	Up	0.01829418	0.046380801
chr15:7926968|8032582	43574		Wdr70,	0.001	240.63	17.876	Up	0.044588	0.224165319	mmu-miR-667-5p	12	53.71738893	25.82011469	-1.056893772	Down	1.04E-16	2.25E-15	Nlrc4	1	1.016965596	1.591091224	0.670016554	Up	0.01829418	0.046380801
chr15:7926968|8032582	43574		Wdr70,	0.001	240.63	17.876	Up	0.044588	0.224165319	mmu-miR-669e-5p	6	1.779793007	0.263470558	-2.755995803	Down	0.00418236	0.024295709	Nlrc4	1	1.016965596	1.591091224	0.670016554	Up	0.01829418	0.046380801
chr15:7926968|8032582	43574		Wdr70,	0.001	240.63	17.876	Up	0.044588	0.224165319	mmu-miR-675-5p	1	7.442770756	3.688587812	-1.012771219	Down	0.00292198	0.018011047	Nlrc4	1	1.016965596	1.591091224	0.670016554	Up	0.01829418	0.046380801
chr15:7926968|8032582	43574		Wdr70,	0.001	240.63	17.876	Up	0.044588	0.224165319	mmu-miR-6907-5p	7	3.397786649	1.185617511	-1.518956606	Down	0.00599234	0.032267741	Nlrc4	1	1.016965596	1.591091224	0.670016554	Up	0.01829418	0.046380801
chr15:7926968|8032582	43574		Wdr70,	0.001	240.63	17.876	Up	0.044588	0.224165319	mmu-miR-6914-5p	13	2.426990464	0.922146953	-1.396099858	Down	0.0297642	0.115501966	Nlrc4	1	1.016965596	1.591091224	0.670016554	Up	0.01829418	0.046380801
chr15:7926968|8032582	43574		Wdr70,	0.001	240.63	17.876	Up	0.044588	0.224165319	mmu-miR-6915-5p	10	8.73716567	4.874205323	-0.841998321	Down	0.0057456	0.03102624	Nlrc4	1	1.016965596	1.591091224	0.670016554	Up	0.01829418	0.046380801
chr15:7926968|8032582	43574		Wdr70,	0.001	240.63	17.876	Up	0.044588	0.224165319	mmu-miR-6917-5p	4	1.456194278	0.395205837	-1.881526685	Down	0.0398298	0.14325277	Nlrc4	2	1.016965596	1.591091224	0.670016554	Up	0.01829418	0.046380801
chr15:7926968|8032582	43574		Wdr70,	0.001	240.63	17.876	Up	0.044588	0.224165319	mmu-miR-6932-5p	1	9.222563763	1.712558627	-2.429014481	Down	4.03E-10	6.23E-09	Nlrc4	1	1.016965596	1.591091224	0.670016554	Up	0.01829418	0.046380801
chr15:7926968|8032582	43574		Wdr70,	0.001	240.63	17.876	Up	0.044588	0.224165319	mmu-miR-6953-5p	16	3.074187921	0.263470558	-3.544491698	Down	1.67E-05	0.000165593	Nlrc4	1	1.016965596	1.591091224	0.670016554	Up	0.01829418	0.046380801
chr15:7926968|8032582	43574		Wdr70,	0.001	240.63	17.876	Up	0.044588	0.224165319	mmu-miR-6954-3p	7	3.235987285	1.185617511	-1.448567278	Down	0.00964688	0.048284775	Nlrc4	1	1.016965596	1.591091224	0.670016554	Up	0.01829418	0.046380801
chr15:7926968|8032582	43574		Wdr70,	0.001	240.63	17.876	Up	0.044588	0.224165319	mmu-miR-6981-5p	20	10.51695868	6.71849923	-0.646506656	Down	0.0160593	0.0715946	Nlrc4	1	1.016965596	1.591091224	0.670016554	Up	0.01829418	0.046380801
chr15:7926968|8032582	43574		Wdr70,	0.001	240.63	17.876	Up	0.044588	0.224165319	mmu-miR-7009-5p	7	14.40014342	7.245440346	-0.990937902	Down	4.70E-05	0.000432934	Nlrc4	1	1.016965596	1.591091224	0.670016554	Up	0.01829418	0.046380801
chr15:7926968|8032582	43574		Wdr70,	0.001	240.63	17.876	Up	0.044588	0.224165319	mmu-miR-7023-5p	8	3.559586014	0.790411674	-2.171033303	Down	0.000328656	0.002614247	Nlrc4	1	1.016965596	1.591091224	0.670016554	Up	0.01829418	0.046380801
chr15:7926968|8032582	43574		Wdr70,	0.001	240.63	17.876	Up	0.044588	0.224165319	mmu-miR-712-3p	1	3.074187921	0.263470558	-3.544491698	Down	1.67E-05	0.000166455	Nlrc4	1	1.016965596	1.591091224	0.670016554	Up	0.01829418	0.046380801
chr15:7926968|8032582	43574		Wdr70,	0.001	240.63	17.876	Up	0.044588	0.224165319	mmu-miR-7240-5p	4	45.62742072	15.80823348	-1.529224942	Down	1.55E-24	4.30E-23	Nlrc4	1	1.016965596	1.591091224	0.670016554	Up	0.01829418	0.046380801
chr15:7926968|8032582	43574		Wdr70,	0.001	240.63	17.876	Up	0.044588	0.224165319	mmu-miR-7663-3p	5	12.45855105	7.904116741	-0.65646013	Down	0.00790666	0.041412752	Nlrc4	1	1.016965596	1.591091224	0.670016554	Up	0.01829418	0.046380801
chr15:7926968|8032582	43574		Wdr70,	0.001	240.63	17.876	Up	0.044588	0.224165319	mmu-miR-7664-3p	13	71.02992091	1.053882232	-6.074641314	Down	5.25E-139	4.58E-137	Nlrc4	1	1.016965596	1.591091224	0.670016554	Up	0.01829418	0.046380801
chr15:7926968|8032582	43574		Wdr70,	0.001	240.63	17.876	Up	0.044588	0.224165319	mmu-miR-8096	1	1.456194278	0.131735279	-3.466489186	Down	0.00431824	0.024637101	Nlrc4	1	1.016965596	1.591091224	0.670016554	Up	0.01829418	0.046380801
chr15:81458723|81459167	325	mmu_circ_0000625	Ep300,	0.001	481.261	18.876	Up	0.00212702	0.046695179	mmu-miR-667-5p	1	53.71738893	25.82011469	-1.056893772	Down	1.04E-16	2.25E-15	Nlrc4	1	1.016965596	1.591091224	0.670016554	Up	0.01829418	0.046380801
chr15:81458723|81459167	325	mmu_circ_0000625	Ep300,	0.001	481.261	18.876	Up	0.00212702	0.046695179	mmu-miR-6932-5p	1	9.222563763	1.712558627	-2.429014481	Down	4.03E-10	6.23E-09	Nlrc4	1	1.016965596	1.591091224	0.670016554	Up	0.01829418	0.046380801
chr1:58792502|58797890	187		Cflar,	0.001	240.63	17.876	Up	0.044588	0.216880774	mmu-miR-7663-3p	1	12.45855105	7.904116741	-0.65646013	Down	0.00790666	0.041412752	Nlrc4	1	1.016965596	1.591091224	0.670016554	Up	0.01829418	0.046380801
chr15:88641727|88642589	328	mmu_circ_0000635	Alg12,	0.001	1804.728	20.783	Up	1.15E-10	2.91E-08	mmu-miR-6953-5p	1	3.074187921	0.263470558	-3.544491698	Down	1.67E-05	0.000165593	Nlrc4	1	1.016965596	1.591091224	0.670016554	Up	0.01829418	0.046380801
chr15:88641727|88642589	328	mmu_circ_0000635	Alg12,	0.001	1804.728	20.783	Up	1.15E-10	2.91E-08	mmu-miR-6954-3p	1	3.235987285	1.185617511	-1.448567278	Down	0.00964688	0.048284775	Nlrc4	1	1.016965596	1.591091224	0.670016554	Up	0.01829418	0.046380801
chr10:75147037|75162840	629	mmu_circ_0000181	Cabin1,	0.001	360.946	18.461	Up	0.00973854	0.114532187	mmu-miR-669e-5p	2	1.779793007	0.263470558	-2.755995803	Down	0.00418236	0.024295709	Nlrc4	1	1.016965596	1.591091224	0.670016554	Up	0.01829418	0.046380801
chr15:93282548|93295676	3675		Pphln1,	0.001	240.63	17.876	Up	0.044588	0.22764075	mmu-miR-184-5p	1	1.941592371	0.658676395	-1.559598591	Down	0.0356584	0.131456063	Nlrc4	1	1.016965596	1.591091224	0.670016554	Up	0.01829418	0.046380801
chr15:93282548|93295676	3675		Pphln1,	0.001	240.63	17.876	Up	0.044588	0.22764075	mmu-miR-667-5p	2	53.71738893	25.82011469	-1.056893772	Down	1.04E-16	2.25E-15	Nlrc4	1	1.016965596	1.591091224	0.670016554	Up	0.01829418	0.046380801
chr15:93282548|93295676	3675		Pphln1,	0.001	240.63	17.876	Up	0.044588	0.22764075	mmu-miR-6914-5p	2	2.426990464	0.922146953	-1.396099858	Down	0.0297642	0.115501966	Nlrc4	1	1.016965596	1.591091224	0.670016554	Up	0.01829418	0.046380801
chr15:93282548|93295676	3675		Pphln1,	0.001	240.63	17.876	Up	0.044588	0.22764075	mmu-miR-6915-5p	1	8.73716567	4.874205323	-0.841998321	Down	0.0057456	0.03102624	Nlrc4	1	1.016965596	1.591091224	0.670016554	Up	0.01829418	0.046380801
chr15:93282548|93295676	3675		Pphln1,	0.001	240.63	17.876	Up	0.044588	0.22764075	mmu-miR-6932-5p	1	9.222563763	1.712558627	-2.429014481	Down	4.03E-10	6.23E-09	Nlrc4	1	1.016965596	1.591091224	0.670016554	Up	0.01829418	0.046380801
chr15:93282548|93295676	3675		Pphln1,	0.001	240.63	17.876	Up	0.044588	0.22764075	mmu-miR-6981-5p	5	10.51695868	6.71849923	-0.646506656	Down	0.0160593	0.0715946	Nlrc4	1	1.016965596	1.591091224	0.670016554	Up	0.01829418	0.046380801
chr15:93282548|93295676	3675		Pphln1,	0.001	240.63	17.876	Up	0.044588	0.22764075	mmu-miR-7009-5p	1	14.40014342	7.245440346	-0.990937902	Down	4.70E-05	0.000432934	Nlrc4	1	1.016965596	1.591091224	0.670016554	Up	0.01829418	0.046380801
chr15:93282548|93295676	3675		Pphln1,	0.001	240.63	17.876	Up	0.044588	0.22764075	mmu-miR-7664-3p	1	71.02992091	1.053882232	-6.074641314	Down	5.25E-139	4.58E-137	Nlrc4	1	1.016965596	1.591091224	0.670016554	Up	0.01829418	0.046380801
chr15:98570852|98573260	547		Arf3,	0.001	300.788	18.198	Up	0.020838	0.147252219	mmu-miR-184-5p	1	1.941592371	0.658676395	-1.559598591	Down	0.0356584	0.131456063	Nlrc4	1	1.016965596	1.591091224	0.670016554	Up	0.01829418	0.046380801
chr15:98570852|98573260	547		Arf3,	0.001	300.788	18.198	Up	0.020838	0.147252219	mmu-miR-6953-5p	1	3.074187921	0.263470558	-3.544491698	Down	1.67E-05	0.000165593	Nlrc4	1	1.016965596	1.591091224	0.670016554	Up	0.01829418	0.046380801
chr15:99114245|99116096	1852		Fam186b,	0.001	300.788	18.198	Up	0.020838	0.166148993	mmu-miR-6372	1	0.970796186	0.131735279	-2.881526685	Down	0.0356382	0.132400057	Nlrc4	1	1.016965596	1.591091224	0.670016554	Up	0.01829418	0.046380801
chr15:99114245|99116096	1852		Fam186b,	0.001	300.788	18.198	Up	0.020838	0.166148993	mmu-miR-667-5p	2	53.71738893	25.82011469	-1.056893772	Down	1.04E-16	2.25E-15	Nlrc4	1	1.016965596	1.591091224	0.670016554	Up	0.01829418	0.046380801
chr15:99114245|99116096	1852		Fam186b,	0.001	300.788	18.198	Up	0.020838	0.166148993	mmu-miR-669e-5p	2	1.779793007	0.263470558	-2.755995803	Down	0.00418236	0.024295709	Nlrc4	1	1.016965596	1.591091224	0.670016554	Up	0.01829418	0.046380801
chr15:99114245|99116096	1852		Fam186b,	0.001	300.788	18.198	Up	0.020838	0.166148993	mmu-miR-6915-5p	1	8.73716567	4.874205323	-0.841998321	Down	0.0057456	0.03102624	Nlrc4	1	1.016965596	1.591091224	0.670016554	Up	0.01829418	0.046380801
chr15:99114245|99116096	1852		Fam186b,	0.001	300.788	18.198	Up	0.020838	0.166148993	mmu-miR-6953-5p	2	3.074187921	0.263470558	-3.544491698	Down	1.67E-05	0.000165593	Nlrc4	1	1.016965596	1.591091224	0.670016554	Up	0.01829418	0.046380801
chr15:99114245|99116096	1852		Fam186b,	0.001	300.788	18.198	Up	0.020838	0.166148993	mmu-miR-7240-5p	1	45.62742072	15.80823348	-1.529224942	Down	1.55E-24	4.30E-23	Nlrc4	1	1.016965596	1.591091224	0.670016554	Up	0.01829418	0.046380801
chr16:11347952|11367894	240	mmu_circ_0000661	Snx29,	0.001	240.63	17.876	Up	0.044588	0.225196755	mmu-miR-6372	1	0.970796186	0.131735279	-2.881526685	Down	0.0356382	0.132400057	Nlrc4	1	1.016965596	1.591091224	0.670016554	Up	0.01829418	0.046380801
chr16:13625602|13631666	453		Parn,	0.001	240.63	17.876	Up	0.044588	0.214661234	mmu-miR-669e-5p	1	1.779793007	0.263470558	-2.755995803	Down	0.00418236	0.024295709	Nlrc4	1	1.016965596	1.591091224	0.670016554	Up	0.01829418	0.046380801
chr16:16474320|16504309	1205		Fgd4,	0.001	421.103	18.684	Up	0.00455126	0.072054323	mmu-miR-188-5p	1	6.633773935	2.63470558	-1.332188094	Down	0.000472474	0.003637481	Nlrc4	1	1.016965596	1.591091224	0.670016554	Up	0.01829418	0.046380801
chr16:16474320|16504309	1205		Fgd4,	0.001	421.103	18.684	Up	0.00455126	0.072054323	mmu-miR-6372	1	0.970796186	0.131735279	-2.881526685	Down	0.0356382	0.132400057	Nlrc4	1	1.016965596	1.591091224	0.670016554	Up	0.01829418	0.046380801
chr16:16474320|16504309	1205		Fgd4,	0.001	421.103	18.684	Up	0.00455126	0.072054323	mmu-miR-667-5p	2	53.71738893	25.82011469	-1.056893772	Down	1.04E-16	2.25E-15	Nlrc4	1	1.016965596	1.591091224	0.670016554	Up	0.01829418	0.046380801
chr16:16474320|16504309	1205		Fgd4,	0.001	421.103	18.684	Up	0.00455126	0.072054323	mmu-miR-6914-5p	1	2.426990464	0.922146953	-1.396099858	Down	0.0297642	0.115501966	Nlrc4	1	1.016965596	1.591091224	0.670016554	Up	0.01829418	0.046380801
chr16:16474320|16504309	1205		Fgd4,	0.001	421.103	18.684	Up	0.00455126	0.072054323	mmu-miR-6954-3p	1	3.235987285	1.185617511	-1.448567278	Down	0.00964688	0.048284775	Nlrc4	1	1.016965596	1.591091224	0.670016554	Up	0.01829418	0.046380801
chr16:16474320|16504309	1205		Fgd4,	0.001	421.103	18.684	Up	0.00455126	0.072054323	mmu-miR-6981-5p	1	10.51695868	6.71849923	-0.646506656	Down	0.0160593	0.0715946	Nlrc4	1	1.016965596	1.591091224	0.670016554	Up	0.01829418	0.046380801
chr16:16474320|16504309	1205		Fgd4,	0.001	421.103	18.684	Up	0.00455126	0.072054323	mmu-miR-7023-5p	1	3.559586014	0.790411674	-2.171033303	Down	0.000328656	0.002614247	Nlrc4	1	1.016965596	1.591091224	0.670016554	Up	0.01829418	0.046380801
chr16:16474320|16504309	1205		Fgd4,	0.001	421.103	18.684	Up	0.00455126	0.072054323	mmu-miR-7240-5p	1	45.62742072	15.80823348	-1.529224942	Down	1.55E-24	4.30E-23	Nlrc4	1	1.016965596	1.591091224	0.670016554	Up	0.01829418	0.046380801
chr16:17348808|17356309	755		Pi4ka,	0.001	421.103	18.684	Up	0.00455126	0.07382906	mmu-miR-6372	1	0.970796186	0.131735279	-2.881526685	Down	0.0356382	0.132400057	Nlrc4	1	1.016965596	1.591091224	0.670016554	Up	0.01829418	0.046380801
chr16:17348808|17356309	755		Pi4ka,	0.001	421.103	18.684	Up	0.00455126	0.07382906	mmu-miR-7240-5p	1	45.62742072	15.80823348	-1.529224942	Down	1.55E-24	4.30E-23	Nlrc4	1	1.016965596	1.591091224	0.670016554	Up	0.01829418	0.046380801
chr16:17348808|17356309	755		Pi4ka,	0.001	421.103	18.684	Up	0.00455126	0.07382906	mmu-miR-8096	1	1.456194278	0.131735279	-3.466489186	Down	0.00431824	0.024637101	Nlrc4	1	1.016965596	1.591091224	0.670016554	Up	0.01829418	0.046380801
chr16:18308063|18316827	395		D16H22S680E,	0.001	240.63	17.876	Up	0.044588	0.191932397	mmu-miR-6915-5p	1	8.73716567	4.874205323	-0.841998321	Down	0.0057456	0.03102624	Nlrc4	1	1.016965596	1.591091224	0.670016554	Up	0.01829418	0.046380801
chr16:18308063|18316827	395		D16H22S680E,	0.001	240.63	17.876	Up	0.044588	0.191932397	mmu-miR-6932-5p	1	9.222563763	1.712558627	-2.429014481	Down	4.03E-10	6.23E-09	Nlrc4	1	1.016965596	1.591091224	0.670016554	Up	0.01829418	0.046380801
chr16:18308063|18316827	395		D16H22S680E,	0.001	240.63	17.876	Up	0.044588	0.191932397	mmu-miR-6954-3p	1	3.235987285	1.185617511	-1.448567278	Down	0.00964688	0.048284775	Nlrc4	1	1.016965596	1.591091224	0.670016554	Up	0.01829418	0.046380801
chr16:22016272|22044381	1412		Senp2,	0.001	240.63	17.876	Up	0.044588	0.218820095	mmu-miR-669e-5p	1	1.779793007	0.263470558	-2.755995803	Down	0.00418236	0.024295709	Nlrc4	1	1.016965596	1.591091224	0.670016554	Up	0.01829418	0.046380801
chr16:22016272|22044381	1412		Senp2,	0.001	240.63	17.876	Up	0.044588	0.218820095	mmu-miR-6981-5p	1	10.51695868	6.71849923	-0.646506656	Down	0.0160593	0.0715946	Nlrc4	1	1.016965596	1.591091224	0.670016554	Up	0.01829418	0.046380801
chr1:62390508|62391681	445		Pard3b,	0.001	421.103	18.684	Up	0.00455126	0.069065895	mmu-miR-184-5p	1	1.941592371	0.658676395	-1.559598591	Down	0.0356584	0.131456063	Nlrc4	1	1.016965596	1.591091224	0.670016554	Up	0.01829418	0.046380801
chr1:62390508|62391681	445		Pard3b,	0.001	421.103	18.684	Up	0.00455126	0.069065895	mmu-miR-6372	1	0.970796186	0.131735279	-2.881526685	Down	0.0356382	0.132400057	Nlrc4	1	1.016965596	1.591091224	0.670016554	Up	0.01829418	0.046380801
chr1:62390508|62391681	445		Pard3b,	0.001	421.103	18.684	Up	0.00455126	0.069065895	mmu-miR-6917-5p	1	1.456194278	0.395205837	-1.881526685	Down	0.0398298	0.14325277	Nlrc4	2	1.016965596	1.591091224	0.670016554	Up	0.01829418	0.046380801
chr1:62390508|62391681	445		Pard3b,	0.001	421.103	18.684	Up	0.00455126	0.069065895	mmu-miR-6953-5p	1	3.074187921	0.263470558	-3.544491698	Down	1.67E-05	0.000165593	Nlrc4	1	1.016965596	1.591091224	0.670016554	Up	0.01829418	0.046380801
chr1:62390508|62391681	445		Pard3b,	0.001	421.103	18.684	Up	0.00455126	0.069065895	mmu-miR-7240-5p	1	45.62742072	15.80823348	-1.529224942	Down	1.55E-24	4.30E-23	Nlrc4	1	1.016965596	1.591091224	0.670016554	Up	0.01829418	0.046380801
chr1:62684140|62684758	619		Pard3b,	0.001	240.63	17.876	Up	0.044588	0.229061285	mmu-miR-667-5p	2	53.71738893	25.82011469	-1.056893772	Down	1.04E-16	2.25E-15	Nlrc4	1	1.016965596	1.591091224	0.670016554	Up	0.01829418	0.046380801
chr1:62684140|62684758	619		Pard3b,	0.001	240.63	17.876	Up	0.044588	0.229061285	mmu-miR-6914-5p	1	2.426990464	0.922146953	-1.396099858	Down	0.0297642	0.115501966	Nlrc4	1	1.016965596	1.591091224	0.670016554	Up	0.01829418	0.046380801
chr1:62684140|62684758	619		Pard3b,	0.001	240.63	17.876	Up	0.044588	0.229061285	mmu-miR-6953-5p	1	3.074187921	0.263470558	-3.544491698	Down	1.67E-05	0.000165593	Nlrc4	1	1.016965596	1.591091224	0.670016554	Up	0.01829418	0.046380801
chr16:33421407|33468269	901	mmu_circ_0000685	Zfp148,	0.001	300.788	18.198	Up	0.020838	0.152149743	mmu-miR-184-5p	1	1.941592371	0.658676395	-1.559598591	Down	0.0356584	0.131456063	Nlrc4	1	1.016965596	1.591091224	0.670016554	Up	0.01829418	0.046380801
chr16:33421407|33468269	901	mmu_circ_0000685	Zfp148,	0.001	300.788	18.198	Up	0.020838	0.152149743	mmu-miR-6380	1	7.442770756	4.742470044	-0.650201139	Down	0.04177	0.1482835	Nlrc4	1	1.016965596	1.591091224	0.670016554	Up	0.01829418	0.046380801
chr16:33421407|33468269	901	mmu_circ_0000685	Zfp148,	0.001	300.788	18.198	Up	0.020838	0.152149743	mmu-miR-6914-5p	1	2.426990464	0.922146953	-1.396099858	Down	0.0297642	0.115501966	Nlrc4	1	1.016965596	1.591091224	0.670016554	Up	0.01829418	0.046380801
chr16:33421407|33468269	901	mmu_circ_0000685	Zfp148,	0.001	300.788	18.198	Up	0.020838	0.152149743	mmu-miR-6932-5p	1	9.222563763	1.712558627	-2.429014481	Down	4.03E-10	6.23E-09	Nlrc4	1	1.016965596	1.591091224	0.670016554	Up	0.01829418	0.046380801
chr16:33421407|33468269	901	mmu_circ_0000685	Zfp148,	0.001	300.788	18.198	Up	0.020838	0.152149743	mmu-miR-7023-5p	1	3.559586014	0.790411674	-2.171033303	Down	0.000328656	0.002614247	Nlrc4	1	1.016965596	1.591091224	0.670016554	Up	0.01829418	0.046380801
chr16:55448703|55454179	1350		U6,7SK,SNORA17,5S_rRNA,U1,U7,U4,SNORA32,SNORA71,	0.001	1443.783	20.461	Up	1.10E-08	2.02E-06	mmu-miR-6372	1	0.970796186	0.131735279	-2.881526685	Down	0.0356382	0.132400057	Nlrc4	1	1.016965596	1.591091224	0.670016554	Up	0.01829418	0.046380801
chr16:55448703|55454179	1350		U6,7SK,SNORA17,5S_rRNA,U1,U7,U4,SNORA32,SNORA71,	0.001	1443.783	20.461	Up	1.10E-08	2.02E-06	mmu-miR-7664-3p	1	71.02992091	1.053882232	-6.074641314	Down	5.25E-139	4.58E-137	Nlrc4	1	1.016965596	1.591091224	0.670016554	Up	0.01829418	0.046380801
chr16:56082469|56139213	766		Senp7,	0.001	360.946	18.461	Up	0.00973854	0.105144302	mmu-miR-188-5p	1	6.633773935	2.63470558	-1.332188094	Down	0.000472474	0.003637481	Nlrc4	1	1.016965596	1.591091224	0.670016554	Up	0.01829418	0.046380801
chr16:56082469|56139213	766		Senp7,	0.001	360.946	18.461	Up	0.00973854	0.105144302	mmu-miR-6954-3p	1	3.235987285	1.185617511	-1.448567278	Down	0.00964688	0.048284775	Nlrc4	1	1.016965596	1.591091224	0.670016554	Up	0.01829418	0.046380801
chr16:56082469|56139213	766		Senp7,	0.001	360.946	18.461	Up	0.00973854	0.105144302	mmu-miR-6981-5p	1	10.51695868	6.71849923	-0.646506656	Down	0.0160593	0.0715946	Nlrc4	1	1.016965596	1.591091224	0.670016554	Up	0.01829418	0.046380801
chr16:56082469|56139213	766		Senp7,	0.001	360.946	18.461	Up	0.00973854	0.105144302	mmu-miR-7664-3p	1	71.02992091	1.053882232	-6.074641314	Down	5.25E-139	4.58E-137	Nlrc4	1	1.016965596	1.591091224	0.670016554	Up	0.01829418	0.046380801
chr16:59502951|59506146	264		Crybg3,	0.001	300.788	18.198	Up	0.020838	0.137790229	mmu-miR-6932-5p	1	9.222563763	1.712558627	-2.429014481	Down	4.03E-10	6.23E-09	Nlrc4	1	1.016965596	1.591091224	0.670016554	Up	0.01829418	0.046380801
chr1:66808622|66854178	1870		1110028C15Rik,	0.001	601.576	19.198	Up	0.000464564	0.019867653	mmu-miR-6380	1	7.442770756	4.742470044	-0.650201139	Down	0.04177	0.1482835	Nlrc4	1	1.016965596	1.591091224	0.670016554	Up	0.01829418	0.046380801
chr1:66808622|66854178	1870		1110028C15Rik,	0.001	601.576	19.198	Up	0.000464564	0.019867653	mmu-miR-669e-5p	1	1.779793007	0.263470558	-2.755995803	Down	0.00418236	0.024295709	Nlrc4	1	1.016965596	1.591091224	0.670016554	Up	0.01829418	0.046380801
chr1:66808622|66854178	1870		1110028C15Rik,	0.001	601.576	19.198	Up	0.000464564	0.019867653	mmu-miR-6914-5p	1	2.426990464	0.922146953	-1.396099858	Down	0.0297642	0.115501966	Nlrc4	1	1.016965596	1.591091224	0.670016554	Up	0.01829418	0.046380801
chr1:66808622|66854178	1870		1110028C15Rik,	0.001	601.576	19.198	Up	0.000464564	0.019867653	mmu-miR-6953-5p	2	3.074187921	0.263470558	-3.544491698	Down	1.67E-05	0.000165593	Nlrc4	1	1.016965596	1.591091224	0.670016554	Up	0.01829418	0.046380801
chr1:66808622|66854178	1870		1110028C15Rik,	0.001	601.576	19.198	Up	0.000464564	0.019867653	mmu-miR-7009-5p	1	14.40014342	7.245440346	-0.990937902	Down	4.70E-05	0.000432934	Nlrc4	1	1.016965596	1.591091224	0.670016554	Up	0.01829418	0.046380801
chr1:66808622|66854178	1870		1110028C15Rik,	0.001	601.576	19.198	Up	0.000464564	0.019867653	mmu-miR-7023-5p	1	3.559586014	0.790411674	-2.171033303	Down	0.000328656	0.002614247	Nlrc4	1	1.016965596	1.591091224	0.670016554	Up	0.01829418	0.046380801
chr1:66824541|66848742	1262		1110028C15Rik,	0.001	300.788	18.198	Up	0.020838	0.135344249	mmu-miR-6380	1	7.442770756	4.742470044	-0.650201139	Down	0.04177	0.1482835	Nlrc4	1	1.016965596	1.591091224	0.670016554	Up	0.01829418	0.046380801
chr1:66824541|66848742	1262		1110028C15Rik,	0.001	300.788	18.198	Up	0.020838	0.135344249	mmu-miR-6914-5p	1	2.426990464	0.922146953	-1.396099858	Down	0.0297642	0.115501966	Nlrc4	1	1.016965596	1.591091224	0.670016554	Up	0.01829418	0.046380801
chr1:66824541|66848742	1262		1110028C15Rik,	0.001	300.788	18.198	Up	0.020838	0.135344249	mmu-miR-6953-5p	1	3.074187921	0.263470558	-3.544491698	Down	1.67E-05	0.000165593	Nlrc4	1	1.016965596	1.591091224	0.670016554	Up	0.01829418	0.046380801
chr1:66824541|66848742	1262		1110028C15Rik,	0.001	300.788	18.198	Up	0.020838	0.135344249	mmu-miR-7009-5p	1	14.40014342	7.245440346	-0.990937902	Down	4.70E-05	0.000432934	Nlrc4	1	1.016965596	1.591091224	0.670016554	Up	0.01829418	0.046380801
chr16:94484199|94490305	1278	mmu_circ_0000712	Hlcs,	0.001	240.63	17.876	Up	0.044588	0.203081997	mmu-miR-6953-5p	1	3.074187921	0.263470558	-3.544491698	Down	1.67E-05	0.000165593	Nlrc4	1	1.016965596	1.591091224	0.670016554	Up	0.01829418	0.046380801
chr16:94484199|94490305	1278	mmu_circ_0000712	Hlcs,	0.001	240.63	17.876	Up	0.044588	0.203081997	mmu-miR-7009-5p	1	14.40014342	7.245440346	-0.990937902	Down	4.70E-05	0.000432934	Nlrc4	1	1.016965596	1.591091224	0.670016554	Up	0.01829418	0.046380801
chr16:94484199|94490305	1278	mmu_circ_0000712	Hlcs,	0.001	240.63	17.876	Up	0.044588	0.203081997	mmu-miR-7023-5p	1	3.559586014	0.790411674	-2.171033303	Down	0.000328656	0.002614247	Nlrc4	1	1.016965596	1.591091224	0.670016554	Up	0.01829418	0.046380801
chr11:87983067|87983676	610	mmu_circ_0000310	Cuedc1,	0.001	240.63	17.876	Up	0.044588	0.213413203	mmu-miR-6914-5p	2	2.426990464	0.922146953	-1.396099858	Down	0.0297642	0.115501966	Nlrc4	1	1.016965596	1.591091224	0.670016554	Up	0.01829418	0.046380801
chr12:70421360|70423337	343	mmu_circ_0000385	Nemf,	369.471	962.522	1.381	Up	0.0297626	0.159882939	mmu-miR-6380	2	7.442770756	4.742470044	-0.650201139	Down	0.04177	0.1482835	Nlrc4	1	1.016965596	1.591091224	0.670016554	Up	0.01829418	0.046380801
chr16:94605519|94614781	2056	mmu_circ_0000713	Ttc3,	0.001	300.788	18.198	Up	0.020838	0.142069429	mmu-miR-7240-5p	1	45.62742072	15.80823348	-1.529224942	Down	1.55E-24	4.30E-23	Nlrc4	1	1.016965596	1.591091224	0.670016554	Up	0.01829418	0.046380801
chr16:96608093|96619571	363		Igsf5,	0.001	300.788	18.198	Up	0.020838	0.159952294	mmu-miR-6914-5p	1	2.426990464	0.922146953	-1.396099858	Down	0.0297642	0.115501966	Nlrc4	1	1.016965596	1.591091224	0.670016554	Up	0.01829418	0.046380801
chr16:97793612|97800263	282		Tmprss2,	0.001	240.63	17.876	Up	0.044588	0.188483035	mmu-miR-188-5p	1	6.633773935	2.63470558	-1.332188094	Down	0.000472474	0.003637481	Nlrc4	1	1.016965596	1.591091224	0.670016554	Up	0.01829418	0.046380801
chr16:97793612|97800263	282		Tmprss2,	0.001	240.63	17.876	Up	0.044588	0.188483035	mmu-miR-669e-5p	1	1.779793007	0.263470558	-2.755995803	Down	0.00418236	0.024295709	Nlrc4	1	1.016965596	1.591091224	0.670016554	Up	0.01829418	0.046380801
chr17:13741162|13746958	218		Tcte2,	0.001	481.261	18.876	Up	0.00212702	0.045482317	mmu-miR-6954-3p	1	3.235987285	1.185617511	-1.448567278	Down	0.00964688	0.048284775	Nlrc4	1	1.016965596	1.591091224	0.670016554	Up	0.01829418	0.046380801
chr17:13741162|13746958	218		Tcte2,	0.001	481.261	18.876	Up	0.00212702	0.045482317	mmu-miR-7009-5p	1	14.40014342	7.245440346	-0.990937902	Down	4.70E-05	0.000432934	Nlrc4	1	1.016965596	1.591091224	0.670016554	Up	0.01829418	0.046380801
chr17:24228388|24248084	1110	mmu_circ_0000729	Pdpk1,	0.001	240.63	17.876	Up	0.044588	0.197615456	mmu-miR-667-5p	1	53.71738893	25.82011469	-1.056893772	Down	1.04E-16	2.25E-15	Nlrc4	1	1.016965596	1.591091224	0.670016554	Up	0.01829418	0.046380801
chr12:70421360|70423337	343	mmu_circ_0000385	Nemf,	369.471	962.522	1.381	Up	0.0297626	0.159882939	mmu-miR-667-5p	2	53.71738893	25.82011469	-1.056893772	Down	1.04E-16	2.25E-15	Nlrc4	1	1.016965596	1.591091224	0.670016554	Up	0.01829418	0.046380801
chr17:24228388|24248084	1110	mmu_circ_0000729	Pdpk1,	0.001	240.63	17.876	Up	0.044588	0.197615456	mmu-miR-6915-5p	1	8.73716567	4.874205323	-0.841998321	Down	0.0057456	0.03102624	Nlrc4	1	1.016965596	1.591091224	0.670016554	Up	0.01829418	0.046380801
chr17:36178394|36247080	31539		SNORA40,U6,U1,SNORA17,7SK,SNORA48,U2,5S_rRNA,BC023719,	0.001	300.788	18.198	Up	0.020838	0.143255812	mmu-miR-184-5p	5	1.941592371	0.658676395	-1.559598591	Down	0.0356584	0.131456063	Nlrc4	1	1.016965596	1.591091224	0.670016554	Up	0.01829418	0.046380801
chr17:36178394|36247080	31539		SNORA40,U6,U1,SNORA17,7SK,SNORA48,U2,5S_rRNA,BC023719,	0.001	300.788	18.198	Up	0.020838	0.143255812	mmu-miR-188-5p	8	6.633773935	2.63470558	-1.332188094	Down	0.000472474	0.003637481	Nlrc4	1	1.016965596	1.591091224	0.670016554	Up	0.01829418	0.046380801
chr17:36178394|36247080	31539		SNORA40,U6,U1,SNORA17,7SK,SNORA48,U2,5S_rRNA,BC023719,	0.001	300.788	18.198	Up	0.020838	0.143255812	mmu-miR-6372	11	0.970796186	0.131735279	-2.881526685	Down	0.0356382	0.132400057	Nlrc4	1	1.016965596	1.591091224	0.670016554	Up	0.01829418	0.046380801
chr17:36178394|36247080	31539		SNORA40,U6,U1,SNORA17,7SK,SNORA48,U2,5S_rRNA,BC023719,	0.001	300.788	18.198	Up	0.020838	0.143255812	mmu-miR-6380	3	7.442770756	4.742470044	-0.650201139	Down	0.04177	0.1482835	Nlrc4	1	1.016965596	1.591091224	0.670016554	Up	0.01829418	0.046380801
chr17:36178394|36247080	31539		SNORA40,U6,U1,SNORA17,7SK,SNORA48,U2,5S_rRNA,BC023719,	0.001	300.788	18.198	Up	0.020838	0.143255812	mmu-miR-667-5p	11	53.71738893	25.82011469	-1.056893772	Down	1.04E-16	2.25E-15	Nlrc4	1	1.016965596	1.591091224	0.670016554	Up	0.01829418	0.046380801
chr17:36178394|36247080	31539		SNORA40,U6,U1,SNORA17,7SK,SNORA48,U2,5S_rRNA,BC023719,	0.001	300.788	18.198	Up	0.020838	0.143255812	mmu-miR-669e-5p	4	1.779793007	0.263470558	-2.755995803	Down	0.00418236	0.024295709	Nlrc4	1	1.016965596	1.591091224	0.670016554	Up	0.01829418	0.046380801
chr17:36178394|36247080	31539		SNORA40,U6,U1,SNORA17,7SK,SNORA48,U2,5S_rRNA,BC023719,	0.001	300.788	18.198	Up	0.020838	0.143255812	mmu-miR-675-5p	1	7.442770756	3.688587812	-1.012771219	Down	0.00292198	0.018011047	Nlrc4	1	1.016965596	1.591091224	0.670016554	Up	0.01829418	0.046380801
chr17:36178394|36247080	31539		SNORA40,U6,U1,SNORA17,7SK,SNORA48,U2,5S_rRNA,BC023719,	0.001	300.788	18.198	Up	0.020838	0.143255812	mmu-miR-6907-5p	17	3.397786649	1.185617511	-1.518956606	Down	0.00599234	0.032267741	Nlrc4	1	1.016965596	1.591091224	0.670016554	Up	0.01829418	0.046380801
chr17:36178394|36247080	31539		SNORA40,U6,U1,SNORA17,7SK,SNORA48,U2,5S_rRNA,BC023719,	0.001	300.788	18.198	Up	0.020838	0.143255812	mmu-miR-6914-5p	18	2.426990464	0.922146953	-1.396099858	Down	0.0297642	0.115501966	Nlrc4	1	1.016965596	1.591091224	0.670016554	Up	0.01829418	0.046380801
chr17:36178394|36247080	31539		SNORA40,U6,U1,SNORA17,7SK,SNORA48,U2,5S_rRNA,BC023719,	0.001	300.788	18.198	Up	0.020838	0.143255812	mmu-miR-6915-5p	8	8.73716567	4.874205323	-0.841998321	Down	0.0057456	0.03102624	Nlrc4	1	1.016965596	1.591091224	0.670016554	Up	0.01829418	0.046380801
chr17:36178394|36247080	31539		SNORA40,U6,U1,SNORA17,7SK,SNORA48,U2,5S_rRNA,BC023719,	0.001	300.788	18.198	Up	0.020838	0.143255812	mmu-miR-6917-5p	15	1.456194278	0.395205837	-1.881526685	Down	0.0398298	0.14325277	Nlrc4	2	1.016965596	1.591091224	0.670016554	Up	0.01829418	0.046380801
chr17:36178394|36247080	31539		SNORA40,U6,U1,SNORA17,7SK,SNORA48,U2,5S_rRNA,BC023719,	0.001	300.788	18.198	Up	0.020838	0.143255812	mmu-miR-6932-5p	4	9.222563763	1.712558627	-2.429014481	Down	4.03E-10	6.23E-09	Nlrc4	1	1.016965596	1.591091224	0.670016554	Up	0.01829418	0.046380801
chr17:36178394|36247080	31539		SNORA40,U6,U1,SNORA17,7SK,SNORA48,U2,5S_rRNA,BC023719,	0.001	300.788	18.198	Up	0.020838	0.143255812	mmu-miR-6953-5p	22	3.074187921	0.263470558	-3.544491698	Down	1.67E-05	0.000165593	Nlrc4	1	1.016965596	1.591091224	0.670016554	Up	0.01829418	0.046380801
chr17:36178394|36247080	31539		SNORA40,U6,U1,SNORA17,7SK,SNORA48,U2,5S_rRNA,BC023719,	0.001	300.788	18.198	Up	0.020838	0.143255812	mmu-miR-6954-3p	5	3.235987285	1.185617511	-1.448567278	Down	0.00964688	0.048284775	Nlrc4	1	1.016965596	1.591091224	0.670016554	Up	0.01829418	0.046380801
chr17:36178394|36247080	31539		SNORA40,U6,U1,SNORA17,7SK,SNORA48,U2,5S_rRNA,BC023719,	0.001	300.788	18.198	Up	0.020838	0.143255812	mmu-miR-6981-5p	18	10.51695868	6.71849923	-0.646506656	Down	0.0160593	0.0715946	Nlrc4	1	1.016965596	1.591091224	0.670016554	Up	0.01829418	0.046380801
chr17:36178394|36247080	31539		SNORA40,U6,U1,SNORA17,7SK,SNORA48,U2,5S_rRNA,BC023719,	0.001	300.788	18.198	Up	0.020838	0.143255812	mmu-miR-7009-5p	5	14.40014342	7.245440346	-0.990937902	Down	4.70E-05	0.000432934	Nlrc4	1	1.016965596	1.591091224	0.670016554	Up	0.01829418	0.046380801
chr17:36178394|36247080	31539		SNORA40,U6,U1,SNORA17,7SK,SNORA48,U2,5S_rRNA,BC023719,	0.001	300.788	18.198	Up	0.020838	0.143255812	mmu-miR-7023-5p	7	3.559586014	0.790411674	-2.171033303	Down	0.000328656	0.002614247	Nlrc4	1	1.016965596	1.591091224	0.670016554	Up	0.01829418	0.046380801
chr17:36178394|36247080	31539		SNORA40,U6,U1,SNORA17,7SK,SNORA48,U2,5S_rRNA,BC023719,	0.001	300.788	18.198	Up	0.020838	0.143255812	mmu-miR-712-3p	1	3.074187921	0.263470558	-3.544491698	Down	1.67E-05	0.000166455	Nlrc4	1	1.016965596	1.591091224	0.670016554	Up	0.01829418	0.046380801
chr17:36178394|36247080	31539		SNORA40,U6,U1,SNORA17,7SK,SNORA48,U2,5S_rRNA,BC023719,	0.001	300.788	18.198	Up	0.020838	0.143255812	mmu-miR-7240-5p	8	45.62742072	15.80823348	-1.529224942	Down	1.55E-24	4.30E-23	Nlrc4	1	1.016965596	1.591091224	0.670016554	Up	0.01829418	0.046380801
chr17:36178394|36247080	31539		SNORA40,U6,U1,SNORA17,7SK,SNORA48,U2,5S_rRNA,BC023719,	0.001	300.788	18.198	Up	0.020838	0.143255812	mmu-miR-7663-3p	9	12.45855105	7.904116741	-0.65646013	Down	0.00790666	0.041412752	Nlrc4	1	1.016965596	1.591091224	0.670016554	Up	0.01829418	0.046380801
chr17:36178394|36247080	31539		SNORA40,U6,U1,SNORA17,7SK,SNORA48,U2,5S_rRNA,BC023719,	0.001	300.788	18.198	Up	0.020838	0.143255812	mmu-miR-7664-3p	5	71.02992091	1.053882232	-6.074641314	Down	5.25E-139	4.58E-137	Nlrc4	1	1.016965596	1.591091224	0.670016554	Up	0.01829418	0.046380801
chr17:36178394|36247080	31539		SNORA40,U6,U1,SNORA17,7SK,SNORA48,U2,5S_rRNA,BC023719,	0.001	300.788	18.198	Up	0.020838	0.143255812	mmu-miR-8096	1	1.456194278	0.131735279	-3.466489186	Down	0.00431824	0.024637101	Nlrc4	1	1.016965596	1.591091224	0.670016554	Up	0.01829418	0.046380801
chr17:39981971|39982323	353		SNORA40,U6,U1,SNORA17,7SK,SNORA48,U2,5S_rRNA,U4,	158.345	601.576	1.926	Up	0.031965	0.169502005	mmu-miR-669e-5p	1	1.779793007	0.263470558	-2.755995803	Down	0.00418236	0.024295709	Nlrc4	1	1.016965596	1.591091224	0.670016554	Up	0.01829418	0.046380801
chr17:39981971|39982323	353		SNORA40,U6,U1,SNORA17,7SK,SNORA48,U2,5S_rRNA,U4,	158.345	601.576	1.926	Up	0.031965	0.169502005	mmu-miR-7023-5p	1	3.559586014	0.790411674	-2.171033303	Down	0.000328656	0.002614247	Nlrc4	1	1.016965596	1.591091224	0.670016554	Up	0.01829418	0.046380801
chr17:39981971|39982323	353		SNORA40,U6,U1,SNORA17,7SK,SNORA48,U2,5S_rRNA,U4,	158.345	601.576	1.926	Up	0.031965	0.169502005	mmu-miR-7240-5p	1	45.62742072	15.80823348	-1.529224942	Down	1.55E-24	4.30E-23	Nlrc4	1	1.016965596	1.591091224	0.670016554	Up	0.01829418	0.046380801
chr17:39985361|39985627	267		AY036118,	0.001	421.103	18.684	Up	0.00455126	0.066907586	mmu-miR-6914-5p	1	2.426990464	0.922146953	-1.396099858	Down	0.0297642	0.115501966	Nlrc4	1	1.016965596	1.591091224	0.670016554	Up	0.01829418	0.046380801
chr17:45170187|45185341	579	mmu_circ_0000796	Supt3h,	0.001	300.788	18.198	Up	0.020838	0.147886927	mmu-miR-669e-5p	1	1.779793007	0.263470558	-2.755995803	Down	0.00418236	0.024295709	Nlrc4	1	1.016965596	1.591091224	0.670016554	Up	0.01829418	0.046380801
chr1:75139943|75141677	503		Fam134a,	0.001	240.63	17.876	Up	0.044588	0.228348809	mmu-miR-667-5p	1	53.71738893	25.82011469	-1.056893772	Down	1.04E-16	2.25E-15	Nlrc4	1	1.016965596	1.591091224	0.670016554	Up	0.01829418	0.046380801
chr1:75139943|75141677	503		Fam134a,	0.001	240.63	17.876	Up	0.044588	0.228348809	mmu-miR-675-5p	1	7.442770756	3.688587812	-1.012771219	Down	0.00292198	0.018011047	Nlrc4	1	1.016965596	1.591091224	0.670016554	Up	0.01829418	0.046380801
chr1:75139943|75141677	503		Fam134a,	0.001	240.63	17.876	Up	0.044588	0.228348809	mmu-miR-6917-5p	1	1.456194278	0.395205837	-1.881526685	Down	0.0398298	0.14325277	Nlrc4	2	1.016965596	1.591091224	0.670016554	Up	0.01829418	0.046380801
chr1:75139943|75141677	503		Fam134a,	0.001	240.63	17.876	Up	0.044588	0.228348809	mmu-miR-6953-5p	1	3.074187921	0.263470558	-3.544491698	Down	1.67E-05	0.000165593	Nlrc4	1	1.016965596	1.591091224	0.670016554	Up	0.01829418	0.046380801
chr1:75139943|75141677	503		Fam134a,	0.001	240.63	17.876	Up	0.044588	0.228348809	mmu-miR-6981-5p	1	10.51695868	6.71849923	-0.646506656	Down	0.0160593	0.0715946	Nlrc4	1	1.016965596	1.591091224	0.670016554	Up	0.01829418	0.046380801
chr1:75139943|75141677	503		Fam134a,	0.001	240.63	17.876	Up	0.044588	0.228348809	mmu-miR-7664-3p	1	71.02992091	1.053882232	-6.074641314	Down	5.25E-139	4.58E-137	Nlrc4	1	1.016965596	1.591091224	0.670016554	Up	0.01829418	0.046380801
chr17:56740471|56740789	223		Safb,	0.001	421.103	18.684	Up	0.00455126	0.07805885	mmu-miR-667-5p	1	53.71738893	25.82011469	-1.056893772	Down	1.04E-16	2.25E-15	Nlrc4	1	1.016965596	1.591091224	0.670016554	Up	0.01829418	0.046380801
chr17:74255350|74257085	434		Xdh,	0.001	421.103	18.684	Up	0.00455126	0.066315483	mmu-miR-669e-5p	1	1.779793007	0.263470558	-2.755995803	Down	0.00418236	0.024295709	Nlrc4	1	1.016965596	1.591091224	0.670016554	Up	0.01829418	0.046380801
chr17:74255350|74257085	434		Xdh,	0.001	421.103	18.684	Up	0.00455126	0.066315483	mmu-miR-6907-5p	1	3.397786649	1.185617511	-1.518956606	Down	0.00599234	0.032267741	Nlrc4	1	1.016965596	1.591091224	0.670016554	Up	0.01829418	0.046380801
chr17:74255350|74257085	434		Xdh,	0.001	421.103	18.684	Up	0.00455126	0.066315483	mmu-miR-6954-3p	1	3.235987285	1.185617511	-1.448567278	Down	0.00964688	0.048284775	Nlrc4	1	1.016965596	1.591091224	0.670016554	Up	0.01829418	0.046380801
chr17:74255350|74257085	434		Xdh,	0.001	421.103	18.684	Up	0.00455126	0.066315483	mmu-miR-7663-3p	1	12.45855105	7.904116741	-0.65646013	Down	0.00790666	0.041412752	Nlrc4	1	1.016965596	1.591091224	0.670016554	Up	0.01829418	0.046380801
chr17:74255350|74257085	434		Xdh,	0.001	421.103	18.684	Up	0.00455126	0.066315483	mmu-miR-8096	1	1.456194278	0.131735279	-3.466489186	Down	0.00431824	0.024637101	Nlrc4	1	1.016965596	1.591091224	0.670016554	Up	0.01829418	0.046380801
chr17:74641245|74657845	376	mmu_circ_0000813	Memo1,	0.001	300.788	18.198	Up	0.020838	0.161457727	mmu-miR-6380	1	7.442770756	4.742470044	-0.650201139	Down	0.04177	0.1482835	Nlrc4	1	1.016965596	1.591091224	0.670016554	Up	0.01829418	0.046380801
chr17:74641245|74657845	376	mmu_circ_0000813	Memo1,	0.001	300.788	18.198	Up	0.020838	0.161457727	mmu-miR-6953-5p	1	3.074187921	0.263470558	-3.544491698	Down	1.67E-05	0.000165593	Nlrc4	1	1.016965596	1.591091224	0.670016554	Up	0.01829418	0.046380801
chr17:74641245|74657845	376	mmu_circ_0000813	Memo1,	0.001	300.788	18.198	Up	0.020838	0.161457727	mmu-miR-7240-5p	1	45.62742072	15.80823348	-1.529224942	Down	1.55E-24	4.30E-23	Nlrc4	1	1.016965596	1.591091224	0.670016554	Up	0.01829418	0.046380801
chr17:81788150|81844933	1577		Slc8a1,	0.001	360.946	18.461	Up	0.00973854	0.099593206	mmu-miR-669e-5p	1	1.779793007	0.263470558	-2.755995803	Down	0.00418236	0.024295709	Nlrc4	1	1.016965596	1.591091224	0.670016554	Up	0.01829418	0.046380801
chr17:81788150|81844933	1577		Slc8a1,	0.001	360.946	18.461	Up	0.00973854	0.099593206	mmu-miR-6917-5p	1	1.456194278	0.395205837	-1.881526685	Down	0.0398298	0.14325277	Nlrc4	2	1.016965596	1.591091224	0.670016554	Up	0.01829418	0.046380801
chr17:81788150|81844933	1577		Slc8a1,	0.001	360.946	18.461	Up	0.00973854	0.099593206	mmu-miR-6932-5p	1	9.222563763	1.712558627	-2.429014481	Down	4.03E-10	6.23E-09	Nlrc4	1	1.016965596	1.591091224	0.670016554	Up	0.01829418	0.046380801
chr17:81788150|81844933	1577		Slc8a1,	0.001	360.946	18.461	Up	0.00973854	0.099593206	mmu-miR-6954-3p	1	3.235987285	1.185617511	-1.448567278	Down	0.00964688	0.048284775	Nlrc4	1	1.016965596	1.591091224	0.670016554	Up	0.01829418	0.046380801
chr17:81788150|81844933	1577		Slc8a1,	0.001	360.946	18.461	Up	0.00973854	0.099593206	mmu-miR-6981-5p	1	10.51695868	6.71849923	-0.646506656	Down	0.0160593	0.0715946	Nlrc4	1	1.016965596	1.591091224	0.670016554	Up	0.01829418	0.046380801
chr17:81788150|81844933	1577		Slc8a1,	0.001	360.946	18.461	Up	0.00973854	0.099593206	mmu-miR-8096	1	1.456194278	0.131735279	-3.466489186	Down	0.00431824	0.024637101	Nlrc4	1	1.016965596	1.591091224	0.670016554	Up	0.01829418	0.046380801
chr1:79620257|79621860	288		Ap1s3,	0.001	300.788	18.198	Up	0.020838	0.145689032	mmu-miR-6981-5p	1	10.51695868	6.71849923	-0.646506656	Down	0.0160593	0.0715946	Nlrc4	1	1.016965596	1.591091224	0.670016554	Up	0.01829418	0.046380801
chr18:10129303|10132270	376	mmu_circ_0000844	Rock1,	0.001	240.63	17.876	Up	0.044588	0.212794614	mmu-miR-6380	1	7.442770756	4.742470044	-0.650201139	Down	0.04177	0.1482835	Nlrc4	1	1.016965596	1.591091224	0.670016554	Up	0.01829418	0.046380801
chr18:12081869|12084873	358	mmu_circ_0000846	Cables1,	0.001	360.946	18.461	Up	0.00973854	0.098371203	mmu-miR-667-5p	1	53.71738893	25.82011469	-1.056893772	Down	1.04E-16	2.25E-15	Nlrc4	1	1.016965596	1.591091224	0.670016554	Up	0.01829418	0.046380801
chr18:12081869|12084873	358	mmu_circ_0000846	Cables1,	0.001	360.946	18.461	Up	0.00973854	0.098371203	mmu-miR-6907-5p	1	3.397786649	1.185617511	-1.518956606	Down	0.00599234	0.032267741	Nlrc4	1	1.016965596	1.591091224	0.670016554	Up	0.01829418	0.046380801
chr18:12081869|12084873	358	mmu_circ_0000846	Cables1,	0.001	360.946	18.461	Up	0.00973854	0.098371203	mmu-miR-6915-5p	1	8.73716567	4.874205323	-0.841998321	Down	0.0057456	0.03102624	Nlrc4	1	1.016965596	1.591091224	0.670016554	Up	0.01829418	0.046380801
chr18:12081869|12084873	358	mmu_circ_0000846	Cables1,	0.001	360.946	18.461	Up	0.00973854	0.098371203	mmu-miR-7240-5p	1	45.62742072	15.80823348	-1.529224942	Down	1.55E-24	4.30E-23	Nlrc4	1	1.016965596	1.591091224	0.670016554	Up	0.01829418	0.046380801
chr18:12887129|12888626	234		Ttc39c,	0.001	300.788	18.198	Up	0.020838	0.137514096	mmu-miR-6953-5p	1	3.074187921	0.263470558	-3.544491698	Down	1.67E-05	0.000165593	Nlrc4	1	1.016965596	1.591091224	0.670016554	Up	0.01829418	0.046380801
chr18:12887129|12888626	234		Ttc39c,	0.001	300.788	18.198	Up	0.020838	0.137514096	mmu-miR-7023-5p	1	3.559586014	0.790411674	-2.171033303	Down	0.000328656	0.002614247	Nlrc4	1	1.016965596	1.591091224	0.670016554	Up	0.01829418	0.046380801
chr18:12999693|13040786	968		Osbpl1a,	0.001	240.63	17.876	Up	0.044588	0.189211706	mmu-miR-667-5p	2	53.71738893	25.82011469	-1.056893772	Down	1.04E-16	2.25E-15	Nlrc4	1	1.016965596	1.591091224	0.670016554	Up	0.01829418	0.046380801
chr18:12999693|13040786	968		Osbpl1a,	0.001	240.63	17.876	Up	0.044588	0.189211706	mmu-miR-675-5p	1	7.442770756	3.688587812	-1.012771219	Down	0.00292198	0.018011047	Nlrc4	1	1.016965596	1.591091224	0.670016554	Up	0.01829418	0.046380801
chr18:12999693|13040786	968		Osbpl1a,	0.001	240.63	17.876	Up	0.044588	0.189211706	mmu-miR-6907-5p	1	3.397786649	1.185617511	-1.518956606	Down	0.00599234	0.032267741	Nlrc4	1	1.016965596	1.591091224	0.670016554	Up	0.01829418	0.046380801
chr18:12999693|13040786	968		Osbpl1a,	0.001	240.63	17.876	Up	0.044588	0.189211706	mmu-miR-6981-5p	1	10.51695868	6.71849923	-0.646506656	Down	0.0160593	0.0715946	Nlrc4	1	1.016965596	1.591091224	0.670016554	Up	0.01829418	0.046380801
chr18:13040705|13056810	304		Osbpl1a,	0.001	240.63	17.876	Up	0.044588	0.230138376	mmu-miR-6907-5p	1	3.397786649	1.185617511	-1.518956606	Down	0.00599234	0.032267741	Nlrc4	1	1.016965596	1.591091224	0.670016554	Up	0.01829418	0.046380801
chr18:13040705|13056810	304		Osbpl1a,	0.001	240.63	17.876	Up	0.044588	0.230138376	mmu-miR-6914-5p	1	2.426990464	0.922146953	-1.396099858	Down	0.0297642	0.115501966	Nlrc4	1	1.016965596	1.591091224	0.670016554	Up	0.01829418	0.046380801
chr18:13040705|13056810	304		Osbpl1a,	0.001	240.63	17.876	Up	0.044588	0.230138376	mmu-miR-6932-5p	1	9.222563763	1.712558627	-2.429014481	Down	4.03E-10	6.23E-09	Nlrc4	1	1.016965596	1.591091224	0.670016554	Up	0.01829418	0.046380801
chr18:13040705|13056810	304		Osbpl1a,	0.001	240.63	17.876	Up	0.044588	0.230138376	mmu-miR-7240-5p	1	45.62742072	15.80823348	-1.529224942	Down	1.55E-24	4.30E-23	Nlrc4	1	1.016965596	1.591091224	0.670016554	Up	0.01829418	0.046380801
chr18:31849052|31858534	464		Sap130,	0.001	360.946	18.461	Up	0.00973854	0.103115795	mmu-miR-667-5p	1	53.71738893	25.82011469	-1.056893772	Down	1.04E-16	2.25E-15	Nlrc4	1	1.016965596	1.591091224	0.670016554	Up	0.01829418	0.046380801
chr18:31849052|31858534	464		Sap130,	0.001	360.946	18.461	Up	0.00973854	0.103115795	mmu-miR-6914-5p	1	2.426990464	0.922146953	-1.396099858	Down	0.0297642	0.115501966	Nlrc4	1	1.016965596	1.591091224	0.670016554	Up	0.01829418	0.046380801
chr18:31849052|31858534	464		Sap130,	0.001	360.946	18.461	Up	0.00973854	0.103115795	mmu-miR-6917-5p	2	1.456194278	0.395205837	-1.881526685	Down	0.0398298	0.14325277	Nlrc4	2	1.016965596	1.591091224	0.670016554	Up	0.01829418	0.046380801
chr18:31849052|31858534	464		Sap130,	0.001	360.946	18.461	Up	0.00973854	0.103115795	mmu-miR-6932-5p	1	9.222563763	1.712558627	-2.429014481	Down	4.03E-10	6.23E-09	Nlrc4	1	1.016965596	1.591091224	0.670016554	Up	0.01829418	0.046380801
chr18:31849052|31858534	464		Sap130,	0.001	360.946	18.461	Up	0.00973854	0.103115795	mmu-miR-6953-5p	1	3.074187921	0.263470558	-3.544491698	Down	1.67E-05	0.000165593	Nlrc4	1	1.016965596	1.591091224	0.670016554	Up	0.01829418	0.046380801
chr18:31849052|31858534	464		Sap130,	0.001	360.946	18.461	Up	0.00973854	0.103115795	mmu-miR-6981-5p	2	10.51695868	6.71849923	-0.646506656	Down	0.0160593	0.0715946	Nlrc4	1	1.016965596	1.591091224	0.670016554	Up	0.01829418	0.046380801
chr18:31849052|31858534	464		Sap130,	0.001	360.946	18.461	Up	0.00973854	0.103115795	mmu-miR-8096	1	1.456194278	0.131735279	-3.466489186	Down	0.00431824	0.024637101	Nlrc4	1	1.016965596	1.591091224	0.670016554	Up	0.01829418	0.046380801
chr18:31986916|31989633	2718		Wdr33,	0.001	240.63	17.876	Up	0.044588	0.214035399	mmu-miR-6372	1	0.970796186	0.131735279	-2.881526685	Down	0.0356382	0.132400057	Nlrc4	1	1.016965596	1.591091224	0.670016554	Up	0.01829418	0.046380801
chr18:31986916|31989633	2718		Wdr33,	0.001	240.63	17.876	Up	0.044588	0.214035399	mmu-miR-6380	2	7.442770756	4.742470044	-0.650201139	Down	0.04177	0.1482835	Nlrc4	1	1.016965596	1.591091224	0.670016554	Up	0.01829418	0.046380801
chr18:31986916|31989633	2718		Wdr33,	0.001	240.63	17.876	Up	0.044588	0.214035399	mmu-miR-6907-5p	1	3.397786649	1.185617511	-1.518956606	Down	0.00599234	0.032267741	Nlrc4	1	1.016965596	1.591091224	0.670016554	Up	0.01829418	0.046380801
chr18:31986916|31989633	2718		Wdr33,	0.001	240.63	17.876	Up	0.044588	0.214035399	mmu-miR-6915-5p	2	8.73716567	4.874205323	-0.841998321	Down	0.0057456	0.03102624	Nlrc4	1	1.016965596	1.591091224	0.670016554	Up	0.01829418	0.046380801
chr18:31986916|31989633	2718		Wdr33,	0.001	240.63	17.876	Up	0.044588	0.214035399	mmu-miR-6917-5p	3	1.456194278	0.395205837	-1.881526685	Down	0.0398298	0.14325277	Nlrc4	2	1.016965596	1.591091224	0.670016554	Up	0.01829418	0.046380801
chr18:31986916|31989633	2718		Wdr33,	0.001	240.63	17.876	Up	0.044588	0.214035399	mmu-miR-6953-5p	2	3.074187921	0.263470558	-3.544491698	Down	1.67E-05	0.000165593	Nlrc4	1	1.016965596	1.591091224	0.670016554	Up	0.01829418	0.046380801
chr18:31986916|31989633	2718		Wdr33,	0.001	240.63	17.876	Up	0.044588	0.214035399	mmu-miR-6981-5p	1	10.51695868	6.71849923	-0.646506656	Down	0.0160593	0.0715946	Nlrc4	1	1.016965596	1.591091224	0.670016554	Up	0.01829418	0.046380801
chr18:31986916|31989633	2718		Wdr33,	0.001	240.63	17.876	Up	0.044588	0.214035399	mmu-miR-7664-3p	1	71.02992091	1.053882232	-6.074641314	Down	5.25E-139	4.58E-137	Nlrc4	1	1.016965596	1.591091224	0.670016554	Up	0.01829418	0.046380801
chr18:35942887|35953182	186		U6,7SK,U1,5S_rRNA,SNORA17,Y_RNA,U7,Ube2d2,	0.001	300.788	18.198	Up	0.020838	0.168185132	mmu-miR-667-5p	1	53.71738893	25.82011469	-1.056893772	Down	1.04E-16	2.25E-15	Nlrc4	1	1.016965596	1.591091224	0.670016554	Up	0.01829418	0.046380801
chr18:35942887|35953182	186		U6,7SK,U1,5S_rRNA,SNORA17,Y_RNA,U7,Ube2d2,	0.001	300.788	18.198	Up	0.020838	0.168185132	mmu-miR-6953-5p	1	3.074187921	0.263470558	-3.544491698	Down	1.67E-05	0.000165593	Nlrc4	1	1.016965596	1.591091224	0.670016554	Up	0.01829418	0.046380801
chr18:35942887|35953182	186		U6,7SK,U1,5S_rRNA,SNORA17,Y_RNA,U7,Ube2d2,	0.001	300.788	18.198	Up	0.020838	0.168185132	mmu-miR-7023-5p	1	3.559586014	0.790411674	-2.171033303	Down	0.000328656	0.002614247	Nlrc4	1	1.016965596	1.591091224	0.670016554	Up	0.01829418	0.046380801
chr18:36738272|36740869	305		Ankhd1,	0.001	300.788	18.198	Up	0.020838	0.146936904	mmu-miR-669e-5p	1	1.779793007	0.263470558	-2.755995803	Down	0.00418236	0.024295709	Nlrc4	1	1.016965596	1.591091224	0.670016554	Up	0.01829418	0.046380801
chr18:36738272|36740869	305		Ankhd1,	0.001	300.788	18.198	Up	0.020838	0.146936904	mmu-miR-8096	1	1.456194278	0.131735279	-3.466489186	Down	0.00431824	0.024637101	Nlrc4	1	1.016965596	1.591091224	0.670016554	Up	0.01829418	0.046380801
chr18:36947156|36948324	427		Hars2,	0.001	481.261	18.876	Up	0.00212702	0.042450163	mmu-miR-6981-5p	1	10.51695868	6.71849923	-0.646506656	Down	0.0160593	0.0715946	Nlrc4	1	1.016965596	1.591091224	0.670016554	Up	0.01829418	0.046380801
chr18:39257284|39261894	230	mmu_circ_0000863	Arhgap26,	158.345	782.049	2.304	Up	0.00582684	0.082351005	mmu-miR-184-5p	1	1.941592371	0.658676395	-1.559598591	Down	0.0356584	0.131456063	Nlrc4	1	1.016965596	1.591091224	0.670016554	Up	0.01829418	0.046380801
chr18:46914025|46940422	438		Ap3s1,	0.001	300.788	18.198	Up	0.020838	0.153168603	mmu-miR-6981-5p	1	10.51695868	6.71849923	-0.646506656	Down	0.0160593	0.0715946	Nlrc4	1	1.016965596	1.591091224	0.670016554	Up	0.01829418	0.046380801
chr1:84772892|84790902	1226		Trip12,	0.001	300.788	18.198	Up	0.020838	0.143856465	mmu-miR-6372	1	0.970796186	0.131735279	-2.881526685	Down	0.0356382	0.132400057	Nlrc4	1	1.016965596	1.591091224	0.670016554	Up	0.01829418	0.046380801
chr1:84772892|84790902	1226		Trip12,	0.001	300.788	18.198	Up	0.020838	0.143856465	mmu-miR-6907-5p	1	3.397786649	1.185617511	-1.518956606	Down	0.00599234	0.032267741	Nlrc4	1	1.016965596	1.591091224	0.670016554	Up	0.01829418	0.046380801
chr1:84772892|84790902	1226		Trip12,	0.001	300.788	18.198	Up	0.020838	0.143856465	mmu-miR-6917-5p	1	1.456194278	0.395205837	-1.881526685	Down	0.0398298	0.14325277	Nlrc4	2	1.016965596	1.591091224	0.670016554	Up	0.01829418	0.046380801
chr1:84772892|84790902	1226		Trip12,	0.001	300.788	18.198	Up	0.020838	0.143856465	mmu-miR-6953-5p	1	3.074187921	0.263470558	-3.544491698	Down	1.67E-05	0.000165593	Nlrc4	1	1.016965596	1.591091224	0.670016554	Up	0.01829418	0.046380801
chr1:84772892|84790902	1226		Trip12,	0.001	300.788	18.198	Up	0.020838	0.143856465	mmu-miR-6954-3p	1	3.235987285	1.185617511	-1.448567278	Down	0.00964688	0.048284775	Nlrc4	1	1.016965596	1.591091224	0.670016554	Up	0.01829418	0.046380801
chr1:84772892|84790902	1226		Trip12,	0.001	300.788	18.198	Up	0.020838	0.143856465	mmu-miR-6981-5p	2	10.51695868	6.71849923	-0.646506656	Down	0.0160593	0.0715946	Nlrc4	1	1.016965596	1.591091224	0.670016554	Up	0.01829418	0.046380801
chr1:84772892|84811544	1499		Trip12,	0.001	421.103	18.684	Up	0.00455126	0.069708368	mmu-miR-188-5p	1	6.633773935	2.63470558	-1.332188094	Down	0.000472474	0.003637481	Nlrc4	1	1.016965596	1.591091224	0.670016554	Up	0.01829418	0.046380801
chr1:84772892|84811544	1499		Trip12,	0.001	421.103	18.684	Up	0.00455126	0.069708368	mmu-miR-6372	1	0.970796186	0.131735279	-2.881526685	Down	0.0356382	0.132400057	Nlrc4	1	1.016965596	1.591091224	0.670016554	Up	0.01829418	0.046380801
chr1:84772892|84811544	1499		Trip12,	0.001	421.103	18.684	Up	0.00455126	0.069708368	mmu-miR-669e-5p	1	1.779793007	0.263470558	-2.755995803	Down	0.00418236	0.024295709	Nlrc4	1	1.016965596	1.591091224	0.670016554	Up	0.01829418	0.046380801
chr1:84772892|84811544	1499		Trip12,	0.001	421.103	18.684	Up	0.00455126	0.069708368	mmu-miR-6907-5p	1	3.397786649	1.185617511	-1.518956606	Down	0.00599234	0.032267741	Nlrc4	1	1.016965596	1.591091224	0.670016554	Up	0.01829418	0.046380801
chr1:84772892|84811544	1499		Trip12,	0.001	421.103	18.684	Up	0.00455126	0.069708368	mmu-miR-6917-5p	1	1.456194278	0.395205837	-1.881526685	Down	0.0398298	0.14325277	Nlrc4	2	1.016965596	1.591091224	0.670016554	Up	0.01829418	0.046380801
chr1:84772892|84811544	1499		Trip12,	0.001	421.103	18.684	Up	0.00455126	0.069708368	mmu-miR-6953-5p	1	3.074187921	0.263470558	-3.544491698	Down	1.67E-05	0.000165593	Nlrc4	1	1.016965596	1.591091224	0.670016554	Up	0.01829418	0.046380801
chr1:84772892|84811544	1499		Trip12,	0.001	421.103	18.684	Up	0.00455126	0.069708368	mmu-miR-6954-3p	1	3.235987285	1.185617511	-1.448567278	Down	0.00964688	0.048284775	Nlrc4	1	1.016965596	1.591091224	0.670016554	Up	0.01829418	0.046380801
chr1:84772892|84811544	1499		Trip12,	0.001	421.103	18.684	Up	0.00455126	0.069708368	mmu-miR-6981-5p	2	10.51695868	6.71849923	-0.646506656	Down	0.0160593	0.0715946	Nlrc4	1	1.016965596	1.591091224	0.670016554	Up	0.01829418	0.046380801
chr1:84772892|84811544	1499		Trip12,	0.001	421.103	18.684	Up	0.00455126	0.069708368	mmu-miR-7664-3p	1	71.02992091	1.053882232	-6.074641314	Down	5.25E-139	4.58E-137	Nlrc4	1	1.016965596	1.591091224	0.670016554	Up	0.01829418	0.046380801
chr1:84779402|84811544	1319		Trip12,	0.001	360.946	18.461	Up	0.00973854	0.112129413	mmu-miR-188-5p	1	6.633773935	2.63470558	-1.332188094	Down	0.000472474	0.003637481	Nlrc4	1	1.016965596	1.591091224	0.670016554	Up	0.01829418	0.046380801
chr1:84779402|84811544	1319		Trip12,	0.001	360.946	18.461	Up	0.00973854	0.112129413	mmu-miR-6372	1	0.970796186	0.131735279	-2.881526685	Down	0.0356382	0.132400057	Nlrc4	1	1.016965596	1.591091224	0.670016554	Up	0.01829418	0.046380801
chr1:84779402|84811544	1319		Trip12,	0.001	360.946	18.461	Up	0.00973854	0.112129413	mmu-miR-669e-5p	1	1.779793007	0.263470558	-2.755995803	Down	0.00418236	0.024295709	Nlrc4	1	1.016965596	1.591091224	0.670016554	Up	0.01829418	0.046380801
chr1:84779402|84811544	1319		Trip12,	0.001	360.946	18.461	Up	0.00973854	0.112129413	mmu-miR-6907-5p	1	3.397786649	1.185617511	-1.518956606	Down	0.00599234	0.032267741	Nlrc4	1	1.016965596	1.591091224	0.670016554	Up	0.01829418	0.046380801
chr1:84779402|84811544	1319		Trip12,	0.001	360.946	18.461	Up	0.00973854	0.112129413	mmu-miR-6917-5p	1	1.456194278	0.395205837	-1.881526685	Down	0.0398298	0.14325277	Nlrc4	2	1.016965596	1.591091224	0.670016554	Up	0.01829418	0.046380801
chr1:84779402|84811544	1319		Trip12,	0.001	360.946	18.461	Up	0.00973854	0.112129413	mmu-miR-6953-5p	1	3.074187921	0.263470558	-3.544491698	Down	1.67E-05	0.000165593	Nlrc4	1	1.016965596	1.591091224	0.670016554	Up	0.01829418	0.046380801
chr1:84779402|84811544	1319		Trip12,	0.001	360.946	18.461	Up	0.00973854	0.112129413	mmu-miR-6954-3p	1	3.235987285	1.185617511	-1.448567278	Down	0.00964688	0.048284775	Nlrc4	1	1.016965596	1.591091224	0.670016554	Up	0.01829418	0.046380801
chr1:84779402|84811544	1319		Trip12,	0.001	360.946	18.461	Up	0.00973854	0.112129413	mmu-miR-6981-5p	1	10.51695868	6.71849923	-0.646506656	Down	0.0160593	0.0715946	Nlrc4	1	1.016965596	1.591091224	0.670016554	Up	0.01829418	0.046380801
chr1:84779402|84811544	1319		Trip12,	0.001	360.946	18.461	Up	0.00973854	0.112129413	mmu-miR-7664-3p	1	71.02992091	1.053882232	-6.074641314	Down	5.25E-139	4.58E-137	Nlrc4	1	1.016965596	1.591091224	0.670016554	Up	0.01829418	0.046380801
chr18:56967318|56971729	449		March3,	0.001	300.788	18.198	Up	0.020838	0.137239068	mmu-miR-6380	1	7.442770756	4.742470044	-0.650201139	Down	0.04177	0.1482835	Nlrc4	1	1.016965596	1.591091224	0.670016554	Up	0.01829418	0.046380801
chr18:56967318|56971729	449		March3,	0.001	300.788	18.198	Up	0.020838	0.137239068	mmu-miR-6914-5p	1	2.426990464	0.922146953	-1.396099858	Down	0.0297642	0.115501966	Nlrc4	1	1.016965596	1.591091224	0.670016554	Up	0.01829418	0.046380801
chr18:6061845|6070089	468		Arhgap12,	0.001	721.891	19.461	Up	0.000101466	0.005861887	mmu-miR-6932-5p	1	9.222563763	1.712558627	-2.429014481	Down	4.03E-10	6.23E-09	Nlrc4	1	1.016965596	1.591091224	0.670016554	Up	0.01829418	0.046380801
chr18:6061845|6070089	468		Arhgap12,	0.001	721.891	19.461	Up	0.000101466	0.005861887	mmu-miR-6981-5p	1	10.51695868	6.71849923	-0.646506656	Down	0.0160593	0.0715946	Nlrc4	1	1.016965596	1.591091224	0.670016554	Up	0.01829418	0.046380801
chr18:63914690|63920439	411	mmu_circ_0000878	Wdr7,	0.001	360.946	18.461	Up	0.00973854	0.115356159	mmu-miR-669e-5p	1	1.779793007	0.263470558	-2.755995803	Down	0.00418236	0.024295709	Nlrc4	1	1.016965596	1.591091224	0.670016554	Up	0.01829418	0.046380801
chr18:6448903|6450637	1617	mmu_circ_0000842	Epc1,	0.001	481.261	18.876	Up	0.00212702	0.050030549	mmu-miR-6372	1	0.970796186	0.131735279	-2.881526685	Down	0.0356382	0.132400057	Nlrc4	1	1.016965596	1.591091224	0.670016554	Up	0.01829418	0.046380801
chr18:6448903|6450637	1617	mmu_circ_0000842	Epc1,	0.001	481.261	18.876	Up	0.00212702	0.050030549	mmu-miR-6380	1	7.442770756	4.742470044	-0.650201139	Down	0.04177	0.1482835	Nlrc4	1	1.016965596	1.591091224	0.670016554	Up	0.01829418	0.046380801
chr18:6448903|6450637	1617	mmu_circ_0000842	Epc1,	0.001	481.261	18.876	Up	0.00212702	0.050030549	mmu-miR-667-5p	1	53.71738893	25.82011469	-1.056893772	Down	1.04E-16	2.25E-15	Nlrc4	1	1.016965596	1.591091224	0.670016554	Up	0.01829418	0.046380801
chr18:6448903|6450637	1617	mmu_circ_0000842	Epc1,	0.001	481.261	18.876	Up	0.00212702	0.050030549	mmu-miR-6914-5p	1	2.426990464	0.922146953	-1.396099858	Down	0.0297642	0.115501966	Nlrc4	1	1.016965596	1.591091224	0.670016554	Up	0.01829418	0.046380801
chr18:6448903|6450637	1617	mmu_circ_0000842	Epc1,	0.001	481.261	18.876	Up	0.00212702	0.050030549	mmu-miR-6915-5p	1	8.73716567	4.874205323	-0.841998321	Down	0.0057456	0.03102624	Nlrc4	1	1.016965596	1.591091224	0.670016554	Up	0.01829418	0.046380801
chr18:6448903|6450637	1617	mmu_circ_0000842	Epc1,	0.001	481.261	18.876	Up	0.00212702	0.050030549	mmu-miR-6954-3p	1	3.235987285	1.185617511	-1.448567278	Down	0.00964688	0.048284775	Nlrc4	1	1.016965596	1.591091224	0.670016554	Up	0.01829418	0.046380801
chr12:70421360|70423337	343	mmu_circ_0000385	Nemf,	369.471	962.522	1.381	Up	0.0297626	0.159882939	mmu-miR-7023-5p	2	3.559586014	0.790411674	-2.171033303	Down	0.000328656	0.002614247	Nlrc4	1	1.016965596	1.591091224	0.670016554	Up	0.01829418	0.046380801
chr18:6448903|6450637	1617	mmu_circ_0000842	Epc1,	0.001	481.261	18.876	Up	0.00212702	0.050030549	mmu-miR-7023-5p	1	3.559586014	0.790411674	-2.171033303	Down	0.000328656	0.002614247	Nlrc4	1	1.016965596	1.591091224	0.670016554	Up	0.01829418	0.046380801
chr18:6448903|6450637	1617	mmu_circ_0000842	Epc1,	0.001	481.261	18.876	Up	0.00212702	0.050030549	mmu-miR-7240-5p	1	45.62742072	15.80823348	-1.529224942	Down	1.55E-24	4.30E-23	Nlrc4	1	1.016965596	1.591091224	0.670016554	Up	0.01829418	0.046380801
chr18:65782638|65784988	2233	mmu_circ_0000883	Zfp532,	0.001	240.63	17.876	Up	0.044588	0.21980282	mmu-miR-184-5p	1	1.941592371	0.658676395	-1.559598591	Down	0.0356584	0.131456063	Nlrc4	1	1.016965596	1.591091224	0.670016554	Up	0.01829418	0.046380801
chr18:65782638|65784988	2233	mmu_circ_0000883	Zfp532,	0.001	240.63	17.876	Up	0.044588	0.21980282	mmu-miR-6372	1	0.970796186	0.131735279	-2.881526685	Down	0.0356382	0.132400057	Nlrc4	1	1.016965596	1.591091224	0.670016554	Up	0.01829418	0.046380801
chr13:35907778|35908444	667	mmu_circ_0000451	Cdyl,	3853.056	5895.446	0.614	Up	0.00566558	0.080417047	mmu-miR-667-5p	2	53.71738893	25.82011469	-1.056893772	Down	1.04E-16	2.25E-15	Nlrc4	1	1.016965596	1.591091224	0.670016554	Up	0.01829418	0.046380801
chr18:65782638|65784988	2233	mmu_circ_0000883	Zfp532,	0.001	240.63	17.876	Up	0.044588	0.21980282	mmu-miR-6907-5p	1	3.397786649	1.185617511	-1.518956606	Down	0.00599234	0.032267741	Nlrc4	1	1.016965596	1.591091224	0.670016554	Up	0.01829418	0.046380801
chr13:35907778|35908444	667	mmu_circ_0000451	Cdyl,	3853.056	5895.446	0.614	Up	0.00566558	0.080417047	mmu-miR-6914-5p	2	2.426990464	0.922146953	-1.396099858	Down	0.0297642	0.115501966	Nlrc4	1	1.016965596	1.591091224	0.670016554	Up	0.01829418	0.046380801
chr18:65782638|65784988	2233	mmu_circ_0000883	Zfp532,	0.001	240.63	17.876	Up	0.044588	0.21980282	mmu-miR-6917-5p	1	1.456194278	0.395205837	-1.881526685	Down	0.0398298	0.14325277	Nlrc4	2	1.016965596	1.591091224	0.670016554	Up	0.01829418	0.046380801
chr18:65782638|65784988	2233	mmu_circ_0000883	Zfp532,	0.001	240.63	17.876	Up	0.044588	0.21980282	mmu-miR-6953-5p	1	3.074187921	0.263470558	-3.544491698	Down	1.67E-05	0.000165593	Nlrc4	1	1.016965596	1.591091224	0.670016554	Up	0.01829418	0.046380801
chr14:47635952|47636470	519	mmu_circ_0000529	Samd4,	0.001	360.946	18.461	Up	0.00973854	0.106896707	mmu-miR-6953-5p	2	3.074187921	0.263470558	-3.544491698	Down	1.67E-05	0.000165593	Nlrc4	1	1.016965596	1.591091224	0.670016554	Up	0.01829418	0.046380801
chr15:88641727|88642589	328	mmu_circ_0000635	Alg12,	0.001	1804.728	20.783	Up	1.15E-10	2.91E-08	mmu-miR-6981-5p	2	10.51695868	6.71849923	-0.646506656	Down	0.0160593	0.0715946	Nlrc4	1	1.016965596	1.591091224	0.670016554	Up	0.01829418	0.046380801
chr16:94605519|94614781	2056	mmu_circ_0000713	Ttc3,	0.001	300.788	18.198	Up	0.020838	0.142069429	mmu-miR-6380	2	7.442770756	4.742470044	-0.650201139	Down	0.04177	0.1482835	Nlrc4	1	1.016965596	1.591091224	0.670016554	Up	0.01829418	0.046380801
chr18:65782638|65784988	2233	mmu_circ_0000883	Zfp532,	0.001	240.63	17.876	Up	0.044588	0.21980282	mmu-miR-7240-5p	1	45.62742072	15.80823348	-1.529224942	Down	1.55E-24	4.30E-23	Nlrc4	1	1.016965596	1.591091224	0.670016554	Up	0.01829418	0.046380801
chr18:67678945|67679544	217		Spire1,	0.001	1022.679	19.964	Up	2.26E-06	0.000266037	mmu-miR-6907-5p	1	3.397786649	1.185617511	-1.518956606	Down	0.00599234	0.032267741	Nlrc4	1	1.016965596	1.591091224	0.670016554	Up	0.01829418	0.046380801
chr18:69723688|69724338	180	mmu_circ_0000891	Tcf4,	0.001	240.63	17.876	Up	0.044588	0.19344965	mmu-miR-7240-5p	1	45.62742072	15.80823348	-1.529224942	Down	1.55E-24	4.30E-23	Nlrc4	1	1.016965596	1.591091224	0.670016554	Up	0.01829418	0.046380801
chr18:79120728|79283919	684		Setbp1,	0.001	240.63	17.876	Up	0.044588	0.183995343	mmu-miR-6915-5p	2	8.73716567	4.874205323	-0.841998321	Down	0.0057456	0.03102624	Nlrc4	1	1.016965596	1.591091224	0.670016554	Up	0.01829418	0.046380801
chr18:79120728|79283919	684		Setbp1,	0.001	240.63	17.876	Up	0.044588	0.183995343	mmu-miR-6953-5p	1	3.074187921	0.263470558	-3.544491698	Down	1.67E-05	0.000165593	Nlrc4	1	1.016965596	1.591091224	0.670016554	Up	0.01829418	0.046380801
chr18:79120728|79283919	684		Setbp1,	0.001	240.63	17.876	Up	0.044588	0.183995343	mmu-miR-6981-5p	2	10.51695868	6.71849923	-0.646506656	Down	0.0160593	0.0715946	Nlrc4	1	1.016965596	1.591091224	0.670016554	Up	0.01829418	0.046380801
chr18:82834230|82851679	929	mmu_circ_0000906	U6,7SK,U1,SNORA17,U7,Zfp236,	0.001	240.63	17.876	Up	0.044588	0.21310346	mmu-miR-669e-5p	1	1.779793007	0.263470558	-2.755995803	Down	0.00418236	0.024295709	Nlrc4	1	1.016965596	1.591091224	0.670016554	Up	0.01829418	0.046380801
chr18:82834230|82851679	929	mmu_circ_0000906	U6,7SK,U1,SNORA17,U7,Zfp236,	0.001	240.63	17.876	Up	0.044588	0.21310346	mmu-miR-6915-5p	1	8.73716567	4.874205323	-0.841998321	Down	0.0057456	0.03102624	Nlrc4	1	1.016965596	1.591091224	0.670016554	Up	0.01829418	0.046380801
chr18:82834230|82851679	929	mmu_circ_0000906	U6,7SK,U1,SNORA17,U7,Zfp236,	0.001	240.63	17.876	Up	0.044588	0.21310346	mmu-miR-6917-5p	1	1.456194278	0.395205837	-1.881526685	Down	0.0398298	0.14325277	Nlrc4	2	1.016965596	1.591091224	0.670016554	Up	0.01829418	0.046380801
chr18:82837964|82851679	785	mmu_circ_0000907	Zfp236,	0.001	240.63	17.876	Up	0.044588	0.215606878	mmu-miR-669e-5p	1	1.779793007	0.263470558	-2.755995803	Down	0.00418236	0.024295709	Nlrc4	1	1.016965596	1.591091224	0.670016554	Up	0.01829418	0.046380801
chr18:82837964|82851679	785	mmu_circ_0000907	Zfp236,	0.001	240.63	17.876	Up	0.044588	0.215606878	mmu-miR-6915-5p	1	8.73716567	4.874205323	-0.841998321	Down	0.0057456	0.03102624	Nlrc4	1	1.016965596	1.591091224	0.670016554	Up	0.01829418	0.046380801
chr18:82837964|82851679	785	mmu_circ_0000907	Zfp236,	0.001	240.63	17.876	Up	0.044588	0.215606878	mmu-miR-6917-5p	1	1.456194278	0.395205837	-1.881526685	Down	0.0398298	0.14325277	Nlrc4	2	1.016965596	1.591091224	0.670016554	Up	0.01829418	0.046380801
chr1:91560236|91567846	377	mmu_circ_0000061	Agap1,	158.345	902.364	2.511	Up	0.001775468	0.048721801	mmu-miR-7009-5p	1	14.40014342	7.245440346	-0.990937902	Down	4.70E-05	0.000432934	Nlrc4	1	1.016965596	1.591091224	0.670016554	Up	0.01829418	0.046380801
chr1:91560236|91567846	377	mmu_circ_0000061	Agap1,	158.345	902.364	2.511	Up	0.001775468	0.048721801	mmu-miR-7240-5p	1	45.62742072	15.80823348	-1.529224942	Down	1.55E-24	4.30E-23	Nlrc4	1	1.016965596	1.591091224	0.670016554	Up	0.01829418	0.046380801
chr19:23136304|23138933	1262		C330002G04Rik,	0.001	300.788	18.198	Up	0.020838	0.138625321	mmu-miR-6372	1	0.970796186	0.131735279	-2.881526685	Down	0.0356382	0.132400057	Nlrc4	1	1.016965596	1.591091224	0.670016554	Up	0.01829418	0.046380801
chr19:23136304|23138933	1262		C330002G04Rik,	0.001	300.788	18.198	Up	0.020838	0.138625321	mmu-miR-6907-5p	1	3.397786649	1.185617511	-1.518956606	Down	0.00599234	0.032267741	Nlrc4	1	1.016965596	1.591091224	0.670016554	Up	0.01829418	0.046380801
chr19:23136304|23138933	1262		C330002G04Rik,	0.001	300.788	18.198	Up	0.020838	0.138625321	mmu-miR-6953-5p	2	3.074187921	0.263470558	-3.544491698	Down	1.67E-05	0.000165593	Nlrc4	1	1.016965596	1.591091224	0.670016554	Up	0.01829418	0.046380801
chr19:23136304|23138933	1262		C330002G04Rik,	0.001	300.788	18.198	Up	0.020838	0.138625321	mmu-miR-6981-5p	3	10.51695868	6.71849923	-0.646506656	Down	0.0160593	0.0715946	Nlrc4	1	1.016965596	1.591091224	0.670016554	Up	0.01829418	0.046380801
chr19:32322484|32426513	862		Sgms1,	0.001	300.788	18.198	Up	0.020838	0.135077823	mmu-miR-669e-5p	1	1.779793007	0.263470558	-2.755995803	Down	0.00418236	0.024295709	Nlrc4	1	1.016965596	1.591091224	0.670016554	Up	0.01829418	0.046380801
chr19:32322484|32426513	862		Sgms1,	0.001	300.788	18.198	Up	0.020838	0.135077823	mmu-miR-6914-5p	2	2.426990464	0.922146953	-1.396099858	Down	0.0297642	0.115501966	Nlrc4	1	1.016965596	1.591091224	0.670016554	Up	0.01829418	0.046380801
chr1:93402000|93419484	778		Traf3ip1,	0.001	240.63	17.876	Up	0.044588	0.184226203	mmu-miR-188-5p	1	6.633773935	2.63470558	-1.332188094	Down	0.000472474	0.003637481	Nlrc4	1	1.016965596	1.591091224	0.670016554	Up	0.01829418	0.046380801
chr1:93402000|93419484	778		Traf3ip1,	0.001	240.63	17.876	Up	0.044588	0.184226203	mmu-miR-667-5p	1	53.71738893	25.82011469	-1.056893772	Down	1.04E-16	2.25E-15	Nlrc4	1	1.016965596	1.591091224	0.670016554	Up	0.01829418	0.046380801
chr1:93402000|93419484	778		Traf3ip1,	0.001	240.63	17.876	Up	0.044588	0.184226203	mmu-miR-6907-5p	1	3.397786649	1.185617511	-1.518956606	Down	0.00599234	0.032267741	Nlrc4	1	1.016965596	1.591091224	0.670016554	Up	0.01829418	0.046380801
chr1:93402000|93419484	778		Traf3ip1,	0.001	240.63	17.876	Up	0.044588	0.184226203	mmu-miR-6914-5p	2	2.426990464	0.922146953	-1.396099858	Down	0.0297642	0.115501966	Nlrc4	1	1.016965596	1.591091224	0.670016554	Up	0.01829418	0.046380801
chr1:93402000|93419484	778		Traf3ip1,	0.001	240.63	17.876	Up	0.044588	0.184226203	mmu-miR-6953-5p	1	3.074187921	0.263470558	-3.544491698	Down	1.67E-05	0.000165593	Nlrc4	1	1.016965596	1.591091224	0.670016554	Up	0.01829418	0.046380801
chr1:93402000|93419484	778		Traf3ip1,	0.001	240.63	17.876	Up	0.044588	0.184226203	mmu-miR-7023-5p	1	3.559586014	0.790411674	-2.171033303	Down	0.000328656	0.002614247	Nlrc4	1	1.016965596	1.591091224	0.670016554	Up	0.01829418	0.046380801
chr19:34749297|34754881	828		Slc16a12,	0.001	300.788	18.198	Up	0.020838	0.169430948	mmu-miR-6907-5p	1	3.397786649	1.185617511	-1.518956606	Down	0.00599234	0.032267741	Nlrc4	1	1.016965596	1.591091224	0.670016554	Up	0.01829418	0.046380801
chr19:34749297|34754881	828		Slc16a12,	0.001	300.788	18.198	Up	0.020838	0.169430948	mmu-miR-6915-5p	1	8.73716567	4.874205323	-0.841998321	Down	0.0057456	0.03102624	Nlrc4	1	1.016965596	1.591091224	0.670016554	Up	0.01829418	0.046380801
chr19:34749297|34754881	828		Slc16a12,	0.001	300.788	18.198	Up	0.020838	0.169430948	mmu-miR-6953-5p	1	3.074187921	0.263470558	-3.544491698	Down	1.67E-05	0.000165593	Nlrc4	1	1.016965596	1.591091224	0.670016554	Up	0.01829418	0.046380801
chr19:34749297|34754881	828		Slc16a12,	0.001	300.788	18.198	Up	0.020838	0.169430948	mmu-miR-6981-5p	1	10.51695868	6.71849923	-0.646506656	Down	0.0160593	0.0715946	Nlrc4	1	1.016965596	1.591091224	0.670016554	Up	0.01829418	0.046380801
chr19:34749297|34754881	828		Slc16a12,	0.001	300.788	18.198	Up	0.020838	0.169430948	mmu-miR-7664-3p	1	71.02992091	1.053882232	-6.074641314	Down	5.25E-139	4.58E-137	Nlrc4	1	1.016965596	1.591091224	0.670016554	Up	0.01829418	0.046380801
chr19:34886768|34901863	791		Pank1,	0.001	240.63	17.876	Up	0.044588	0.22693707	mmu-miR-184-5p	1	1.941592371	0.658676395	-1.559598591	Down	0.0356584	0.131456063	Nlrc4	1	1.016965596	1.591091224	0.670016554	Up	0.01829418	0.046380801
chr19:34886768|34901863	791		Pank1,	0.001	240.63	17.876	Up	0.044588	0.22693707	mmu-miR-6380	1	7.442770756	4.742470044	-0.650201139	Down	0.04177	0.1482835	Nlrc4	1	1.016965596	1.591091224	0.670016554	Up	0.01829418	0.046380801
chr19:34886768|34901863	791		Pank1,	0.001	240.63	17.876	Up	0.044588	0.22693707	mmu-miR-667-5p	1	53.71738893	25.82011469	-1.056893772	Down	1.04E-16	2.25E-15	Nlrc4	1	1.016965596	1.591091224	0.670016554	Up	0.01829418	0.046380801
chr19:37030861|37036989	504		Btaf1,	0.001	240.63	17.876	Up	0.044588	0.200038534	mmu-miR-7240-5p	1	45.62742072	15.80823348	-1.529224942	Down	1.55E-24	4.30E-23	Nlrc4	1	1.016965596	1.591091224	0.670016554	Up	0.01829418	0.046380801
chr19:37119012|37142781	416		Cpeb3,	0.001	300.788	18.198	Up	0.020838	0.144158685	mmu-miR-6907-5p	1	3.397786649	1.185617511	-1.518956606	Down	0.00599234	0.032267741	Nlrc4	1	1.016965596	1.591091224	0.670016554	Up	0.01829418	0.046380801
chr19:37119012|37142781	416		Cpeb3,	0.001	300.788	18.198	Up	0.020838	0.144158685	mmu-miR-7009-5p	1	14.40014342	7.245440346	-0.990937902	Down	4.70E-05	0.000432934	Nlrc4	1	1.016965596	1.591091224	0.670016554	Up	0.01829418	0.046380801
chr19:37200822|37213711	148		Cpeb3,	0.001	842.207	19.684	Up	2.22E-05	0.001779939	mmu-miR-184-5p	1	1.941592371	0.658676395	-1.559598591	Down	0.0356584	0.131456063	Nlrc4	1	1.016965596	1.591091224	0.670016554	Up	0.01829418	0.046380801
chr19:37644873|37653065	718		Exoc6,	0.001	300.788	18.198	Up	0.020838	0.146622936	mmu-miR-184-5p	1	1.941592371	0.658676395	-1.559598591	Down	0.0356584	0.131456063	Nlrc4	1	1.016965596	1.591091224	0.670016554	Up	0.01829418	0.046380801
chr19:37644873|37653065	718		Exoc6,	0.001	300.788	18.198	Up	0.020838	0.146622936	mmu-miR-667-5p	1	53.71738893	25.82011469	-1.056893772	Down	1.04E-16	2.25E-15	Nlrc4	1	1.016965596	1.591091224	0.670016554	Up	0.01829418	0.046380801
chr19:37644873|37653065	718		Exoc6,	0.001	300.788	18.198	Up	0.020838	0.146622936	mmu-miR-669e-5p	1	1.779793007	0.263470558	-2.755995803	Down	0.00418236	0.024295709	Nlrc4	1	1.016965596	1.591091224	0.670016554	Up	0.01829418	0.046380801
chr19:37644873|37653065	718		Exoc6,	0.001	300.788	18.198	Up	0.020838	0.146622936	mmu-miR-6915-5p	1	8.73716567	4.874205323	-0.841998321	Down	0.0057456	0.03102624	Nlrc4	1	1.016965596	1.591091224	0.670016554	Up	0.01829418	0.046380801
chr19:37644873|37653065	718		Exoc6,	0.001	300.788	18.198	Up	0.020838	0.146622936	mmu-miR-6981-5p	1	10.51695868	6.71849923	-0.646506656	Down	0.0160593	0.0715946	Nlrc4	1	1.016965596	1.591091224	0.670016554	Up	0.01829418	0.046380801
chr19:40386159|40411525	2021		Sorbs1,	0.001	541.419	19.046	Up	0.000994048	0.031780583	mmu-miR-667-5p	1	53.71738893	25.82011469	-1.056893772	Down	1.04E-16	2.25E-15	Nlrc4	1	1.016965596	1.591091224	0.670016554	Up	0.01829418	0.046380801
chr19:40386159|40411525	2021		Sorbs1,	0.001	541.419	19.046	Up	0.000994048	0.031780583	mmu-miR-6914-5p	1	2.426990464	0.922146953	-1.396099858	Down	0.0297642	0.115501966	Nlrc4	1	1.016965596	1.591091224	0.670016554	Up	0.01829418	0.046380801
chr19:40386159|40411525	2021		Sorbs1,	0.001	541.419	19.046	Up	0.000994048	0.031780583	mmu-miR-6915-5p	2	8.73716567	4.874205323	-0.841998321	Down	0.0057456	0.03102624	Nlrc4	1	1.016965596	1.591091224	0.670016554	Up	0.01829418	0.046380801
chr19:40386159|40411525	2021		Sorbs1,	0.001	541.419	19.046	Up	0.000994048	0.031780583	mmu-miR-6917-5p	1	1.456194278	0.395205837	-1.881526685	Down	0.0398298	0.14325277	Nlrc4	2	1.016965596	1.591091224	0.670016554	Up	0.01829418	0.046380801
chr19:40386159|40411525	2021		Sorbs1,	0.001	541.419	19.046	Up	0.000994048	0.031780583	mmu-miR-6932-5p	1	9.222563763	1.712558627	-2.429014481	Down	4.03E-10	6.23E-09	Nlrc4	1	1.016965596	1.591091224	0.670016554	Up	0.01829418	0.046380801
chr19:40386159|40411525	2021		Sorbs1,	0.001	541.419	19.046	Up	0.000994048	0.031780583	mmu-miR-6981-5p	1	10.51695868	6.71849923	-0.646506656	Down	0.0160593	0.0715946	Nlrc4	1	1.016965596	1.591091224	0.670016554	Up	0.01829418	0.046380801
chr19:40386159|40411525	2021		Sorbs1,	0.001	541.419	19.046	Up	0.000994048	0.031780583	mmu-miR-7009-5p	1	14.40014342	7.245440346	-0.990937902	Down	4.70E-05	0.000432934	Nlrc4	1	1.016965596	1.591091224	0.670016554	Up	0.01829418	0.046380801
chr19:40386159|40411525	2021		Sorbs1,	0.001	541.419	19.046	Up	0.000994048	0.031780583	mmu-miR-7023-5p	1	3.559586014	0.790411674	-2.171033303	Down	0.000328656	0.002614247	Nlrc4	1	1.016965596	1.591091224	0.670016554	Up	0.01829418	0.046380801
chr19:40386159|40411525	2021		Sorbs1,	0.001	541.419	19.046	Up	0.000994048	0.031780583	mmu-miR-7240-5p	1	45.62742072	15.80823348	-1.529224942	Down	1.55E-24	4.30E-23	Nlrc4	1	1.016965596	1.591091224	0.670016554	Up	0.01829418	0.046380801
chr19:40386159|40411525	2021		Sorbs1,	0.001	541.419	19.046	Up	0.000994048	0.031780583	mmu-miR-7664-3p	1	71.02992091	1.053882232	-6.074641314	Down	5.25E-139	4.58E-137	Nlrc4	1	1.016965596	1.591091224	0.670016554	Up	0.01829418	0.046380801
chr19:40411476|40439656	659		Sorbs1,	0.001	240.63	17.876	Up	0.044588	0.211568133	mmu-miR-6380	1	7.442770756	4.742470044	-0.650201139	Down	0.04177	0.1482835	Nlrc4	1	1.016965596	1.591091224	0.670016554	Up	0.01829418	0.046380801
chr19:40411476|40439656	659		Sorbs1,	0.001	240.63	17.876	Up	0.044588	0.211568133	mmu-miR-669e-5p	1	1.779793007	0.263470558	-2.755995803	Down	0.00418236	0.024295709	Nlrc4	1	1.016965596	1.591091224	0.670016554	Up	0.01829418	0.046380801
chr19:40411476|40439656	659		Sorbs1,	0.001	240.63	17.876	Up	0.044588	0.211568133	mmu-miR-6914-5p	1	2.426990464	0.922146953	-1.396099858	Down	0.0297642	0.115501966	Nlrc4	1	1.016965596	1.591091224	0.670016554	Up	0.01829418	0.046380801
chr19:40411476|40439656	659		Sorbs1,	0.001	240.63	17.876	Up	0.044588	0.211568133	mmu-miR-6981-5p	1	10.51695868	6.71849923	-0.646506656	Down	0.0160593	0.0715946	Nlrc4	1	1.016965596	1.591091224	0.670016554	Up	0.01829418	0.046380801
chr19:42637042|42638831	1790	mmu_circ_0000953	D19Ertd386e,	1161.195	2165.674	0.899	Up	0.01973788	0.163719997	mmu-miR-6907-5p	1	3.397786649	1.185617511	-1.518956606	Down	0.00599234	0.032267741	Nlrc4	1	1.016965596	1.591091224	0.670016554	Up	0.01829418	0.046380801
chr16:94605519|94614781	2056	mmu_circ_0000713	Ttc3,	0.001	300.788	18.198	Up	0.020838	0.142069429	mmu-miR-6915-5p	2	8.73716567	4.874205323	-0.841998321	Down	0.0057456	0.03102624	Nlrc4	1	1.016965596	1.591091224	0.670016554	Up	0.01829418	0.046380801
chr17:24228388|24248084	1110	mmu_circ_0000729	Pdpk1,	0.001	240.63	17.876	Up	0.044588	0.197615456	mmu-miR-6907-5p	2	3.397786649	1.185617511	-1.518956606	Down	0.00599234	0.032267741	Nlrc4	1	1.016965596	1.591091224	0.670016554	Up	0.01829418	0.046380801
chr19:42637042|42638831	1790	mmu_circ_0000953	D19Ertd386e,	1161.195	2165.674	0.899	Up	0.01973788	0.163719997	mmu-miR-7664-3p	1	71.02992091	1.053882232	-6.074641314	Down	5.25E-139	4.58E-137	Nlrc4	1	1.016965596	1.591091224	0.670016554	Up	0.01829418	0.046380801
chr19:43941079|43949510	896		Dnmbp,	211.126	782.049	1.889	Up	0.01491172	0.126232118	mmu-miR-6914-5p	1	2.426990464	0.922146953	-1.396099858	Down	0.0297642	0.115501966	Nlrc4	1	1.016965596	1.591091224	0.670016554	Up	0.01829418	0.046380801
chr19:43941079|43949510	896		Dnmbp,	211.126	782.049	1.889	Up	0.01491172	0.126232118	mmu-miR-6953-5p	2	3.074187921	0.263470558	-3.544491698	Down	1.67E-05	0.000165593	Nlrc4	1	1.016965596	1.591091224	0.670016554	Up	0.01829418	0.046380801
chr19:43941079|43949510	896		Dnmbp,	211.126	782.049	1.889	Up	0.01491172	0.126232118	mmu-miR-6981-5p	1	10.51695868	6.71849923	-0.646506656	Down	0.0160593	0.0715946	Nlrc4	1	1.016965596	1.591091224	0.670016554	Up	0.01829418	0.046380801
chr19:4602836|4603127	108		Pcx,	0.001	300.788	18.198	Up	0.020838	0.145380369	mmu-miR-667-5p	1	53.71738893	25.82011469	-1.056893772	Down	1.04E-16	2.25E-15	Nlrc4	1	1.016965596	1.591091224	0.670016554	Up	0.01829418	0.046380801
chr19:4602836|4603127	108		Pcx,	0.001	300.788	18.198	Up	0.020838	0.145380369	mmu-miR-675-5p	1	7.442770756	3.688587812	-1.012771219	Down	0.00292198	0.018011047	Nlrc4	1	1.016965596	1.591091224	0.670016554	Up	0.01829418	0.046380801
chr19:4784724|4794009	3150	mmu_circ_0000919	U6,Rbm14,	0.001	300.788	18.198	Up	0.020838	0.160326014	mmu-miR-6380	1	7.442770756	4.742470044	-0.650201139	Down	0.04177	0.1482835	Nlrc4	1	1.016965596	1.591091224	0.670016554	Up	0.01829418	0.046380801
chr19:4784724|4794009	3150	mmu_circ_0000919	U6,Rbm14,	0.001	300.788	18.198	Up	0.020838	0.160326014	mmu-miR-667-5p	1	53.71738893	25.82011469	-1.056893772	Down	1.04E-16	2.25E-15	Nlrc4	1	1.016965596	1.591091224	0.670016554	Up	0.01829418	0.046380801
chr19:4784724|4794009	3150	mmu_circ_0000919	U6,Rbm14,	0.001	300.788	18.198	Up	0.020838	0.160326014	mmu-miR-669e-5p	1	1.779793007	0.263470558	-2.755995803	Down	0.00418236	0.024295709	Nlrc4	1	1.016965596	1.591091224	0.670016554	Up	0.01829418	0.046380801
chr19:4784724|4794009	3150	mmu_circ_0000919	U6,Rbm14,	0.001	300.788	18.198	Up	0.020838	0.160326014	mmu-miR-6914-5p	1	2.426990464	0.922146953	-1.396099858	Down	0.0297642	0.115501966	Nlrc4	1	1.016965596	1.591091224	0.670016554	Up	0.01829418	0.046380801
chr19:4784724|4794009	3150	mmu_circ_0000919	U6,Rbm14,	0.001	300.788	18.198	Up	0.020838	0.160326014	mmu-miR-6917-5p	1	1.456194278	0.395205837	-1.881526685	Down	0.0398298	0.14325277	Nlrc4	2	1.016965596	1.591091224	0.670016554	Up	0.01829418	0.046380801
chr19:4784724|4794009	3150	mmu_circ_0000919	U6,Rbm14,	0.001	300.788	18.198	Up	0.020838	0.160326014	mmu-miR-6953-5p	1	3.074187921	0.263470558	-3.544491698	Down	1.67E-05	0.000165593	Nlrc4	1	1.016965596	1.591091224	0.670016554	Up	0.01829418	0.046380801
chr19:4784724|4794009	3150	mmu_circ_0000919	U6,Rbm14,	0.001	300.788	18.198	Up	0.020838	0.160326014	mmu-miR-6981-5p	1	10.51695868	6.71849923	-0.646506656	Down	0.0160593	0.0715946	Nlrc4	1	1.016965596	1.591091224	0.670016554	Up	0.01829418	0.046380801
chr19:4784724|4794009	3150	mmu_circ_0000919	U6,Rbm14,	0.001	300.788	18.198	Up	0.020838	0.160326014	mmu-miR-7023-5p	1	3.559586014	0.790411674	-2.171033303	Down	0.000328656	0.002614247	Nlrc4	1	1.016965596	1.591091224	0.670016554	Up	0.01829418	0.046380801
chr19:4784724|4794009	3150	mmu_circ_0000919	U6,Rbm14,	0.001	300.788	18.198	Up	0.020838	0.160326014	mmu-miR-8096	1	1.456194278	0.131735279	-3.466489186	Down	0.00431824	0.024637101	Nlrc4	1	1.016965596	1.591091224	0.670016554	Up	0.01829418	0.046380801
chr19:54061944|54062873	930	mmu_circ_0000960	Shoc2,	0.001	360.946	18.461	Up	0.00973854	0.109078273	mmu-miR-667-5p	1	53.71738893	25.82011469	-1.056893772	Down	1.04E-16	2.25E-15	Nlrc4	1	1.016965596	1.591091224	0.670016554	Up	0.01829418	0.046380801
chr19:54061944|54062873	930	mmu_circ_0000960	Shoc2,	0.001	360.946	18.461	Up	0.00973854	0.109078273	mmu-miR-7009-5p	1	14.40014342	7.245440346	-0.990937902	Down	4.70E-05	0.000432934	Nlrc4	1	1.016965596	1.591091224	0.670016554	Up	0.01829418	0.046380801
chr19:56649248|56650774	252	mmu_circ_0000963	Nhlrc2,	1002.85	2045.359	1.028	Up	0.0113508	0.11157667	mmu-miR-6981-5p	1	10.51695868	6.71849923	-0.646506656	Down	0.0160593	0.0715946	Nlrc4	1	1.016965596	1.591091224	0.670016554	Up	0.01829418	0.046380801
chr19:57703575|57717118	536		Atrnl1,	0.001	300.788	18.198	Up	0.020838	0.157024105	mmu-miR-8096	1	1.456194278	0.131735279	-3.466489186	Down	0.00431824	0.024637101	Nlrc4	1	1.016965596	1.591091224	0.670016554	Up	0.01829418	0.046380801
chr19:6341903|6342786	481	mmu_circ_0000930	Map4k2,	105.563	481.261	2.189	Up	0.0394802	0.208013278	mmu-miR-6372	1	0.970796186	0.131735279	-2.881526685	Down	0.0356382	0.132400057	Nlrc4	1	1.016965596	1.591091224	0.670016554	Up	0.01829418	0.046380801
chr19:6341903|6342786	481	mmu_circ_0000930	Map4k2,	105.563	481.261	2.189	Up	0.0394802	0.208013278	mmu-miR-667-5p	1	53.71738893	25.82011469	-1.056893772	Down	1.04E-16	2.25E-15	Nlrc4	1	1.016965596	1.591091224	0.670016554	Up	0.01829418	0.046380801
chr1:99542119|99551266	910		D1Ertd622e,	0.001	541.419	19.046	Up	0.000994048	0.032734001	mmu-miR-667-5p	1	53.71738893	25.82011469	-1.056893772	Down	1.04E-16	2.25E-15	Nlrc4	1	1.016965596	1.591091224	0.670016554	Up	0.01829418	0.046380801
chr1:99542119|99551266	910		D1Ertd622e,	0.001	541.419	19.046	Up	0.000994048	0.032734001	mmu-miR-6953-5p	2	3.074187921	0.263470558	-3.544491698	Down	1.67E-05	0.000165593	Nlrc4	1	1.016965596	1.591091224	0.670016554	Up	0.01829418	0.046380801
chr1:99542119|99551266	910		D1Ertd622e,	0.001	541.419	19.046	Up	0.000994048	0.032734001	mmu-miR-7023-5p	1	3.559586014	0.790411674	-2.171033303	Down	0.000328656	0.002614247	Nlrc4	1	1.016965596	1.591091224	0.670016554	Up	0.01829418	0.046380801
chr1:99542119|99551266	910		D1Ertd622e,	0.001	541.419	19.046	Up	0.000994048	0.032734001	mmu-miR-712-3p	1	3.074187921	0.263470558	-3.544491698	Down	1.67E-05	0.000166455	Nlrc4	1	1.016965596	1.591091224	0.670016554	Up	0.01829418	0.046380801
chr1:99542119|99551266	910		D1Ertd622e,	0.001	541.419	19.046	Up	0.000994048	0.032734001	mmu-miR-7240-5p	1	45.62742072	15.80823348	-1.529224942	Down	1.55E-24	4.30E-23	Nlrc4	1	1.016965596	1.591091224	0.670016554	Up	0.01829418	0.046380801
chr2:104449028|104449343	198	mmu_circ_0001053	Cstf3,	0.001	2285.989	21.124	Up	2.61E-13	9.56E-11	mmu-miR-6372	1	0.970796186	0.131735279	-2.881526685	Down	0.0356382	0.132400057	Nlrc4	1	1.016965596	1.591091224	0.670016554	Up	0.01829418	0.046380801
chr2:104449028|104449343	198	mmu_circ_0001053	Cstf3,	0.001	2285.989	21.124	Up	2.61E-13	9.56E-11	mmu-miR-6907-5p	1	3.397786649	1.185617511	-1.518956606	Down	0.00599234	0.032267741	Nlrc4	1	1.016965596	1.591091224	0.670016554	Up	0.01829418	0.046380801
chr2:104449028|104449343	198	mmu_circ_0001053	Cstf3,	0.001	2285.989	21.124	Up	2.61E-13	9.56E-11	mmu-miR-7023-5p	1	3.559586014	0.790411674	-2.171033303	Down	0.000328656	0.002614247	Nlrc4	1	1.016965596	1.591091224	0.670016554	Up	0.01829418	0.046380801
chr2:105124758|105152161	405		U6,7SK,SNORA17,U3,5S_rRNA,SNORA48,snoU13,Y_RNA,SNORA51,U1,0610012H03Rik,	0.001	240.63	17.876	Up	0.044588	0.211263718	mmu-miR-6914-5p	1	2.426990464	0.922146953	-1.396099858	Down	0.0297642	0.115501966	Nlrc4	1	1.016965596	1.591091224	0.670016554	Up	0.01829418	0.046380801
chr2:112194331|112195301	366		Slc12a6,	0.001	240.63	17.876	Up	0.044588	0.193195111	mmu-miR-667-5p	1	53.71738893	25.82011469	-1.056893772	Down	1.04E-16	2.25E-15	Nlrc4	1	1.016965596	1.591091224	0.670016554	Up	0.01829418	0.046380801
chr2:112194331|112195301	366		Slc12a6,	0.001	240.63	17.876	Up	0.044588	0.193195111	mmu-miR-6907-5p	1	3.397786649	1.185617511	-1.518956606	Down	0.00599234	0.032267741	Nlrc4	1	1.016965596	1.591091224	0.670016554	Up	0.01829418	0.046380801
chr2:112194331|112195301	366		Slc12a6,	0.001	240.63	17.876	Up	0.044588	0.193195111	mmu-miR-6954-3p	1	3.235987285	1.185617511	-1.448567278	Down	0.00964688	0.048284775	Nlrc4	1	1.016965596	1.591091224	0.670016554	Up	0.01829418	0.046380801
chr18:6448903|6450637	766	mmu_circ_0000842	Epc1,	0.001	481.261	18.876	Up	0.00212702	0.050030549	mmu-miR-6981-5p	2	10.51695868	6.71849923	-0.646506656	Down	0.0160593	0.0715946	Nlrc4	1	1.016965596	1.591091224	0.670016554	Up	0.01829418	0.046380801
chr2:113203993|113205986	1994	mmu_circ_0001055	Fmn1,	369.471	1082.837	1.551	Up	0.011861	0.11589992	mmu-miR-675-5p	1	7.442770756	3.688587812	-1.012771219	Down	0.00292198	0.018011047	Nlrc4	1	1.016965596	1.591091224	0.670016554	Up	0.01829418	0.046380801
chr18:65782638|65784988	2351	mmu_circ_0000883	Zfp532,	0.001	240.63	17.876	Up	0.044588	0.21980282	mmu-miR-7009-5p	2	14.40014342	7.245440346	-0.990937902	Down	4.70E-05	0.000432934	Nlrc4	1	1.016965596	1.591091224	0.670016554	Up	0.01829418	0.046380801
chr18:65782638|65784988	2351	mmu_circ_0000883	Zfp532,	0.001	240.63	17.876	Up	0.044588	0.21980282	mmu-miR-7023-5p	2	3.559586014	0.790411674	-2.171033303	Down	0.000328656	0.002614247	Nlrc4	1	1.016965596	1.591091224	0.670016554	Up	0.01829418	0.046380801
chr2:113203993|113205986	1994	mmu_circ_0001055	Fmn1,	369.471	1082.837	1.551	Up	0.011861	0.11589992	mmu-miR-6954-3p	1	3.235987285	1.185617511	-1.448567278	Down	0.00964688	0.048284775	Nlrc4	1	1.016965596	1.591091224	0.670016554	Up	0.01829418	0.046380801
chr2:113203993|113205986	1994	mmu_circ_0001055	Fmn1,	369.471	1082.837	1.551	Up	0.011861	0.11589992	mmu-miR-7023-5p	1	3.559586014	0.790411674	-2.171033303	Down	0.000328656	0.002614247	Nlrc4	1	1.016965596	1.591091224	0.670016554	Up	0.01829418	0.046380801
chr2:113433244|113436549	507		Fmn1,	0.001	240.63	17.876	Up	0.044588	0.192183618	mmu-miR-6372	1	0.970796186	0.131735279	-2.881526685	Down	0.0356382	0.132400057	Nlrc4	1	1.016965596	1.591091224	0.670016554	Up	0.01829418	0.046380801
chr2:113433244|113436549	507		Fmn1,	0.001	240.63	17.876	Up	0.044588	0.192183618	mmu-miR-6915-5p	2	8.73716567	4.874205323	-0.841998321	Down	0.0057456	0.03102624	Nlrc4	1	1.016965596	1.591091224	0.670016554	Up	0.01829418	0.046380801
chr2:119747102|119747578	237	mmu_circ_0001060	Mga,	0.001	240.63	17.876	Up	0.044588	0.189700625	mmu-miR-188-5p	1	6.633773935	2.63470558	-1.332188094	Down	0.000472474	0.003637481	Nlrc4	1	1.016965596	1.591091224	0.670016554	Up	0.01829418	0.046380801
chr2:119747102|119747578	237	mmu_circ_0001060	Mga,	0.001	240.63	17.876	Up	0.044588	0.189700625	mmu-miR-7023-5p	1	3.559586014	0.790411674	-2.171033303	Down	0.000328656	0.002614247	Nlrc4	1	1.016965596	1.591091224	0.670016554	Up	0.01829418	0.046380801
chr2:12317806|12331707	711	mmu_circ_0000977	Fam188a,	0.001	421.103	18.684	Up	0.00455126	0.078467535	mmu-miR-6981-5p	1	10.51695868	6.71849923	-0.646506656	Down	0.0160593	0.0715946	Nlrc4	1	1.016965596	1.591091224	0.670016554	Up	0.01829418	0.046380801
chr2:125031751|125039888	227		Slc12a1,	0.001	240.63	17.876	Up	0.044588	0.218169813	mmu-miR-6372	1	0.970796186	0.131735279	-2.881526685	Down	0.0356382	0.132400057	Nlrc4	1	1.016965596	1.591091224	0.670016554	Up	0.01829418	0.046380801
chr2:125031751|125039888	227		Slc12a1,	0.001	240.63	17.876	Up	0.044588	0.218169813	mmu-miR-669e-5p	1	1.779793007	0.263470558	-2.755995803	Down	0.00418236	0.024295709	Nlrc4	1	1.016965596	1.591091224	0.670016554	Up	0.01829418	0.046380801
chr2:14037444|14039162	319		Stam,	0.001	240.63	17.876	Up	0.044588	0.229778222	mmu-miR-7663-3p	1	12.45855105	7.904116741	-0.65646013	Down	0.00790666	0.041412752	Nlrc4	1	1.016965596	1.591091224	0.670016554	Up	0.01829418	0.046380801
chr2:142537431|142540468	1398		Kif16b,	263.908	842.207	1.674	Up	0.0197392	0.163319562	mmu-miR-675-5p	1	7.442770756	3.688587812	-1.012771219	Down	0.00292198	0.018011047	Nlrc4	1	1.016965596	1.591091224	0.670016554	Up	0.01829418	0.046380801
chr2:142537431|142540468	1398		Kif16b,	263.908	842.207	1.674	Up	0.0197392	0.163319562	mmu-miR-6907-5p	1	3.397786649	1.185617511	-1.518956606	Down	0.00599234	0.032267741	Nlrc4	1	1.016965596	1.591091224	0.670016554	Up	0.01829418	0.046380801
chr2:142537431|142540468	1398		Kif16b,	263.908	842.207	1.674	Up	0.0197392	0.163319562	mmu-miR-6917-5p	1	1.456194278	0.395205837	-1.881526685	Down	0.0398298	0.14325277	Nlrc4	2	1.016965596	1.591091224	0.670016554	Up	0.01829418	0.046380801
chr2:142537431|142540468	1398		Kif16b,	263.908	842.207	1.674	Up	0.0197392	0.163319562	mmu-miR-7240-5p	1	45.62742072	15.80823348	-1.529224942	Down	1.55E-24	4.30E-23	Nlrc4	1	1.016965596	1.591091224	0.670016554	Up	0.01829418	0.046380801
chr2:142537431|142540468	1398		Kif16b,	263.908	842.207	1.674	Up	0.0197392	0.163319562	mmu-miR-7663-3p	1	12.45855105	7.904116741	-0.65646013	Down	0.00790666	0.041412752	Nlrc4	1	1.016965596	1.591091224	0.670016554	Up	0.01829418	0.046380801
chr2:146761539|146768715	311		Plk1s1,	105.563	541.419	2.359	Up	0.0218006	0.140763482	mmu-miR-6914-5p	1	2.426990464	0.922146953	-1.396099858	Down	0.0297642	0.115501966	Nlrc4	1	1.016965596	1.591091224	0.670016554	Up	0.01829418	0.046380801
chr2:154171602|154186503	998		Cdk5rap1,	0.001	240.63	17.876	Up	0.044588	0.206509541	mmu-miR-6372	1	0.970796186	0.131735279	-2.881526685	Down	0.0356382	0.132400057	Nlrc4	1	1.016965596	1.591091224	0.670016554	Up	0.01829418	0.046380801
chr2:154171602|154186503	998		Cdk5rap1,	0.001	240.63	17.876	Up	0.044588	0.206509541	mmu-miR-6914-5p	1	2.426990464	0.922146953	-1.396099858	Down	0.0297642	0.115501966	Nlrc4	1	1.016965596	1.591091224	0.670016554	Up	0.01829418	0.046380801
chr2:154171602|154186503	998		Cdk5rap1,	0.001	240.63	17.876	Up	0.044588	0.206509541	mmu-miR-6981-5p	1	10.51695868	6.71849923	-0.646506656	Down	0.0160593	0.0715946	Nlrc4	1	1.016965596	1.591091224	0.670016554	Up	0.01829418	0.046380801
chr2:155266424|155275087	8664		Ncoa6,	0.001	360.946	18.461	Up	0.00973854	0.104800694	mmu-miR-184-5p	1	1.941592371	0.658676395	-1.559598591	Down	0.0356584	0.131456063	Nlrc4	1	1.016965596	1.591091224	0.670016554	Up	0.01829418	0.046380801
chr2:155266424|155275087	8664		Ncoa6,	0.001	360.946	18.461	Up	0.00973854	0.104800694	mmu-miR-188-5p	1	6.633773935	2.63470558	-1.332188094	Down	0.000472474	0.003637481	Nlrc4	1	1.016965596	1.591091224	0.670016554	Up	0.01829418	0.046380801
chr2:155266424|155275087	8664		Ncoa6,	0.001	360.946	18.461	Up	0.00973854	0.104800694	mmu-miR-6372	2	0.970796186	0.131735279	-2.881526685	Down	0.0356382	0.132400057	Nlrc4	1	1.016965596	1.591091224	0.670016554	Up	0.01829418	0.046380801
chr2:155266424|155275087	8664		Ncoa6,	0.001	360.946	18.461	Up	0.00973854	0.104800694	mmu-miR-6380	1	7.442770756	4.742470044	-0.650201139	Down	0.04177	0.1482835	Nlrc4	1	1.016965596	1.591091224	0.670016554	Up	0.01829418	0.046380801
chr2:155266424|155275087	8664		Ncoa6,	0.001	360.946	18.461	Up	0.00973854	0.104800694	mmu-miR-667-5p	2	53.71738893	25.82011469	-1.056893772	Down	1.04E-16	2.25E-15	Nlrc4	1	1.016965596	1.591091224	0.670016554	Up	0.01829418	0.046380801
chr2:155266424|155275087	8664		Ncoa6,	0.001	360.946	18.461	Up	0.00973854	0.104800694	mmu-miR-669e-5p	1	1.779793007	0.263470558	-2.755995803	Down	0.00418236	0.024295709	Nlrc4	1	1.016965596	1.591091224	0.670016554	Up	0.01829418	0.046380801
chr2:155266424|155275087	8664		Ncoa6,	0.001	360.946	18.461	Up	0.00973854	0.104800694	mmu-miR-6907-5p	1	3.397786649	1.185617511	-1.518956606	Down	0.00599234	0.032267741	Nlrc4	1	1.016965596	1.591091224	0.670016554	Up	0.01829418	0.046380801
chr2:155266424|155275087	8664		Ncoa6,	0.001	360.946	18.461	Up	0.00973854	0.104800694	mmu-miR-6914-5p	2	2.426990464	0.922146953	-1.396099858	Down	0.0297642	0.115501966	Nlrc4	1	1.016965596	1.591091224	0.670016554	Up	0.01829418	0.046380801
chr2:155266424|155275087	8664		Ncoa6,	0.001	360.946	18.461	Up	0.00973854	0.104800694	mmu-miR-6915-5p	1	8.73716567	4.874205323	-0.841998321	Down	0.0057456	0.03102624	Nlrc4	1	1.016965596	1.591091224	0.670016554	Up	0.01829418	0.046380801
chr2:155266424|155275087	8664		Ncoa6,	0.001	360.946	18.461	Up	0.00973854	0.104800694	mmu-miR-6917-5p	2	1.456194278	0.395205837	-1.881526685	Down	0.0398298	0.14325277	Nlrc4	2	1.016965596	1.591091224	0.670016554	Up	0.01829418	0.046380801
chr2:155266424|155275087	8664		Ncoa6,	0.001	360.946	18.461	Up	0.00973854	0.104800694	mmu-miR-6932-5p	3	9.222563763	1.712558627	-2.429014481	Down	4.03E-10	6.23E-09	Nlrc4	1	1.016965596	1.591091224	0.670016554	Up	0.01829418	0.046380801
chr2:155266424|155275087	8664		Ncoa6,	0.001	360.946	18.461	Up	0.00973854	0.104800694	mmu-miR-6953-5p	4	3.074187921	0.263470558	-3.544491698	Down	1.67E-05	0.000165593	Nlrc4	1	1.016965596	1.591091224	0.670016554	Up	0.01829418	0.046380801
chr2:155266424|155275087	8664		Ncoa6,	0.001	360.946	18.461	Up	0.00973854	0.104800694	mmu-miR-6954-3p	2	3.235987285	1.185617511	-1.448567278	Down	0.00964688	0.048284775	Nlrc4	1	1.016965596	1.591091224	0.670016554	Up	0.01829418	0.046380801
chr2:155266424|155275087	8664		Ncoa6,	0.001	360.946	18.461	Up	0.00973854	0.104800694	mmu-miR-6981-5p	5	10.51695868	6.71849923	-0.646506656	Down	0.0160593	0.0715946	Nlrc4	1	1.016965596	1.591091224	0.670016554	Up	0.01829418	0.046380801
chr2:155266424|155275087	8664		Ncoa6,	0.001	360.946	18.461	Up	0.00973854	0.104800694	mmu-miR-7240-5p	3	45.62742072	15.80823348	-1.529224942	Down	1.55E-24	4.30E-23	Nlrc4	1	1.016965596	1.591091224	0.670016554	Up	0.01829418	0.046380801
chr2:155266424|155275087	8664		Ncoa6,	0.001	360.946	18.461	Up	0.00973854	0.104800694	mmu-miR-7663-3p	1	12.45855105	7.904116741	-0.65646013	Down	0.00790666	0.041412752	Nlrc4	1	1.016965596	1.591091224	0.670016554	Up	0.01829418	0.046380801
chr2:155266424|155275087	8664		Ncoa6,	0.001	360.946	18.461	Up	0.00973854	0.104800694	mmu-miR-7664-3p	4	71.02992091	1.053882232	-6.074641314	Down	5.25E-139	4.58E-137	Nlrc4	1	1.016965596	1.591091224	0.670016554	Up	0.01829418	0.046380801
chr2:166765135|166766992	544		Cse1l,	0.001	300.788	18.198	Up	0.020838	0.162221121	mmu-miR-669e-5p	1	1.779793007	0.263470558	-2.755995803	Down	0.00418236	0.024295709	Nlrc4	1	1.016965596	1.591091224	0.670016554	Up	0.01829418	0.046380801
chr2:166765135|166766992	544		Cse1l,	0.001	300.788	18.198	Up	0.020838	0.162221121	mmu-miR-6981-5p	1	10.51695868	6.71849923	-0.646506656	Down	0.0160593	0.0715946	Nlrc4	1	1.016965596	1.591091224	0.670016554	Up	0.01829418	0.046380801
chr2:166765135|166766992	544		Cse1l,	0.001	300.788	18.198	Up	0.020838	0.162221121	mmu-miR-7023-5p	1	3.559586014	0.790411674	-2.171033303	Down	0.000328656	0.002614247	Nlrc4	1	1.016965596	1.591091224	0.670016554	Up	0.01829418	0.046380801
chr2:167332547|167336826	373		Rnf114,	0.001	421.103	18.684	Up	0.00455126	0.079297879	mmu-miR-667-5p	1	53.71738893	25.82011469	-1.056893772	Down	1.04E-16	2.25E-15	Nlrc4	1	1.016965596	1.591091224	0.670016554	Up	0.01829418	0.046380801
chr2:167332547|167336826	373		Rnf114,	0.001	421.103	18.684	Up	0.00455126	0.079297879	mmu-miR-6954-3p	1	3.235987285	1.185617511	-1.448567278	Down	0.00964688	0.048284775	Nlrc4	1	1.016965596	1.591091224	0.670016554	Up	0.01829418	0.046380801
chr2:167332547|167336826	373		Rnf114,	0.001	421.103	18.684	Up	0.00455126	0.079297879	mmu-miR-7664-3p	1	71.02992091	1.053882232	-6.074641314	Down	5.25E-139	4.58E-137	Nlrc4	1	1.016965596	1.591091224	0.670016554	Up	0.01829418	0.046380801
chr2:18014411|18068499	9229		Mllt10,	158.345	601.576	1.926	Up	0.031965	0.171155683	mmu-miR-184-5p	2	1.941592371	0.658676395	-1.559598591	Down	0.0356584	0.131456063	Nlrc4	1	1.016965596	1.591091224	0.670016554	Up	0.01829418	0.046380801
chr2:18014411|18068499	9229		Mllt10,	158.345	601.576	1.926	Up	0.031965	0.171155683	mmu-miR-6380	2	7.442770756	4.742470044	-0.650201139	Down	0.04177	0.1482835	Nlrc4	1	1.016965596	1.591091224	0.670016554	Up	0.01829418	0.046380801
chr2:18014411|18068499	9229		Mllt10,	158.345	601.576	1.926	Up	0.031965	0.171155683	mmu-miR-669e-5p	2	1.779793007	0.263470558	-2.755995803	Down	0.00418236	0.024295709	Nlrc4	1	1.016965596	1.591091224	0.670016554	Up	0.01829418	0.046380801
chr2:18014411|18068499	9229		Mllt10,	158.345	601.576	1.926	Up	0.031965	0.171155683	mmu-miR-6907-5p	1	3.397786649	1.185617511	-1.518956606	Down	0.00599234	0.032267741	Nlrc4	1	1.016965596	1.591091224	0.670016554	Up	0.01829418	0.046380801
chr2:18014411|18068499	9229		Mllt10,	158.345	601.576	1.926	Up	0.031965	0.171155683	mmu-miR-6914-5p	3	2.426990464	0.922146953	-1.396099858	Down	0.0297642	0.115501966	Nlrc4	1	1.016965596	1.591091224	0.670016554	Up	0.01829418	0.046380801
chr2:18014411|18068499	9229		Mllt10,	158.345	601.576	1.926	Up	0.031965	0.171155683	mmu-miR-6915-5p	2	8.73716567	4.874205323	-0.841998321	Down	0.0057456	0.03102624	Nlrc4	1	1.016965596	1.591091224	0.670016554	Up	0.01829418	0.046380801
chr2:18014411|18068499	9229		Mllt10,	158.345	601.576	1.926	Up	0.031965	0.171155683	mmu-miR-6917-5p	3	1.456194278	0.395205837	-1.881526685	Down	0.0398298	0.14325277	Nlrc4	2	1.016965596	1.591091224	0.670016554	Up	0.01829418	0.046380801
chr2:18014411|18068499	9229		Mllt10,	158.345	601.576	1.926	Up	0.031965	0.171155683	mmu-miR-6953-5p	6	3.074187921	0.263470558	-3.544491698	Down	1.67E-05	0.000165593	Nlrc4	1	1.016965596	1.591091224	0.670016554	Up	0.01829418	0.046380801
chr2:18014411|18068499	9229		Mllt10,	158.345	601.576	1.926	Up	0.031965	0.171155683	mmu-miR-6954-3p	1	3.235987285	1.185617511	-1.448567278	Down	0.00964688	0.048284775	Nlrc4	1	1.016965596	1.591091224	0.670016554	Up	0.01829418	0.046380801
chr2:18014411|18068499	9229		Mllt10,	158.345	601.576	1.926	Up	0.031965	0.171155683	mmu-miR-6981-5p	7	10.51695868	6.71849923	-0.646506656	Down	0.0160593	0.0715946	Nlrc4	1	1.016965596	1.591091224	0.670016554	Up	0.01829418	0.046380801
chr2:18014411|18068499	9229		Mllt10,	158.345	601.576	1.926	Up	0.031965	0.171155683	mmu-miR-7023-5p	5	3.559586014	0.790411674	-2.171033303	Down	0.000328656	0.002614247	Nlrc4	1	1.016965596	1.591091224	0.670016554	Up	0.01829418	0.046380801
chr2:18014411|18068499	9229		Mllt10,	158.345	601.576	1.926	Up	0.031965	0.171155683	mmu-miR-7240-5p	2	45.62742072	15.80823348	-1.529224942	Down	1.55E-24	4.30E-23	Nlrc4	1	1.016965596	1.591091224	0.670016554	Up	0.01829418	0.046380801
chr2:18014411|18068499	9229		Mllt10,	158.345	601.576	1.926	Up	0.031965	0.171155683	mmu-miR-7663-3p	1	12.45855105	7.904116741	-0.65646013	Down	0.00790666	0.041412752	Nlrc4	1	1.016965596	1.591091224	0.670016554	Up	0.01829418	0.046380801
chr2:18014411|18068499	9229		Mllt10,	158.345	601.576	1.926	Up	0.031965	0.171155683	mmu-miR-7664-3p	1	71.02992091	1.053882232	-6.074641314	Down	5.25E-139	4.58E-137	Nlrc4	1	1.016965596	1.591091224	0.670016554	Up	0.01829418	0.046380801
chr2:18014411|18068499	9229		Mllt10,	158.345	601.576	1.926	Up	0.031965	0.171155683	mmu-miR-8096	2	1.456194278	0.131735279	-3.466489186	Down	0.00431824	0.024637101	Nlrc4	1	1.016965596	1.591091224	0.670016554	Up	0.01829418	0.046380801
chr2:18023085|18068499	555	mmu_circ_0000984	Mllt10,	0.001	300.788	18.198	Up	0.020838	0.153855457	mmu-miR-6907-5p	1	3.397786649	1.185617511	-1.518956606	Down	0.00599234	0.032267741	Nlrc4	1	1.016965596	1.591091224	0.670016554	Up	0.01829418	0.046380801
chr2:24712126|24733146	922		Ehmt1,	0.001	360.946	18.461	Up	0.00973854	0.098673884	mmu-miR-6372	1	0.970796186	0.131735279	-2.881526685	Down	0.0356382	0.132400057	Nlrc4	1	1.016965596	1.591091224	0.670016554	Up	0.01829418	0.046380801
chr2:24712126|24733146	922		Ehmt1,	0.001	360.946	18.461	Up	0.00973854	0.098673884	mmu-miR-6907-5p	1	3.397786649	1.185617511	-1.518956606	Down	0.00599234	0.032267741	Nlrc4	1	1.016965596	1.591091224	0.670016554	Up	0.01829418	0.046380801
chr2:24712126|24733146	922		Ehmt1,	0.001	360.946	18.461	Up	0.00973854	0.098673884	mmu-miR-6914-5p	2	2.426990464	0.922146953	-1.396099858	Down	0.0297642	0.115501966	Nlrc4	1	1.016965596	1.591091224	0.670016554	Up	0.01829418	0.046380801
chr2:24712126|24733146	922		Ehmt1,	0.001	360.946	18.461	Up	0.00973854	0.098673884	mmu-miR-6915-5p	1	8.73716567	4.874205323	-0.841998321	Down	0.0057456	0.03102624	Nlrc4	1	1.016965596	1.591091224	0.670016554	Up	0.01829418	0.046380801
chr2:27151643|27157630	372		Vav2,	0.001	300.788	18.198	Up	0.020838	0.138345835	mmu-miR-675-5p	1	7.442770756	3.688587812	-1.012771219	Down	0.00292198	0.018011047	Nlrc4	1	1.016965596	1.591091224	0.670016554	Up	0.01829418	0.046380801
chr2:27151643|27157630	372		Vav2,	0.001	300.788	18.198	Up	0.020838	0.138345835	mmu-miR-6954-3p	1	3.235987285	1.185617511	-1.448567278	Down	0.00964688	0.048284775	Nlrc4	1	1.016965596	1.591091224	0.670016554	Up	0.01829418	0.046380801
chr2:3690068|3695840	335		Fam107b,	0.001	300.788	18.198	Up	0.020838	0.160701485	mmu-miR-6953-5p	1	3.074187921	0.263470558	-3.544491698	Down	1.67E-05	0.000165593	Nlrc4	1	1.016965596	1.591091224	0.670016554	Up	0.01829418	0.046380801
chr2:3690068|3695840	335		Fam107b,	0.001	300.788	18.198	Up	0.020838	0.160701485	mmu-miR-7009-5p	1	14.40014342	7.245440346	-0.990937902	Down	4.70E-05	0.000432934	Nlrc4	1	1.016965596	1.591091224	0.670016554	Up	0.01829418	0.046380801
chr2:37270036|37274987	333		Rc3h2,	0.001	300.788	18.198	Up	0.020838	0.15559985	mmu-miR-6917-5p	1	1.456194278	0.395205837	-1.881526685	Down	0.0398298	0.14325277	Nlrc4	2	1.016965596	1.591091224	0.670016554	Up	0.01829418	0.046380801
chr2:38615707|38740757	103588		Nr6a1,	0.001	360.946	18.461	Up	0.00973854	0.111350737	mmu-miR-184-5p	13	1.941592371	0.658676395	-1.559598591	Down	0.0356584	0.131456063	Nlrc4	1	1.016965596	1.591091224	0.670016554	Up	0.01829418	0.046380801
chr2:38615707|38740757	103588		Nr6a1,	0.001	360.946	18.461	Up	0.00973854	0.111350737	mmu-miR-188-5p	4	6.633773935	2.63470558	-1.332188094	Down	0.000472474	0.003637481	Nlrc4	1	1.016965596	1.591091224	0.670016554	Up	0.01829418	0.046380801
chr2:38615707|38740757	103588		Nr6a1,	0.001	360.946	18.461	Up	0.00973854	0.111350737	mmu-miR-6372	15	0.970796186	0.131735279	-2.881526685	Down	0.0356382	0.132400057	Nlrc4	1	1.016965596	1.591091224	0.670016554	Up	0.01829418	0.046380801
chr2:38615707|38740757	103588		Nr6a1,	0.001	360.946	18.461	Up	0.00973854	0.111350737	mmu-miR-6380	32	7.442770756	4.742470044	-0.650201139	Down	0.04177	0.1482835	Nlrc4	1	1.016965596	1.591091224	0.670016554	Up	0.01829418	0.046380801
chr2:38615707|38740757	103588		Nr6a1,	0.001	360.946	18.461	Up	0.00973854	0.111350737	mmu-miR-667-5p	28	53.71738893	25.82011469	-1.056893772	Down	1.04E-16	2.25E-15	Nlrc4	1	1.016965596	1.591091224	0.670016554	Up	0.01829418	0.046380801
chr2:38615707|38740757	103588		Nr6a1,	0.001	360.946	18.461	Up	0.00973854	0.111350737	mmu-miR-669e-5p	14	1.779793007	0.263470558	-2.755995803	Down	0.00418236	0.024295709	Nlrc4	1	1.016965596	1.591091224	0.670016554	Up	0.01829418	0.046380801
chr2:38615707|38740757	103588		Nr6a1,	0.001	360.946	18.461	Up	0.00973854	0.111350737	mmu-miR-675-5p	4	7.442770756	3.688587812	-1.012771219	Down	0.00292198	0.018011047	Nlrc4	1	1.016965596	1.591091224	0.670016554	Up	0.01829418	0.046380801
chr2:38615707|38740757	103588		Nr6a1,	0.001	360.946	18.461	Up	0.00973854	0.111350737	mmu-miR-6907-5p	25	3.397786649	1.185617511	-1.518956606	Down	0.00599234	0.032267741	Nlrc4	1	1.016965596	1.591091224	0.670016554	Up	0.01829418	0.046380801
chr2:38615707|38740757	103588		Nr6a1,	0.001	360.946	18.461	Up	0.00973854	0.111350737	mmu-miR-6914-5p	14	2.426990464	0.922146953	-1.396099858	Down	0.0297642	0.115501966	Nlrc4	1	1.016965596	1.591091224	0.670016554	Up	0.01829418	0.046380801
chr2:38615707|38740757	103588		Nr6a1,	0.001	360.946	18.461	Up	0.00973854	0.111350737	mmu-miR-6915-5p	27	8.73716567	4.874205323	-0.841998321	Down	0.0057456	0.03102624	Nlrc4	1	1.016965596	1.591091224	0.670016554	Up	0.01829418	0.046380801
chr2:38615707|38740757	103588		Nr6a1,	0.001	360.946	18.461	Up	0.00973854	0.111350737	mmu-miR-6917-5p	14	1.456194278	0.395205837	-1.881526685	Down	0.0398298	0.14325277	Nlrc4	2	1.016965596	1.591091224	0.670016554	Up	0.01829418	0.046380801
chr2:38615707|38740757	103588		Nr6a1,	0.001	360.946	18.461	Up	0.00973854	0.111350737	mmu-miR-6932-5p	13	9.222563763	1.712558627	-2.429014481	Down	4.03E-10	6.23E-09	Nlrc4	1	1.016965596	1.591091224	0.670016554	Up	0.01829418	0.046380801
chr2:38615707|38740757	103588		Nr6a1,	0.001	360.946	18.461	Up	0.00973854	0.111350737	mmu-miR-6953-5p	50	3.074187921	0.263470558	-3.544491698	Down	1.67E-05	0.000165593	Nlrc4	1	1.016965596	1.591091224	0.670016554	Up	0.01829418	0.046380801
chr2:38615707|38740757	103588		Nr6a1,	0.001	360.946	18.461	Up	0.00973854	0.111350737	mmu-miR-6954-3p	8	3.235987285	1.185617511	-1.448567278	Down	0.00964688	0.048284775	Nlrc4	1	1.016965596	1.591091224	0.670016554	Up	0.01829418	0.046380801
chr2:38615707|38740757	103588		Nr6a1,	0.001	360.946	18.461	Up	0.00973854	0.111350737	mmu-miR-6981-5p	73	10.51695868	6.71849923	-0.646506656	Down	0.0160593	0.0715946	Nlrc4	1	1.016965596	1.591091224	0.670016554	Up	0.01829418	0.046380801
chr2:38615707|38740757	103588		Nr6a1,	0.001	360.946	18.461	Up	0.00973854	0.111350737	mmu-miR-7009-5p	12	14.40014342	7.245440346	-0.990937902	Down	4.70E-05	0.000432934	Nlrc4	1	1.016965596	1.591091224	0.670016554	Up	0.01829418	0.046380801
chr2:38615707|38740757	103588		Nr6a1,	0.001	360.946	18.461	Up	0.00973854	0.111350737	mmu-miR-7023-5p	25	3.559586014	0.790411674	-2.171033303	Down	0.000328656	0.002614247	Nlrc4	1	1.016965596	1.591091224	0.670016554	Up	0.01829418	0.046380801
chr2:38615707|38740757	103588		Nr6a1,	0.001	360.946	18.461	Up	0.00973854	0.111350737	mmu-miR-7240-5p	24	45.62742072	15.80823348	-1.529224942	Down	1.55E-24	4.30E-23	Nlrc4	1	1.016965596	1.591091224	0.670016554	Up	0.01829418	0.046380801
chr2:38615707|38740757	103588		Nr6a1,	0.001	360.946	18.461	Up	0.00973854	0.111350737	mmu-miR-7663-3p	9	12.45855105	7.904116741	-0.65646013	Down	0.00790666	0.041412752	Nlrc4	1	1.016965596	1.591091224	0.670016554	Up	0.01829418	0.046380801
chr2:38615707|38740757	103588		Nr6a1,	0.001	360.946	18.461	Up	0.00973854	0.111350737	mmu-miR-7664-3p	20	71.02992091	1.053882232	-6.074641314	Down	5.25E-139	4.58E-137	Nlrc4	1	1.016965596	1.591091224	0.670016554	Up	0.01829418	0.046380801
chr2:38615707|38740757	103588		Nr6a1,	0.001	360.946	18.461	Up	0.00973854	0.111350737	mmu-miR-8096	3	1.456194278	0.131735279	-3.466489186	Down	0.00431824	0.024637101	Nlrc4	1	1.016965596	1.591091224	0.670016554	Up	0.01829418	0.046380801
chr2:48725809|48728993	473	mmu_circ_0001017	Acvr2a,	0.001	360.946	18.461	Up	0.00973854	0.106541569	mmu-miR-669e-5p	1	1.779793007	0.263470558	-2.755995803	Down	0.00418236	0.024295709	Nlrc4	1	1.016965596	1.591091224	0.670016554	Up	0.01829418	0.046380801
chr2:59052735|59104557	529		Pkp4,	0.001	240.63	17.876	Up	0.044588	0.187520158	mmu-miR-667-5p	1	53.71738893	25.82011469	-1.056893772	Down	1.04E-16	2.25E-15	Nlrc4	1	1.016965596	1.591091224	0.670016554	Up	0.01829418	0.046380801
chr2:59052735|59104557	529		Pkp4,	0.001	240.63	17.876	Up	0.044588	0.187520158	mmu-miR-6953-5p	1	3.074187921	0.263470558	-3.544491698	Down	1.67E-05	0.000165593	Nlrc4	1	1.016965596	1.591091224	0.670016554	Up	0.01829418	0.046380801
chr2:59052735|59104557	529		Pkp4,	0.001	240.63	17.876	Up	0.044588	0.187520158	mmu-miR-7663-3p	1	12.45855105	7.904116741	-0.65646013	Down	0.00790666	0.041412752	Nlrc4	1	1.016965596	1.591091224	0.670016554	Up	0.01829418	0.046380801
chr2:59143123|59149970	1279		Pkp4,	0.001	240.63	17.876	Up	0.044588	0.195250378	mmu-miR-188-5p	1	6.633773935	2.63470558	-1.332188094	Down	0.000472474	0.003637481	Nlrc4	1	1.016965596	1.591091224	0.670016554	Up	0.01829418	0.046380801
chr2:59143123|59149970	1279		Pkp4,	0.001	240.63	17.876	Up	0.044588	0.195250378	mmu-miR-6372	2	0.970796186	0.131735279	-2.881526685	Down	0.0356382	0.132400057	Nlrc4	1	1.016965596	1.591091224	0.670016554	Up	0.01829418	0.046380801
chr2:59143123|59149970	1279		Pkp4,	0.001	240.63	17.876	Up	0.044588	0.195250378	mmu-miR-667-5p	3	53.71738893	25.82011469	-1.056893772	Down	1.04E-16	2.25E-15	Nlrc4	1	1.016965596	1.591091224	0.670016554	Up	0.01829418	0.046380801
chr2:59143123|59149970	1279		Pkp4,	0.001	240.63	17.876	Up	0.044588	0.195250378	mmu-miR-7009-5p	1	14.40014342	7.245440346	-0.990937902	Down	4.70E-05	0.000432934	Nlrc4	1	1.016965596	1.591091224	0.670016554	Up	0.01829418	0.046380801
chr2:59143123|59149970	1279		Pkp4,	0.001	240.63	17.876	Up	0.044588	0.195250378	mmu-miR-7023-5p	3	3.559586014	0.790411674	-2.171033303	Down	0.000328656	0.002614247	Nlrc4	1	1.016965596	1.591091224	0.670016554	Up	0.01829418	0.046380801
chr2:59143123|59149970	1279		Pkp4,	0.001	240.63	17.876	Up	0.044588	0.195250378	mmu-miR-7240-5p	3	45.62742072	15.80823348	-1.529224942	Down	1.55E-24	4.30E-23	Nlrc4	1	1.016965596	1.591091224	0.670016554	Up	0.01829418	0.046380801
chr2:59596522|59610596	423		Tanc1,	0.001	240.63	17.876	Up	0.044588	0.205067436	mmu-miR-6372	1	0.970796186	0.131735279	-2.881526685	Down	0.0356382	0.132400057	Nlrc4	1	1.016965596	1.591091224	0.670016554	Up	0.01829418	0.046380801
chr2:59596522|59610596	423		Tanc1,	0.001	240.63	17.876	Up	0.044588	0.205067436	mmu-miR-667-5p	2	53.71738893	25.82011469	-1.056893772	Down	1.04E-16	2.25E-15	Nlrc4	1	1.016965596	1.591091224	0.670016554	Up	0.01829418	0.046380801
chr2:59596522|59610596	423		Tanc1,	0.001	240.63	17.876	Up	0.044588	0.205067436	mmu-miR-6914-5p	2	2.426990464	0.922146953	-1.396099858	Down	0.0297642	0.115501966	Nlrc4	1	1.016965596	1.591091224	0.670016554	Up	0.01829418	0.046380801
chr2:59596522|59610596	423		Tanc1,	0.001	240.63	17.876	Up	0.044588	0.205067436	mmu-miR-7240-5p	1	45.62742072	15.80823348	-1.529224942	Down	1.55E-24	4.30E-23	Nlrc4	1	1.016965596	1.591091224	0.670016554	Up	0.01829418	0.046380801
chr2:59596522|59610596	423		Tanc1,	0.001	240.63	17.876	Up	0.044588	0.205067436	mmu-miR-7663-3p	1	12.45855105	7.904116741	-0.65646013	Down	0.00790666	0.041412752	Nlrc4	1	1.016965596	1.591091224	0.670016554	Up	0.01829418	0.046380801
chr2:65928952|65945529	1734		Galnt3,	0.001	240.63	17.876	Up	0.044588	0.220462889	mmu-miR-6914-5p	1	2.426990464	0.922146953	-1.396099858	Down	0.0297642	0.115501966	Nlrc4	1	1.016965596	1.591091224	0.670016554	Up	0.01829418	0.046380801
chr2:65928952|65945529	1734		Galnt3,	0.001	240.63	17.876	Up	0.044588	0.220462889	mmu-miR-7663-3p	2	12.45855105	7.904116741	-0.65646013	Down	0.00790666	0.041412752	Nlrc4	1	1.016965596	1.591091224	0.670016554	Up	0.01829418	0.046380801
chr2:76861503|76883842	2203		Ccdc141,	0.001	240.63	17.876	Up	0.044588	0.191182661	mmu-miR-6372	1	0.970796186	0.131735279	-2.881526685	Down	0.0356382	0.132400057	Nlrc4	1	1.016965596	1.591091224	0.670016554	Up	0.01829418	0.046380801
chr2:76861503|76883842	2203		Ccdc141,	0.001	240.63	17.876	Up	0.044588	0.191182661	mmu-miR-669e-5p	2	1.779793007	0.263470558	-2.755995803	Down	0.00418236	0.024295709	Nlrc4	1	1.016965596	1.591091224	0.670016554	Up	0.01829418	0.046380801
chr2:76861503|76883842	2203		Ccdc141,	0.001	240.63	17.876	Up	0.044588	0.191182661	mmu-miR-6954-3p	1	3.235987285	1.185617511	-1.448567278	Down	0.00964688	0.048284775	Nlrc4	1	1.016965596	1.591091224	0.670016554	Up	0.01829418	0.046380801
chr2:76861503|76883842	2203		Ccdc141,	0.001	240.63	17.876	Up	0.044588	0.191182661	mmu-miR-7240-5p	1	45.62742072	15.80823348	-1.529224942	Down	1.55E-24	4.30E-23	Nlrc4	1	1.016965596	1.591091224	0.670016554	Up	0.01829418	0.046380801
chr2:91645181|91650366	267		Ambra1,	0.001	240.63	17.876	Up	0.044588	0.18824139	mmu-miR-6917-5p	1	1.456194278	0.395205837	-1.881526685	Down	0.0398298	0.14325277	Nlrc4	2	1.016965596	1.591091224	0.670016554	Up	0.01829418	0.046380801
chr2:91645181|91650366	267		Ambra1,	0.001	240.63	17.876	Up	0.044588	0.18824139	mmu-miR-6981-5p	1	10.51695868	6.71849923	-0.646506656	Down	0.0160593	0.0715946	Nlrc4	1	1.016965596	1.591091224	0.670016554	Up	0.01829418	0.046380801
chr3:100436427|100460197	775		Man1a2,	0.001	240.63	17.876	Up	0.044588	0.216560891	mmu-miR-6953-5p	1	3.074187921	0.263470558	-3.544491698	Down	1.67E-05	0.000165593	Nlrc4	1	1.016965596	1.591091224	0.670016554	Up	0.01829418	0.046380801
chr3:100436427|100460197	775		Man1a2,	0.001	240.63	17.876	Up	0.044588	0.216560891	mmu-miR-6981-5p	1	10.51695868	6.71849923	-0.646506656	Down	0.0160593	0.0715946	Nlrc4	1	1.016965596	1.591091224	0.670016554	Up	0.01829418	0.046380801
chr3:10204538|10208520	390		Fabp4,	0.001	300.788	18.198	Up	0.020838	0.149497895	mmu-miR-6917-5p	1	1.456194278	0.395205837	-1.881526685	Down	0.0398298	0.14325277	Nlrc4	2	1.016965596	1.591091224	0.670016554	Up	0.01829418	0.046380801
chr3:110133813|110144096	10284		SNORA17,U6,7SK,5S_rRNA,U7,U6atac,U1,SNORA32,	0.001	240.63	17.876	Up	0.044588	0.22280468	mmu-miR-184-5p	2	1.941592371	0.658676395	-1.559598591	Down	0.0356584	0.131456063	Nlrc4	1	1.016965596	1.591091224	0.670016554	Up	0.01829418	0.046380801
chr3:110133813|110144096	10284		SNORA17,U6,7SK,5S_rRNA,U7,U6atac,U1,SNORA32,	0.001	240.63	17.876	Up	0.044588	0.22280468	mmu-miR-6372	1	0.970796186	0.131735279	-2.881526685	Down	0.0356382	0.132400057	Nlrc4	1	1.016965596	1.591091224	0.670016554	Up	0.01829418	0.046380801
chr3:110133813|110144096	10284		SNORA17,U6,7SK,5S_rRNA,U7,U6atac,U1,SNORA32,	0.001	240.63	17.876	Up	0.044588	0.22280468	mmu-miR-667-5p	5	53.71738893	25.82011469	-1.056893772	Down	1.04E-16	2.25E-15	Nlrc4	1	1.016965596	1.591091224	0.670016554	Up	0.01829418	0.046380801
chr3:110133813|110144096	10284		SNORA17,U6,7SK,5S_rRNA,U7,U6atac,U1,SNORA32,	0.001	240.63	17.876	Up	0.044588	0.22280468	mmu-miR-669e-5p	1	1.779793007	0.263470558	-2.755995803	Down	0.00418236	0.024295709	Nlrc4	1	1.016965596	1.591091224	0.670016554	Up	0.01829418	0.046380801
chr3:110133813|110144096	10284		SNORA17,U6,7SK,5S_rRNA,U7,U6atac,U1,SNORA32,	0.001	240.63	17.876	Up	0.044588	0.22280468	mmu-miR-6914-5p	2	2.426990464	0.922146953	-1.396099858	Down	0.0297642	0.115501966	Nlrc4	1	1.016965596	1.591091224	0.670016554	Up	0.01829418	0.046380801
chr3:110133813|110144096	10284		SNORA17,U6,7SK,5S_rRNA,U7,U6atac,U1,SNORA32,	0.001	240.63	17.876	Up	0.044588	0.22280468	mmu-miR-6915-5p	1	8.73716567	4.874205323	-0.841998321	Down	0.0057456	0.03102624	Nlrc4	1	1.016965596	1.591091224	0.670016554	Up	0.01829418	0.046380801
chr3:110133813|110144096	10284		SNORA17,U6,7SK,5S_rRNA,U7,U6atac,U1,SNORA32,	0.001	240.63	17.876	Up	0.044588	0.22280468	mmu-miR-6917-5p	4	1.456194278	0.395205837	-1.881526685	Down	0.0398298	0.14325277	Nlrc4	2	1.016965596	1.591091224	0.670016554	Up	0.01829418	0.046380801
chr3:110133813|110144096	10284		SNORA17,U6,7SK,5S_rRNA,U7,U6atac,U1,SNORA32,	0.001	240.63	17.876	Up	0.044588	0.22280468	mmu-miR-6932-5p	4	9.222563763	1.712558627	-2.429014481	Down	4.03E-10	6.23E-09	Nlrc4	1	1.016965596	1.591091224	0.670016554	Up	0.01829418	0.046380801
chr3:110133813|110144096	10284		SNORA17,U6,7SK,5S_rRNA,U7,U6atac,U1,SNORA32,	0.001	240.63	17.876	Up	0.044588	0.22280468	mmu-miR-6953-5p	3	3.074187921	0.263470558	-3.544491698	Down	1.67E-05	0.000165593	Nlrc4	1	1.016965596	1.591091224	0.670016554	Up	0.01829418	0.046380801
chr3:110133813|110144096	10284		SNORA17,U6,7SK,5S_rRNA,U7,U6atac,U1,SNORA32,	0.001	240.63	17.876	Up	0.044588	0.22280468	mmu-miR-6981-5p	3	10.51695868	6.71849923	-0.646506656	Down	0.0160593	0.0715946	Nlrc4	1	1.016965596	1.591091224	0.670016554	Up	0.01829418	0.046380801
chr3:110133813|110144096	10284		SNORA17,U6,7SK,5S_rRNA,U7,U6atac,U1,SNORA32,	0.001	240.63	17.876	Up	0.044588	0.22280468	mmu-miR-7009-5p	1	14.40014342	7.245440346	-0.990937902	Down	4.70E-05	0.000432934	Nlrc4	1	1.016965596	1.591091224	0.670016554	Up	0.01829418	0.046380801
chr3:110133813|110144096	10284		SNORA17,U6,7SK,5S_rRNA,U7,U6atac,U1,SNORA32,	0.001	240.63	17.876	Up	0.044588	0.22280468	mmu-miR-7023-5p	4	3.559586014	0.790411674	-2.171033303	Down	0.000328656	0.002614247	Nlrc4	1	1.016965596	1.591091224	0.670016554	Up	0.01829418	0.046380801
chr3:110133813|110144096	10284		SNORA17,U6,7SK,5S_rRNA,U7,U6atac,U1,SNORA32,	0.001	240.63	17.876	Up	0.044588	0.22280468	mmu-miR-7240-5p	1	45.62742072	15.80823348	-1.529224942	Down	1.55E-24	4.30E-23	Nlrc4	1	1.016965596	1.591091224	0.670016554	Up	0.01829418	0.046380801
chr3:110133813|110144096	10284		SNORA17,U6,7SK,5S_rRNA,U7,U6atac,U1,SNORA32,	0.001	240.63	17.876	Up	0.044588	0.22280468	mmu-miR-7663-3p	3	12.45855105	7.904116741	-0.65646013	Down	0.00790666	0.041412752	Nlrc4	1	1.016965596	1.591091224	0.670016554	Up	0.01829418	0.046380801
chr3:110133813|110144096	10284		SNORA17,U6,7SK,5S_rRNA,U7,U6atac,U1,SNORA32,	0.001	240.63	17.876	Up	0.044588	0.22280468	mmu-miR-7664-3p	2	71.02992091	1.053882232	-6.074641314	Down	5.25E-139	4.58E-137	Nlrc4	1	1.016965596	1.591091224	0.670016554	Up	0.01829418	0.046380801
chr3:115681562|115695957	666	mmu_circ_0001160	Slc30a7,	0.001	421.103	18.684	Up	0.00455126	0.068435156	mmu-miR-6915-5p	1	8.73716567	4.874205323	-0.841998321	Down	0.0057456	0.03102624	Nlrc4	1	1.016965596	1.591091224	0.670016554	Up	0.01829418	0.046380801
chr3:115681562|115695957	666	mmu_circ_0001160	Slc30a7,	0.001	421.103	18.684	Up	0.00455126	0.068435156	mmu-miR-6917-5p	1	1.456194278	0.395205837	-1.881526685	Down	0.0398298	0.14325277	Nlrc4	2	1.016965596	1.591091224	0.670016554	Up	0.01829418	0.046380801
chr3:115681562|115695957	666	mmu_circ_0001160	Slc30a7,	0.001	421.103	18.684	Up	0.00455126	0.068435156	mmu-miR-6954-3p	1	3.235987285	1.185617511	-1.448567278	Down	0.00964688	0.048284775	Nlrc4	1	1.016965596	1.591091224	0.670016554	Up	0.01829418	0.046380801
chr3:115681562|115695957	666	mmu_circ_0001160	Slc30a7,	0.001	421.103	18.684	Up	0.00455126	0.068435156	mmu-miR-6981-5p	1	10.51695868	6.71849923	-0.646506656	Down	0.0160593	0.0715946	Nlrc4	1	1.016965596	1.591091224	0.670016554	Up	0.01829418	0.046380801
chr3:120931228|120938682	544		Tmem56,	0.001	721.891	19.461	Up	0.000101466	0.005568792	mmu-miR-6907-5p	1	3.397786649	1.185617511	-1.518956606	Down	0.00599234	0.032267741	Nlrc4	1	1.016965596	1.591091224	0.670016554	Up	0.01829418	0.046380801
chr3:121708573|121709833	352		Arhgap29,	0.001	300.788	18.198	Up	0.020838	0.154897368	mmu-miR-6914-5p	1	2.426990464	0.922146953	-1.396099858	Down	0.0297642	0.115501966	Nlrc4	1	1.016965596	1.591091224	0.670016554	Up	0.01829418	0.046380801
chr3:121708573|121709833	352		Arhgap29,	0.001	300.788	18.198	Up	0.020838	0.154897368	mmu-miR-6917-5p	1	1.456194278	0.395205837	-1.881526685	Down	0.0398298	0.14325277	Nlrc4	2	1.016965596	1.591091224	0.670016554	Up	0.01829418	0.046380801
chr3:121708573|121709833	352		Arhgap29,	0.001	300.788	18.198	Up	0.020838	0.154897368	mmu-miR-7009-5p	1	14.40014342	7.245440346	-0.990937902	Down	4.70E-05	0.000432934	Nlrc4	1	1.016965596	1.591091224	0.670016554	Up	0.01829418	0.046380801
chr3:132405966|132437560	461		Tbck,	0.001	360.946	18.461	Up	0.00973854	0.11096544	mmu-miR-6907-5p	1	3.397786649	1.185617511	-1.518956606	Down	0.00599234	0.032267741	Nlrc4	1	1.016965596	1.591091224	0.670016554	Up	0.01829418	0.046380801
chr3:132405966|132437560	461		Tbck,	0.001	360.946	18.461	Up	0.00973854	0.11096544	mmu-miR-6915-5p	1	8.73716567	4.874205323	-0.841998321	Down	0.0057456	0.03102624	Nlrc4	1	1.016965596	1.591091224	0.670016554	Up	0.01829418	0.046380801
chr3:132405966|132437560	461		Tbck,	0.001	360.946	18.461	Up	0.00973854	0.11096544	mmu-miR-7023-5p	2	3.559586014	0.790411674	-2.171033303	Down	0.000328656	0.002614247	Nlrc4	1	1.016965596	1.591091224	0.670016554	Up	0.01829418	0.046380801
chr3:132983900|132993476	284	mmu_circ_0001171	Ppa2,	0.001	481.261	18.876	Up	0.00212702	0.046080769	mmu-miR-6917-5p	1	1.456194278	0.395205837	-1.881526685	Down	0.0398298	0.14325277	Nlrc4	2	1.016965596	1.591091224	0.670016554	Up	0.01829418	0.046380801
chr3:157581390|157584000	288		Cth,	0.001	360.946	18.461	Up	0.00973854	0.108341258	mmu-miR-6380	1	7.442770756	4.742470044	-0.650201139	Down	0.04177	0.1482835	Nlrc4	1	1.016965596	1.591091224	0.670016554	Up	0.01829418	0.046380801
chr3:157581390|157584000	288		Cth,	0.001	360.946	18.461	Up	0.00973854	0.108341258	mmu-miR-6954-3p	1	3.235987285	1.185617511	-1.448567278	Down	0.00964688	0.048284775	Nlrc4	1	1.016965596	1.591091224	0.670016554	Up	0.01829418	0.046380801
chr3:27040548|27043981	182	mmu_circ_0001112	Ect2,	0.001	421.103	18.684	Up	0.00455126	0.073467153	mmu-miR-669e-5p	1	1.779793007	0.263470558	-2.755995803	Down	0.00418236	0.024295709	Nlrc4	1	1.016965596	1.591091224	0.670016554	Up	0.01829418	0.046380801
chr3:27436871|27455118	612		Fndc3b,	0.001	240.63	17.876	Up	0.044588	0.183765061	mmu-miR-6372	1	0.970796186	0.131735279	-2.881526685	Down	0.0356382	0.132400057	Nlrc4	1	1.016965596	1.591091224	0.670016554	Up	0.01829418	0.046380801
chr3:27436871|27455118	612		Fndc3b,	0.001	240.63	17.876	Up	0.044588	0.183765061	mmu-miR-667-5p	1	53.71738893	25.82011469	-1.056893772	Down	1.04E-16	2.25E-15	Nlrc4	1	1.016965596	1.591091224	0.670016554	Up	0.01829418	0.046380801
chr3:27436871|27455118	612		Fndc3b,	0.001	240.63	17.876	Up	0.044588	0.183765061	mmu-miR-6914-5p	1	2.426990464	0.922146953	-1.396099858	Down	0.0297642	0.115501966	Nlrc4	1	1.016965596	1.591091224	0.670016554	Up	0.01829418	0.046380801
chr3:27436871|27455118	612		Fndc3b,	0.001	240.63	17.876	Up	0.044588	0.183765061	mmu-miR-6915-5p	2	8.73716567	4.874205323	-0.841998321	Down	0.0057456	0.03102624	Nlrc4	1	1.016965596	1.591091224	0.670016554	Up	0.01829418	0.046380801
chr3:27436871|27455118	612		Fndc3b,	0.001	240.63	17.876	Up	0.044588	0.183765061	mmu-miR-6917-5p	1	1.456194278	0.395205837	-1.881526685	Down	0.0398298	0.14325277	Nlrc4	2	1.016965596	1.591091224	0.670016554	Up	0.01829418	0.046380801
chr3:27436871|27455118	612		Fndc3b,	0.001	240.63	17.876	Up	0.044588	0.183765061	mmu-miR-6953-5p	1	3.074187921	0.263470558	-3.544491698	Down	1.67E-05	0.000165593	Nlrc4	1	1.016965596	1.591091224	0.670016554	Up	0.01829418	0.046380801
chr3:27436871|27455118	612		Fndc3b,	0.001	240.63	17.876	Up	0.044588	0.183765061	mmu-miR-7023-5p	1	3.559586014	0.790411674	-2.171033303	Down	0.000328656	0.002614247	Nlrc4	1	1.016965596	1.591091224	0.670016554	Up	0.01829418	0.046380801
chr3:27436871|27455118	612		Fndc3b,	0.001	240.63	17.876	Up	0.044588	0.183765061	mmu-miR-7663-3p	1	12.45855105	7.904116741	-0.65646013	Down	0.00790666	0.041412752	Nlrc4	1	1.016965596	1.591091224	0.670016554	Up	0.01829418	0.046380801
chr3:27436871|27455118	612		Fndc3b,	0.001	240.63	17.876	Up	0.044588	0.183765061	mmu-miR-8096	1	1.456194278	0.131735279	-3.466489186	Down	0.00431824	0.024637101	Nlrc4	1	1.016965596	1.591091224	0.670016554	Up	0.01829418	0.046380801
chr3:40765530|40771427	557		Larp1b,	0.001	541.419	19.046	Up	0.000994048	0.033746392	mmu-miR-6907-5p	1	3.397786649	1.185617511	-1.518956606	Down	0.00599234	0.032267741	Nlrc4	1	1.016965596	1.591091224	0.670016554	Up	0.01829418	0.046380801
chr3:40765530|40771427	557		Larp1b,	0.001	541.419	19.046	Up	0.000994048	0.033746392	mmu-miR-7023-5p	1	3.559586014	0.790411674	-2.171033303	Down	0.000328656	0.002614247	Nlrc4	1	1.016965596	1.591091224	0.670016554	Up	0.01829418	0.046380801
chr3:40765530|40771427	557		Larp1b,	0.001	541.419	19.046	Up	0.000994048	0.033746392	mmu-miR-7664-3p	1	71.02992091	1.053882232	-6.074641314	Down	5.25E-139	4.58E-137	Nlrc4	1	1.016965596	1.591091224	0.670016554	Up	0.01829418	0.046380801
chr3:51098015|51129957	6277		Elf2,	0.001	300.788	18.198	Up	0.020838	0.150481434	mmu-miR-184-5p	1	1.941592371	0.658676395	-1.559598591	Down	0.0356584	0.131456063	Nlrc4	1	1.016965596	1.591091224	0.670016554	Up	0.01829418	0.046380801
chr3:51098015|51129957	6277		Elf2,	0.001	300.788	18.198	Up	0.020838	0.150481434	mmu-miR-6372	1	0.970796186	0.131735279	-2.881526685	Down	0.0356382	0.132400057	Nlrc4	1	1.016965596	1.591091224	0.670016554	Up	0.01829418	0.046380801
chr3:51098015|51129957	6277		Elf2,	0.001	300.788	18.198	Up	0.020838	0.150481434	mmu-miR-6380	1	7.442770756	4.742470044	-0.650201139	Down	0.04177	0.1482835	Nlrc4	1	1.016965596	1.591091224	0.670016554	Up	0.01829418	0.046380801
chr3:51098015|51129957	6277		Elf2,	0.001	300.788	18.198	Up	0.020838	0.150481434	mmu-miR-667-5p	1	53.71738893	25.82011469	-1.056893772	Down	1.04E-16	2.25E-15	Nlrc4	1	1.016965596	1.591091224	0.670016554	Up	0.01829418	0.046380801
chr3:51098015|51129957	6277		Elf2,	0.001	300.788	18.198	Up	0.020838	0.150481434	mmu-miR-669e-5p	1	1.779793007	0.263470558	-2.755995803	Down	0.00418236	0.024295709	Nlrc4	1	1.016965596	1.591091224	0.670016554	Up	0.01829418	0.046380801
chr3:51098015|51129957	6277		Elf2,	0.001	300.788	18.198	Up	0.020838	0.150481434	mmu-miR-6914-5p	1	2.426990464	0.922146953	-1.396099858	Down	0.0297642	0.115501966	Nlrc4	1	1.016965596	1.591091224	0.670016554	Up	0.01829418	0.046380801
chr3:51098015|51129957	6277		Elf2,	0.001	300.788	18.198	Up	0.020838	0.150481434	mmu-miR-6915-5p	2	8.73716567	4.874205323	-0.841998321	Down	0.0057456	0.03102624	Nlrc4	1	1.016965596	1.591091224	0.670016554	Up	0.01829418	0.046380801
chr3:51098015|51129957	6277		Elf2,	0.001	300.788	18.198	Up	0.020838	0.150481434	mmu-miR-6917-5p	3	1.456194278	0.395205837	-1.881526685	Down	0.0398298	0.14325277	Nlrc4	2	1.016965596	1.591091224	0.670016554	Up	0.01829418	0.046380801
chr3:51098015|51129957	6277		Elf2,	0.001	300.788	18.198	Up	0.020838	0.150481434	mmu-miR-6932-5p	1	9.222563763	1.712558627	-2.429014481	Down	4.03E-10	6.23E-09	Nlrc4	1	1.016965596	1.591091224	0.670016554	Up	0.01829418	0.046380801
chr3:51098015|51129957	6277		Elf2,	0.001	300.788	18.198	Up	0.020838	0.150481434	mmu-miR-6953-5p	3	3.074187921	0.263470558	-3.544491698	Down	1.67E-05	0.000165593	Nlrc4	1	1.016965596	1.591091224	0.670016554	Up	0.01829418	0.046380801
chr3:51098015|51129957	6277		Elf2,	0.001	300.788	18.198	Up	0.020838	0.150481434	mmu-miR-6981-5p	1	10.51695868	6.71849923	-0.646506656	Down	0.0160593	0.0715946	Nlrc4	1	1.016965596	1.591091224	0.670016554	Up	0.01829418	0.046380801
chr3:51098015|51129957	6277		Elf2,	0.001	300.788	18.198	Up	0.020838	0.150481434	mmu-miR-7009-5p	1	14.40014342	7.245440346	-0.990937902	Down	4.70E-05	0.000432934	Nlrc4	1	1.016965596	1.591091224	0.670016554	Up	0.01829418	0.046380801
chr3:51098015|51129957	6277		Elf2,	0.001	300.788	18.198	Up	0.020838	0.150481434	mmu-miR-7023-5p	1	3.559586014	0.790411674	-2.171033303	Down	0.000328656	0.002614247	Nlrc4	1	1.016965596	1.591091224	0.670016554	Up	0.01829418	0.046380801
chr3:51098015|51129957	6277		Elf2,	0.001	300.788	18.198	Up	0.020838	0.150481434	mmu-miR-7663-3p	1	12.45855105	7.904116741	-0.65646013	Down	0.00790666	0.041412752	Nlrc4	1	1.016965596	1.591091224	0.670016554	Up	0.01829418	0.046380801
chr3:51098015|51129957	6277		Elf2,	0.001	300.788	18.198	Up	0.020838	0.150481434	mmu-miR-7664-3p	1	71.02992091	1.053882232	-6.074641314	Down	5.25E-139	4.58E-137	Nlrc4	1	1.016965596	1.591091224	0.670016554	Up	0.01829418	0.046380801
chr3:55883781|55895042	945	mmu_circ_0001132	Nbea,	0.001	300.788	18.198	Up	0.020838	0.148206337	mmu-miR-184-5p	1	1.941592371	0.658676395	-1.559598591	Down	0.0356584	0.131456063	Nlrc4	1	1.016965596	1.591091224	0.670016554	Up	0.01829418	0.046380801
chr3:55883781|55895042	945	mmu_circ_0001132	Nbea,	0.001	300.788	18.198	Up	0.020838	0.148206337	mmu-miR-667-5p	1	53.71738893	25.82011469	-1.056893772	Down	1.04E-16	2.25E-15	Nlrc4	1	1.016965596	1.591091224	0.670016554	Up	0.01829418	0.046380801
chr3:60399516|60407816	483		Mbnl1,	0.001	360.946	18.461	Up	0.00973854	0.101806388	mmu-miR-7023-5p	1	3.559586014	0.790411674	-2.171033303	Down	0.000328656	0.002614247	Nlrc4	1	1.016965596	1.591091224	0.670016554	Up	0.01829418	0.046380801
chr3:85887149|85889279	1874		SNORA17,U6,7SK,5S_rRNA,U7,U6atac,U1,Telomerase-vert,snoU13,SNORA32,	0.001	421.103	18.684	Up	0.00455126	0.075313061	mmu-miR-184-5p	1	1.941592371	0.658676395	-1.559598591	Down	0.0356584	0.131456063	Nlrc4	1	1.016965596	1.591091224	0.670016554	Up	0.01829418	0.046380801
chr3:85887149|85889279	1874		SNORA17,U6,7SK,5S_rRNA,U7,U6atac,U1,Telomerase-vert,snoU13,SNORA32,	0.001	421.103	18.684	Up	0.00455126	0.075313061	mmu-miR-6372	1	0.970796186	0.131735279	-2.881526685	Down	0.0356382	0.132400057	Nlrc4	1	1.016965596	1.591091224	0.670016554	Up	0.01829418	0.046380801
chr3:85887149|85889279	1874		SNORA17,U6,7SK,5S_rRNA,U7,U6atac,U1,Telomerase-vert,snoU13,SNORA32,	0.001	421.103	18.684	Up	0.00455126	0.075313061	mmu-miR-667-5p	2	53.71738893	25.82011469	-1.056893772	Down	1.04E-16	2.25E-15	Nlrc4	1	1.016965596	1.591091224	0.670016554	Up	0.01829418	0.046380801
chr3:85887149|85889279	1874		SNORA17,U6,7SK,5S_rRNA,U7,U6atac,U1,Telomerase-vert,snoU13,SNORA32,	0.001	421.103	18.684	Up	0.00455126	0.075313061	mmu-miR-6914-5p	3	2.426990464	0.922146953	-1.396099858	Down	0.0297642	0.115501966	Nlrc4	1	1.016965596	1.591091224	0.670016554	Up	0.01829418	0.046380801
chr3:85887149|85889279	1874		SNORA17,U6,7SK,5S_rRNA,U7,U6atac,U1,Telomerase-vert,snoU13,SNORA32,	0.001	421.103	18.684	Up	0.00455126	0.075313061	mmu-miR-6915-5p	2	8.73716567	4.874205323	-0.841998321	Down	0.0057456	0.03102624	Nlrc4	1	1.016965596	1.591091224	0.670016554	Up	0.01829418	0.046380801
chr3:85887149|85889279	1874		SNORA17,U6,7SK,5S_rRNA,U7,U6atac,U1,Telomerase-vert,snoU13,SNORA32,	0.001	421.103	18.684	Up	0.00455126	0.075313061	mmu-miR-6953-5p	2	3.074187921	0.263470558	-3.544491698	Down	1.67E-05	0.000165593	Nlrc4	1	1.016965596	1.591091224	0.670016554	Up	0.01829418	0.046380801
chr3:85887149|85889279	1874		SNORA17,U6,7SK,5S_rRNA,U7,U6atac,U1,Telomerase-vert,snoU13,SNORA32,	0.001	421.103	18.684	Up	0.00455126	0.075313061	mmu-miR-6981-5p	1	10.51695868	6.71849923	-0.646506656	Down	0.0160593	0.0715946	Nlrc4	1	1.016965596	1.591091224	0.670016554	Up	0.01829418	0.046380801
chr3:85887149|85889279	1874		SNORA17,U6,7SK,5S_rRNA,U7,U6atac,U1,Telomerase-vert,snoU13,SNORA32,	0.001	421.103	18.684	Up	0.00455126	0.075313061	mmu-miR-7023-5p	3	3.559586014	0.790411674	-2.171033303	Down	0.000328656	0.002614247	Nlrc4	1	1.016965596	1.591091224	0.670016554	Up	0.01829418	0.046380801
chr3:85887149|85889279	1874		SNORA17,U6,7SK,5S_rRNA,U7,U6atac,U1,Telomerase-vert,snoU13,SNORA32,	0.001	421.103	18.684	Up	0.00455126	0.075313061	mmu-miR-712-3p	1	3.074187921	0.263470558	-3.544491698	Down	1.67E-05	0.000166455	Nlrc4	1	1.016965596	1.591091224	0.670016554	Up	0.01829418	0.046380801
chr3:85887149|85889279	1874		SNORA17,U6,7SK,5S_rRNA,U7,U6atac,U1,Telomerase-vert,snoU13,SNORA32,	0.001	421.103	18.684	Up	0.00455126	0.075313061	mmu-miR-7240-5p	1	45.62742072	15.80823348	-1.529224942	Down	1.55E-24	4.30E-23	Nlrc4	1	1.016965596	1.591091224	0.670016554	Up	0.01829418	0.046380801
chr3:86221810|86249395	276		Lrba,	0.001	240.63	17.876	Up	0.044588	0.204496217	mmu-miR-184-5p	1	1.941592371	0.658676395	-1.559598591	Down	0.0356584	0.131456063	Nlrc4	1	1.016965596	1.591091224	0.670016554	Up	0.01829418	0.046380801
chr3:86221810|86249395	276		Lrba,	0.001	240.63	17.876	Up	0.044588	0.204496217	mmu-miR-6981-5p	1	10.51695868	6.71849923	-0.646506656	Down	0.0160593	0.0715946	Nlrc4	1	1.016965596	1.591091224	0.670016554	Up	0.01829418	0.046380801
chr3:88811064|88811799	736		Ash1l,	0.001	240.63	17.876	Up	0.044588	0.197349844	mmu-miR-6907-5p	1	3.397786649	1.185617511	-1.518956606	Down	0.00599234	0.032267741	Nlrc4	1	1.016965596	1.591091224	0.670016554	Up	0.01829418	0.046380801
chr3:88811064|88811799	736		Ash1l,	0.001	240.63	17.876	Up	0.044588	0.197349844	mmu-miR-6917-5p	1	1.456194278	0.395205837	-1.881526685	Down	0.0398298	0.14325277	Nlrc4	2	1.016965596	1.591091224	0.670016554	Up	0.01829418	0.046380801
chr3:88811064|88811799	736		Ash1l,	0.001	240.63	17.876	Up	0.044588	0.197349844	mmu-miR-6953-5p	1	3.074187921	0.263470558	-3.544491698	Down	1.67E-05	0.000165593	Nlrc4	1	1.016965596	1.591091224	0.670016554	Up	0.01829418	0.046380801
chr3:88811064|88811799	736		Ash1l,	0.001	240.63	17.876	Up	0.044588	0.197349844	mmu-miR-6954-3p	1	3.235987285	1.185617511	-1.448567278	Down	0.00964688	0.048284775	Nlrc4	1	1.016965596	1.591091224	0.670016554	Up	0.01829418	0.046380801
chr3:94322970|94365922	838		Snx27,	0.001	240.63	17.876	Up	0.044588	0.21434786	mmu-miR-6380	1	7.442770756	4.742470044	-0.650201139	Down	0.04177	0.1482835	Nlrc4	1	1.016965596	1.591091224	0.670016554	Up	0.01829418	0.046380801
chr3:94322970|94365922	838		Snx27,	0.001	240.63	17.876	Up	0.044588	0.21434786	mmu-miR-6981-5p	1	10.51695868	6.71849923	-0.646506656	Down	0.0160593	0.0715946	Nlrc4	1	1.016965596	1.591091224	0.670016554	Up	0.01829418	0.046380801
chr3:94322970|94365922	838		Snx27,	0.001	240.63	17.876	Up	0.044588	0.21434786	mmu-miR-7009-5p	1	14.40014342	7.245440346	-0.990937902	Down	4.70E-05	0.000432934	Nlrc4	1	1.016965596	1.591091224	0.670016554	Up	0.01829418	0.046380801
chr3:95150537|95153795	642		Setdb1,	0.001	541.419	19.046	Up	0.000994048	0.034456843	mmu-miR-6954-3p	1	3.235987285	1.185617511	-1.448567278	Down	0.00964688	0.048284775	Nlrc4	1	1.016965596	1.591091224	0.670016554	Up	0.01829418	0.046380801
chr3:96558258|96579764	329		Rnf115,	0.001	300.788	18.198	Up	0.020838	0.14852713	mmu-miR-6907-5p	1	3.397786649	1.185617511	-1.518956606	Down	0.00599234	0.032267741	Nlrc4	1	1.016965596	1.591091224	0.670016554	Up	0.01829418	0.046380801
chr3:96654151|96655663	462		Pdzk1,	0.001	300.788	18.198	Up	0.020838	0.14756889	mmu-miR-184-5p	1	1.941592371	0.658676395	-1.559598591	Down	0.0356584	0.131456063	Nlrc4	1	1.016965596	1.591091224	0.670016554	Up	0.01829418	0.046380801
chr3:96654151|96655663	462		Pdzk1,	0.001	300.788	18.198	Up	0.020838	0.14756889	mmu-miR-6914-5p	1	2.426990464	0.922146953	-1.396099858	Down	0.0297642	0.115501966	Nlrc4	1	1.016965596	1.591091224	0.670016554	Up	0.01829418	0.046380801
chr4:109563507|109598567	248		Faf1,	0.001	300.788	18.198	Up	0.020838	0.156665603	mmu-miR-184-5p	1	1.941592371	0.658676395	-1.559598591	Down	0.0356584	0.131456063	Nlrc4	1	1.016965596	1.591091224	0.670016554	Up	0.01829418	0.046380801
chr4:109563507|109598567	248		Faf1,	0.001	300.788	18.198	Up	0.020838	0.156665603	mmu-miR-6954-3p	1	3.235987285	1.185617511	-1.448567278	Down	0.00964688	0.048284775	Nlrc4	1	1.016965596	1.591091224	0.670016554	Up	0.01829418	0.046380801
chr4:11172871|11173293	235		Ints8,	158.345	601.576	1.926	Up	0.031965	0.170049669	mmu-miR-7663-3p	1	12.45855105	7.904116741	-0.65646013	Down	0.00790666	0.041412752	Nlrc4	1	1.016965596	1.591091224	0.670016554	Up	0.01829418	0.046380801
chr4:117237226|117265767	768		Eri3,	0.001	300.788	18.198	Up	0.020838	0.161838524	mmu-miR-6914-5p	2	2.426990464	0.922146953	-1.396099858	Down	0.0297642	0.115501966	Nlrc4	1	1.016965596	1.591091224	0.670016554	Up	0.01829418	0.046380801
chr4:117237226|117265767	768		Eri3,	0.001	300.788	18.198	Up	0.020838	0.161838524	mmu-miR-6981-5p	1	10.51695868	6.71849923	-0.646506656	Down	0.0160593	0.0715946	Nlrc4	1	1.016965596	1.591091224	0.670016554	Up	0.01829418	0.046380801
chr4:117237226|117265767	768		Eri3,	0.001	300.788	18.198	Up	0.020838	0.161838524	mmu-miR-7240-5p	1	45.62742072	15.80823348	-1.529224942	Down	1.55E-24	4.30E-23	Nlrc4	1	1.016965596	1.591091224	0.670016554	Up	0.01829418	0.046380801
chr4:117558884|117559817	704		Atp6v0b,	0.001	300.788	18.198	Up	0.020838	0.1542012	mmu-miR-6915-5p	1	8.73716567	4.874205323	-0.841998321	Down	0.0057456	0.03102624	Nlrc4	1	1.016965596	1.591091224	0.670016554	Up	0.01829418	0.046380801
chr4:117558884|117559817	704		Atp6v0b,	0.001	300.788	18.198	Up	0.020838	0.1542012	mmu-miR-6981-5p	1	10.51695868	6.71849923	-0.646506656	Down	0.0160593	0.0715946	Nlrc4	1	1.016965596	1.591091224	0.670016554	Up	0.01829418	0.046380801
chr4:117558884|117559817	704		Atp6v0b,	0.001	300.788	18.198	Up	0.020838	0.1542012	mmu-miR-7023-5p	1	3.559586014	0.790411674	-2.171033303	Down	0.000328656	0.002614247	Nlrc4	1	1.016965596	1.591091224	0.670016554	Up	0.01829418	0.046380801
chr4:128855485|128860961	1083	mmu_circ_0001264	S100pbp,	0.001	360.946	18.461	Up	0.00973854	0.099284868	mmu-miR-6372	1	0.970796186	0.131735279	-2.881526685	Down	0.0356382	0.132400057	Nlrc4	1	1.016965596	1.591091224	0.670016554	Up	0.01829418	0.046380801
chr4:128855485|128860961	1083	mmu_circ_0001264	S100pbp,	0.001	360.946	18.461	Up	0.00973854	0.099284868	mmu-miR-667-5p	1	53.71738893	25.82011469	-1.056893772	Down	1.04E-16	2.25E-15	Nlrc4	1	1.016965596	1.591091224	0.670016554	Up	0.01829418	0.046380801
chr4:128855485|128860961	1083	mmu_circ_0001264	S100pbp,	0.001	360.946	18.461	Up	0.00973854	0.099284868	mmu-miR-6907-5p	1	3.397786649	1.185617511	-1.518956606	Down	0.00599234	0.032267741	Nlrc4	1	1.016965596	1.591091224	0.670016554	Up	0.01829418	0.046380801
chr19:42637042|42638831	1790	mmu_circ_0000953	D19Ertd386e,	1161.195	2165.674	0.899	Up	0.01973788	0.163719997	mmu-miR-6981-5p	2	10.51695868	6.71849923	-0.646506656	Down	0.0160593	0.0715946	Nlrc4	1	1.016965596	1.591091224	0.670016554	Up	0.01829418	0.046380801
chr4:128855485|128860961	1083	mmu_circ_0001264	S100pbp,	0.001	360.946	18.461	Up	0.00973854	0.099284868	mmu-miR-7663-3p	1	12.45855105	7.904116741	-0.65646013	Down	0.00790666	0.041412752	Nlrc4	1	1.016965596	1.591091224	0.670016554	Up	0.01829418	0.046380801
chr4:130274069|130275266	288	mmu_circ_0001272	Pum1,	1266.758	2406.305	0.926	Up	0.01175832	0.115238535	mmu-miR-6914-5p	1	2.426990464	0.922146953	-1.396099858	Down	0.0297642	0.115501966	Nlrc4	1	1.016965596	1.591091224	0.670016554	Up	0.01829418	0.046380801
chr4:130274072|130286463	723		Pum1,	0.001	300.788	18.198	Up	0.020838	0.136965138	mmu-miR-188-5p	1	6.633773935	2.63470558	-1.332188094	Down	0.000472474	0.003637481	Nlrc4	1	1.016965596	1.591091224	0.670016554	Up	0.01829418	0.046380801
chr4:130274072|130286463	723		Pum1,	0.001	300.788	18.198	Up	0.020838	0.136965138	mmu-miR-667-5p	1	53.71738893	25.82011469	-1.056893772	Down	1.04E-16	2.25E-15	Nlrc4	1	1.016965596	1.591091224	0.670016554	Up	0.01829418	0.046380801
chr4:130274072|130286463	723		Pum1,	0.001	300.788	18.198	Up	0.020838	0.136965138	mmu-miR-669e-5p	1	1.779793007	0.263470558	-2.755995803	Down	0.00418236	0.024295709	Nlrc4	1	1.016965596	1.591091224	0.670016554	Up	0.01829418	0.046380801
chr4:130274072|130286463	723		Pum1,	0.001	300.788	18.198	Up	0.020838	0.136965138	mmu-miR-6907-5p	1	3.397786649	1.185617511	-1.518956606	Down	0.00599234	0.032267741	Nlrc4	1	1.016965596	1.591091224	0.670016554	Up	0.01829418	0.046380801
chr4:130274072|130286463	723		Pum1,	0.001	300.788	18.198	Up	0.020838	0.136965138	mmu-miR-6914-5p	1	2.426990464	0.922146953	-1.396099858	Down	0.0297642	0.115501966	Nlrc4	1	1.016965596	1.591091224	0.670016554	Up	0.01829418	0.046380801
chr4:130274072|130286463	723		Pum1,	0.001	300.788	18.198	Up	0.020838	0.136965138	mmu-miR-7009-5p	1	14.40014342	7.245440346	-0.990937902	Down	4.70E-05	0.000432934	Nlrc4	1	1.016965596	1.591091224	0.670016554	Up	0.01829418	0.046380801
chr4:130274072|130286463	723		Pum1,	0.001	300.788	18.198	Up	0.020838	0.136965138	mmu-miR-7240-5p	1	45.62742072	15.80823348	-1.529224942	Down	1.55E-24	4.30E-23	Nlrc4	1	1.016965596	1.591091224	0.670016554	Up	0.01829418	0.046380801
chr4:130283913|130284079	167		Pum1,	0.001	240.63	17.876	Up	0.044588	0.22013236	mmu-miR-188-5p	1	6.633773935	2.63470558	-1.332188094	Down	0.000472474	0.003637481	Nlrc4	1	1.016965596	1.591091224	0.670016554	Up	0.01829418	0.046380801
chr4:130283913|130284079	167		Pum1,	0.001	240.63	17.876	Up	0.044588	0.22013236	mmu-miR-669e-5p	1	1.779793007	0.263470558	-2.755995803	Down	0.00418236	0.024295709	Nlrc4	1	1.016965596	1.591091224	0.670016554	Up	0.01829418	0.046380801
chr4:137160438|137164097	531		Usp48,	0.001	300.788	18.198	Up	0.020838	0.158841514	mmu-miR-667-5p	1	53.71738893	25.82011469	-1.056893772	Down	1.04E-16	2.25E-15	Nlrc4	1	1.016965596	1.591091224	0.670016554	Up	0.01829418	0.046380801
chr4:137160438|137164097	531		Usp48,	0.001	300.788	18.198	Up	0.020838	0.158841514	mmu-miR-669e-5p	1	1.779793007	0.263470558	-2.755995803	Down	0.00418236	0.024295709	Nlrc4	1	1.016965596	1.591091224	0.670016554	Up	0.01829418	0.046380801
chr4:137160438|137164097	531		Usp48,	0.001	300.788	18.198	Up	0.020838	0.158841514	mmu-miR-6914-5p	1	2.426990464	0.922146953	-1.396099858	Down	0.0297642	0.115501966	Nlrc4	1	1.016965596	1.591091224	0.670016554	Up	0.01829418	0.046380801
chr4:137652667|137661351	516		Eif4g3,	0.001	300.788	18.198	Up	0.020838	0.163769771	mmu-miR-6372	1	0.970796186	0.131735279	-2.881526685	Down	0.0356382	0.132400057	Nlrc4	1	1.016965596	1.591091224	0.670016554	Up	0.01829418	0.046380801
chr4:137652667|137661351	516		Eif4g3,	0.001	300.788	18.198	Up	0.020838	0.163769771	mmu-miR-667-5p	2	53.71738893	25.82011469	-1.056893772	Down	1.04E-16	2.25E-15	Nlrc4	1	1.016965596	1.591091224	0.670016554	Up	0.01829418	0.046380801
chr4:137652667|137661351	516		Eif4g3,	0.001	300.788	18.198	Up	0.020838	0.163769771	mmu-miR-675-5p	1	7.442770756	3.688587812	-1.012771219	Down	0.00292198	0.018011047	Nlrc4	1	1.016965596	1.591091224	0.670016554	Up	0.01829418	0.046380801
chr4:137652667|137661351	516		Eif4g3,	0.001	300.788	18.198	Up	0.020838	0.163769771	mmu-miR-6917-5p	1	1.456194278	0.395205837	-1.881526685	Down	0.0398298	0.14325277	Nlrc4	2	1.016965596	1.591091224	0.670016554	Up	0.01829418	0.046380801
chr4:137652667|137661351	516		Eif4g3,	0.001	300.788	18.198	Up	0.020838	0.163769771	mmu-miR-6932-5p	1	9.222563763	1.712558627	-2.429014481	Down	4.03E-10	6.23E-09	Nlrc4	1	1.016965596	1.591091224	0.670016554	Up	0.01829418	0.046380801
chr4:137652667|137661351	516		Eif4g3,	0.001	300.788	18.198	Up	0.020838	0.163769771	mmu-miR-6981-5p	1	10.51695868	6.71849923	-0.646506656	Down	0.0160593	0.0715946	Nlrc4	1	1.016965596	1.591091224	0.670016554	Up	0.01829418	0.046380801
chr4:137652667|137661351	516		Eif4g3,	0.001	300.788	18.198	Up	0.020838	0.163769771	mmu-miR-7023-5p	1	3.559586014	0.790411674	-2.171033303	Down	0.000328656	0.002614247	Nlrc4	1	1.016965596	1.591091224	0.670016554	Up	0.01829418	0.046380801
chr4:141248170|141254773	722		Ddi2,	0.001	240.63	17.876	Up	0.044588	0.203363274	mmu-miR-667-5p	2	53.71738893	25.82011469	-1.056893772	Down	1.04E-16	2.25E-15	Nlrc4	1	1.016965596	1.591091224	0.670016554	Up	0.01829418	0.046380801
chr4:141248170|141254773	722		Ddi2,	0.001	240.63	17.876	Up	0.044588	0.203363274	mmu-miR-6914-5p	1	2.426990464	0.922146953	-1.396099858	Down	0.0297642	0.115501966	Nlrc4	1	1.016965596	1.591091224	0.670016554	Up	0.01829418	0.046380801
chr4:141248170|141254773	722		Ddi2,	0.001	240.63	17.876	Up	0.044588	0.203363274	mmu-miR-6953-5p	1	3.074187921	0.263470558	-3.544491698	Down	1.67E-05	0.000165593	Nlrc4	1	1.016965596	1.591091224	0.670016554	Up	0.01829418	0.046380801
chr4:148530716|148535803	580		Pgd,	0.001	360.946	18.461	Up	0.00973854	0.097474201	mmu-miR-669e-5p	1	1.779793007	0.263470558	-2.755995803	Down	0.00418236	0.024295709	Nlrc4	1	1.016965596	1.591091224	0.670016554	Up	0.01829418	0.046380801
chr4:15746259|15748517	770		Gm11855,	0.001	421.103	18.684	Up	0.00455126	0.067815833	mmu-miR-184-5p	1	1.941592371	0.658676395	-1.559598591	Down	0.0356584	0.131456063	Nlrc4	1	1.016965596	1.591091224	0.670016554	Up	0.01829418	0.046380801
chr4:15746259|15748517	770		Gm11855,	0.001	421.103	18.684	Up	0.00455126	0.067815833	mmu-miR-6953-5p	1	3.074187921	0.263470558	-3.544491698	Down	1.67E-05	0.000165593	Nlrc4	1	1.016965596	1.591091224	0.670016554	Up	0.01829418	0.046380801
chr4:15746259|15748517	770		Gm11855,	0.001	421.103	18.684	Up	0.00455126	0.067815833	mmu-miR-6981-5p	1	10.51695868	6.71849923	-0.646506656	Down	0.0160593	0.0715946	Nlrc4	1	1.016965596	1.591091224	0.670016554	Up	0.01829418	0.046380801
chr4:15746259|15748517	770		Gm11855,	0.001	421.103	18.684	Up	0.00455126	0.067815833	mmu-miR-8096	1	1.456194278	0.131735279	-3.466489186	Down	0.00431824	0.024637101	Nlrc4	1	1.016965596	1.591091224	0.670016554	Up	0.01829418	0.046380801
chr4:34786581|34787235	370	mmu_circ_0001190	Zfp292,	0.001	481.261	18.876	Up	0.00212702	0.044330866	mmu-miR-6914-5p	1	2.426990464	0.922146953	-1.396099858	Down	0.0297642	0.115501966	Nlrc4	1	1.016965596	1.591091224	0.670016554	Up	0.01829418	0.046380801
chr4:34786581|34787235	370	mmu_circ_0001190	Zfp292,	0.001	481.261	18.876	Up	0.00212702	0.044330866	mmu-miR-7240-5p	1	45.62742072	15.80823348	-1.529224942	Down	1.55E-24	4.30E-23	Nlrc4	1	1.016965596	1.591091224	0.670016554	Up	0.01829418	0.046380801
chr4:34786581|34799655	4954		SNORA18,SNORA17,U6,U1,7SK,U7,RNaseP_nuc,U4,Y_RNA,Zfp292,	0.001	300.788	18.198	Up	0.020838	0.159210056	mmu-miR-184-5p	1	1.941592371	0.658676395	-1.559598591	Down	0.0356584	0.131456063	Nlrc4	1	1.016965596	1.591091224	0.670016554	Up	0.01829418	0.046380801
chr4:34786581|34799655	4954		SNORA18,SNORA17,U6,U1,7SK,U7,RNaseP_nuc,U4,Y_RNA,Zfp292,	0.001	300.788	18.198	Up	0.020838	0.159210056	mmu-miR-188-5p	1	6.633773935	2.63470558	-1.332188094	Down	0.000472474	0.003637481	Nlrc4	1	1.016965596	1.591091224	0.670016554	Up	0.01829418	0.046380801
chr4:34786581|34799655	4954		SNORA18,SNORA17,U6,U1,7SK,U7,RNaseP_nuc,U4,Y_RNA,Zfp292,	0.001	300.788	18.198	Up	0.020838	0.159210056	mmu-miR-667-5p	2	53.71738893	25.82011469	-1.056893772	Down	1.04E-16	2.25E-15	Nlrc4	1	1.016965596	1.591091224	0.670016554	Up	0.01829418	0.046380801
chr4:34786581|34799655	4954		SNORA18,SNORA17,U6,U1,7SK,U7,RNaseP_nuc,U4,Y_RNA,Zfp292,	0.001	300.788	18.198	Up	0.020838	0.159210056	mmu-miR-669e-5p	4	1.779793007	0.263470558	-2.755995803	Down	0.00418236	0.024295709	Nlrc4	1	1.016965596	1.591091224	0.670016554	Up	0.01829418	0.046380801
chr4:34786581|34799655	4954		SNORA18,SNORA17,U6,U1,7SK,U7,RNaseP_nuc,U4,Y_RNA,Zfp292,	0.001	300.788	18.198	Up	0.020838	0.159210056	mmu-miR-6907-5p	1	3.397786649	1.185617511	-1.518956606	Down	0.00599234	0.032267741	Nlrc4	1	1.016965596	1.591091224	0.670016554	Up	0.01829418	0.046380801
chr4:34786581|34799655	4954		SNORA18,SNORA17,U6,U1,7SK,U7,RNaseP_nuc,U4,Y_RNA,Zfp292,	0.001	300.788	18.198	Up	0.020838	0.159210056	mmu-miR-6914-5p	1	2.426990464	0.922146953	-1.396099858	Down	0.0297642	0.115501966	Nlrc4	1	1.016965596	1.591091224	0.670016554	Up	0.01829418	0.046380801
chr4:34786581|34799655	4954		SNORA18,SNORA17,U6,U1,7SK,U7,RNaseP_nuc,U4,Y_RNA,Zfp292,	0.001	300.788	18.198	Up	0.020838	0.159210056	mmu-miR-6915-5p	4	8.73716567	4.874205323	-0.841998321	Down	0.0057456	0.03102624	Nlrc4	1	1.016965596	1.591091224	0.670016554	Up	0.01829418	0.046380801
chr4:34786581|34799655	4954		SNORA18,SNORA17,U6,U1,7SK,U7,RNaseP_nuc,U4,Y_RNA,Zfp292,	0.001	300.788	18.198	Up	0.020838	0.159210056	mmu-miR-6917-5p	2	1.456194278	0.395205837	-1.881526685	Down	0.0398298	0.14325277	Nlrc4	2	1.016965596	1.591091224	0.670016554	Up	0.01829418	0.046380801
chr4:34786581|34799655	4954		SNORA18,SNORA17,U6,U1,7SK,U7,RNaseP_nuc,U4,Y_RNA,Zfp292,	0.001	300.788	18.198	Up	0.020838	0.159210056	mmu-miR-6932-5p	1	9.222563763	1.712558627	-2.429014481	Down	4.03E-10	6.23E-09	Nlrc4	1	1.016965596	1.591091224	0.670016554	Up	0.01829418	0.046380801
chr4:34786581|34799655	4954		SNORA18,SNORA17,U6,U1,7SK,U7,RNaseP_nuc,U4,Y_RNA,Zfp292,	0.001	300.788	18.198	Up	0.020838	0.159210056	mmu-miR-6953-5p	2	3.074187921	0.263470558	-3.544491698	Down	1.67E-05	0.000165593	Nlrc4	1	1.016965596	1.591091224	0.670016554	Up	0.01829418	0.046380801
chr4:34786581|34799655	4954		SNORA18,SNORA17,U6,U1,7SK,U7,RNaseP_nuc,U4,Y_RNA,Zfp292,	0.001	300.788	18.198	Up	0.020838	0.159210056	mmu-miR-6981-5p	2	10.51695868	6.71849923	-0.646506656	Down	0.0160593	0.0715946	Nlrc4	1	1.016965596	1.591091224	0.670016554	Up	0.01829418	0.046380801
chr4:34786581|34799655	4954		SNORA18,SNORA17,U6,U1,7SK,U7,RNaseP_nuc,U4,Y_RNA,Zfp292,	0.001	300.788	18.198	Up	0.020838	0.159210056	mmu-miR-7009-5p	2	14.40014342	7.245440346	-0.990937902	Down	4.70E-05	0.000432934	Nlrc4	1	1.016965596	1.591091224	0.670016554	Up	0.01829418	0.046380801
chr4:34786581|34799655	4954		SNORA18,SNORA17,U6,U1,7SK,U7,RNaseP_nuc,U4,Y_RNA,Zfp292,	0.001	300.788	18.198	Up	0.020838	0.159210056	mmu-miR-7023-5p	3	3.559586014	0.790411674	-2.171033303	Down	0.000328656	0.002614247	Nlrc4	1	1.016965596	1.591091224	0.670016554	Up	0.01829418	0.046380801
chr4:34786581|34799655	4954		SNORA18,SNORA17,U6,U1,7SK,U7,RNaseP_nuc,U4,Y_RNA,Zfp292,	0.001	300.788	18.198	Up	0.020838	0.159210056	mmu-miR-7240-5p	1	45.62742072	15.80823348	-1.529224942	Down	1.55E-24	4.30E-23	Nlrc4	1	1.016965596	1.591091224	0.670016554	Up	0.01829418	0.046380801
chr4:34786581|34799655	4954		SNORA18,SNORA17,U6,U1,7SK,U7,RNaseP_nuc,U4,Y_RNA,Zfp292,	0.001	300.788	18.198	Up	0.020838	0.159210056	mmu-miR-7664-3p	2	71.02992091	1.053882232	-6.074641314	Down	5.25E-139	4.58E-137	Nlrc4	1	1.016965596	1.591091224	0.670016554	Up	0.01829418	0.046380801
chr19:42637042|42638831	1790	mmu_circ_0000953	D19Ertd386e,	1161.195	2165.674	0.899	Up	0.01973788	0.163719997	mmu-miR-7023-5p	2	3.559586014	0.790411674	-2.171033303	Down	0.000328656	0.002614247	Nlrc4	1	1.016965596	1.591091224	0.670016554	Up	0.01829418	0.046380801
chr4:43100775|43128032	504	mmu_circ_0001193	Unc13b,	0.001	360.946	18.461	Up	0.00973854	0.102785296	mmu-miR-6907-5p	1	3.397786649	1.185617511	-1.518956606	Down	0.00599234	0.032267741	Nlrc4	1	1.016965596	1.591091224	0.670016554	Up	0.01829418	0.046380801
chr4:43100775|43128032	504	mmu_circ_0001193	Unc13b,	0.001	360.946	18.461	Up	0.00973854	0.102785296	mmu-miR-6932-5p	1	9.222563763	1.712558627	-2.429014481	Down	4.03E-10	6.23E-09	Nlrc4	1	1.016965596	1.591091224	0.670016554	Up	0.01829418	0.046380801
chr4:43100775|43128032	504	mmu_circ_0001193	Unc13b,	0.001	360.946	18.461	Up	0.00973854	0.102785296	mmu-miR-6981-5p	1	10.51695868	6.71849923	-0.646506656	Down	0.0160593	0.0715946	Nlrc4	1	1.016965596	1.591091224	0.670016554	Up	0.01829418	0.046380801
chr4:59424142|59440936	686		Susd1,	0.001	240.63	17.876	Up	0.044588	0.18945585	mmu-miR-6914-5p	1	2.426990464	0.922146953	-1.396099858	Down	0.0297642	0.115501966	Nlrc4	1	1.016965596	1.591091224	0.670016554	Up	0.01829418	0.046380801
chr4:59424142|59440936	686		Susd1,	0.001	240.63	17.876	Up	0.044588	0.18945585	mmu-miR-6981-5p	1	10.51695868	6.71849923	-0.646506656	Down	0.0160593	0.0715946	Nlrc4	1	1.016965596	1.591091224	0.670016554	Up	0.01829418	0.046380801
chr4:59424142|59440936	686		Susd1,	0.001	240.63	17.876	Up	0.044588	0.18945585	mmu-miR-7663-3p	1	12.45855105	7.904116741	-0.65646013	Down	0.00790666	0.041412752	Nlrc4	1	1.016965596	1.591091224	0.670016554	Up	0.01829418	0.046380801
chr4:59899279|59907549	440		Snx30,	0.001	300.788	18.198	Up	0.020838	0.141483575	mmu-miR-6915-5p	1	8.73716567	4.874205323	-0.841998321	Down	0.0057456	0.03102624	Nlrc4	1	1.016965596	1.591091224	0.670016554	Up	0.01829418	0.046380801
chr4:59899279|59907549	440		Snx30,	0.001	300.788	18.198	Up	0.020838	0.141483575	mmu-miR-7009-5p	1	14.40014342	7.245440346	-0.990937902	Down	4.70E-05	0.000432934	Nlrc4	1	1.016965596	1.591091224	0.670016554	Up	0.01829418	0.046380801
chr4:63122316|63133902	345		Whrn,	0.001	360.946	18.461	Up	0.00973854	0.100529819	mmu-miR-667-5p	1	53.71738893	25.82011469	-1.056893772	Down	1.04E-16	2.25E-15	Nlrc4	1	1.016965596	1.591091224	0.670016554	Up	0.01829418	0.046380801
chr4:63122316|63133902	345		Whrn,	0.001	360.946	18.461	Up	0.00973854	0.100529819	mmu-miR-6953-5p	1	3.074187921	0.263470558	-3.544491698	Down	1.67E-05	0.000165593	Nlrc4	1	1.016965596	1.591091224	0.670016554	Up	0.01829418	0.046380801
chr4:84617035|84652428	707	mmu_circ_0001226	Cntln,	0.001	240.63	17.876	Up	0.044588	0.19294124	mmu-miR-184-5p	1	1.941592371	0.658676395	-1.559598591	Down	0.0356584	0.131456063	Nlrc4	1	1.016965596	1.591091224	0.670016554	Up	0.01829418	0.046380801
chr4:84617035|84652428	707	mmu_circ_0001226	Cntln,	0.001	240.63	17.876	Up	0.044588	0.19294124	mmu-miR-667-5p	1	53.71738893	25.82011469	-1.056893772	Down	1.04E-16	2.25E-15	Nlrc4	1	1.016965596	1.591091224	0.670016554	Up	0.01829418	0.046380801
chr4:84617035|84652428	707	mmu_circ_0001226	Cntln,	0.001	240.63	17.876	Up	0.044588	0.19294124	mmu-miR-7663-3p	1	12.45855105	7.904116741	-0.65646013	Down	0.00790666	0.041412752	Nlrc4	1	1.016965596	1.591091224	0.670016554	Up	0.01829418	0.046380801
chr4:84617035|84652428	707	mmu_circ_0001226	Cntln,	0.001	240.63	17.876	Up	0.044588	0.19294124	mmu-miR-7664-3p	1	71.02992091	1.053882232	-6.074641314	Down	5.25E-139	4.58E-137	Nlrc4	1	1.016965596	1.591091224	0.670016554	Up	0.01829418	0.046380801
chr4:8505102|8509640	288		Rab2a,	0.001	300.788	18.198	Up	0.020838	0.1545485	mmu-miR-7664-3p	1	71.02992091	1.053882232	-6.074641314	Down	5.25E-139	4.58E-137	Nlrc4	1	1.016965596	1.591091224	0.670016554	Up	0.01829418	0.046380801
chr4:86532062|86546523	395		Acer2,	0.001	240.63	17.876	Up	0.044588	0.221126934	mmu-miR-667-5p	1	53.71738893	25.82011469	-1.056893772	Down	1.04E-16	2.25E-15	Nlrc4	1	1.016965596	1.591091224	0.670016554	Up	0.01829418	0.046380801
chr4:86532062|86546523	395		Acer2,	0.001	240.63	17.876	Up	0.044588	0.221126934	mmu-miR-6907-5p	1	3.397786649	1.185617511	-1.518956606	Down	0.00599234	0.032267741	Nlrc4	1	1.016965596	1.591091224	0.670016554	Up	0.01829418	0.046380801
chr4:86532062|86546523	395		Acer2,	0.001	240.63	17.876	Up	0.044588	0.221126934	mmu-miR-6914-5p	1	2.426990464	0.922146953	-1.396099858	Down	0.0297642	0.115501966	Nlrc4	1	1.016965596	1.591091224	0.670016554	Up	0.01829418	0.046380801
chr4:9510959|9538085	951	mmu_circ_0001182	Asph,	0.001	962.522	19.876	Up	4.84E-06	0.000514165	mmu-miR-188-5p	1	6.633773935	2.63470558	-1.332188094	Down	0.000472474	0.003637481	Nlrc4	1	1.016965596	1.591091224	0.670016554	Up	0.01829418	0.046380801
chr4:9510959|9538085	951	mmu_circ_0001182	Asph,	0.001	962.522	19.876	Up	4.84E-06	0.000514165	mmu-miR-6380	1	7.442770756	4.742470044	-0.650201139	Down	0.04177	0.1482835	Nlrc4	1	1.016965596	1.591091224	0.670016554	Up	0.01829418	0.046380801
chr4:9510959|9538085	951	mmu_circ_0001182	Asph,	0.001	962.522	19.876	Up	4.84E-06	0.000514165	mmu-miR-6953-5p	1	3.074187921	0.263470558	-3.544491698	Down	1.67E-05	0.000165593	Nlrc4	1	1.016965596	1.591091224	0.670016554	Up	0.01829418	0.046380801
chr4:9510959|9538085	951	mmu_circ_0001182	Asph,	0.001	962.522	19.876	Up	4.84E-06	0.000514165	mmu-miR-6954-3p	1	3.235987285	1.185617511	-1.448567278	Down	0.00964688	0.048284775	Nlrc4	1	1.016965596	1.591091224	0.670016554	Up	0.01829418	0.046380801
chr4:9510959|9538085	951	mmu_circ_0001182	Asph,	0.001	962.522	19.876	Up	4.84E-06	0.000514165	mmu-miR-7240-5p	1	45.62742072	15.80823348	-1.529224942	Down	1.55E-24	4.30E-23	Nlrc4	1	1.016965596	1.591091224	0.670016554	Up	0.01829418	0.046380801
chr4:98092704|98131886	918		Inadl,	0.001	300.788	18.198	Up	0.020838	0.155953486	mmu-miR-6932-5p	1	9.222563763	1.712558627	-2.429014481	Down	4.03E-10	6.23E-09	Nlrc4	1	1.016965596	1.591091224	0.670016554	Up	0.01829418	0.046380801
chr4:98092704|98131886	918		Inadl,	0.001	300.788	18.198	Up	0.020838	0.155953486	mmu-miR-6981-5p	1	10.51695868	6.71849923	-0.646506656	Down	0.0160593	0.0715946	Nlrc4	1	1.016965596	1.591091224	0.670016554	Up	0.01829418	0.046380801
chr4:98092704|98131886	918		Inadl,	0.001	300.788	18.198	Up	0.020838	0.155953486	mmu-miR-7240-5p	1	45.62742072	15.80823348	-1.529224942	Down	1.55E-24	4.30E-23	Nlrc4	1	1.016965596	1.591091224	0.670016554	Up	0.01829418	0.046380801
chr4:98092704|98131886	918		Inadl,	0.001	300.788	18.198	Up	0.020838	0.155953486	mmu-miR-7663-3p	1	12.45855105	7.904116741	-0.65646013	Down	0.00790666	0.041412752	Nlrc4	1	1.016965596	1.591091224	0.670016554	Up	0.01829418	0.046380801
chr5:100833034|100837132	499		Sec31a,	0.001	360.946	18.461	Up	0.00973854	0.102456908	mmu-miR-6981-5p	1	10.51695868	6.71849923	-0.646506656	Down	0.0160593	0.0715946	Nlrc4	1	1.016965596	1.591091224	0.670016554	Up	0.01829418	0.046380801
chr5:100909217|100914874	840		Lin54,	0.001	240.63	17.876	Up	0.044588	0.19043876	mmu-miR-667-5p	1	53.71738893	25.82011469	-1.056893772	Down	1.04E-16	2.25E-15	Nlrc4	1	1.016965596	1.591091224	0.670016554	Up	0.01829418	0.046380801
chr5:100909217|100914874	840		Lin54,	0.001	240.63	17.876	Up	0.044588	0.19043876	mmu-miR-6914-5p	2	2.426990464	0.922146953	-1.396099858	Down	0.0297642	0.115501966	Nlrc4	1	1.016965596	1.591091224	0.670016554	Up	0.01829418	0.046380801
chr5:100909217|100914874	840		Lin54,	0.001	240.63	17.876	Up	0.044588	0.19043876	mmu-miR-6917-5p	1	1.456194278	0.395205837	-1.881526685	Down	0.0398298	0.14325277	Nlrc4	2	1.016965596	1.591091224	0.670016554	Up	0.01829418	0.046380801
chr5:100909217|100914874	840		Lin54,	0.001	240.63	17.876	Up	0.044588	0.19043876	mmu-miR-7009-5p	1	14.40014342	7.245440346	-0.990937902	Down	4.70E-05	0.000432934	Nlrc4	1	1.016965596	1.591091224	0.670016554	Up	0.01829418	0.046380801
chr5:114000241|114008280	1027		Wscd2,	0.001	421.103	18.684	Up	0.00455126	0.076077661	mmu-miR-6953-5p	1	3.074187921	0.263470558	-3.544491698	Down	1.67E-05	0.000165593	Nlrc4	1	1.016965596	1.591091224	0.670016554	Up	0.01829418	0.046380801
chr5:114000241|114008280	1027		Wscd2,	0.001	421.103	18.684	Up	0.00455126	0.076077661	mmu-miR-7009-5p	1	14.40014342	7.245440346	-0.990937902	Down	4.70E-05	0.000432934	Nlrc4	1	1.016965596	1.591091224	0.670016554	Up	0.01829418	0.046380801
chr5:114000241|114008280	1027		Wscd2,	0.001	421.103	18.684	Up	0.00455126	0.076077661	mmu-miR-7023-5p	1	3.559586014	0.790411674	-2.171033303	Down	0.000328656	0.002614247	Nlrc4	1	1.016965596	1.591091224	0.670016554	Up	0.01829418	0.046380801
chr5:117665358|117667249	176		Taok3,	0.001	240.63	17.876	Up	0.044588	0.182622244	mmu-miR-7023-5p	1	3.559586014	0.790411674	-2.171033303	Down	0.000328656	0.002614247	Nlrc4	1	1.016965596	1.591091224	0.670016554	Up	0.01829418	0.046380801
chr5:122195732|122199238	387	mmu_circ_0001405	Atxn2,	0.001	300.788	18.198	Up	0.020838	0.139470598	mmu-miR-6372	1	0.970796186	0.131735279	-2.881526685	Down	0.0356382	0.132400057	Nlrc4	1	1.016965596	1.591091224	0.670016554	Up	0.01829418	0.046380801
chr5:122227379|122228114	290		Atxn2,	0.001	240.63	17.876	Up	0.044588	0.220794412	mmu-miR-7009-5p	1	14.40014342	7.245440346	-0.990937902	Down	4.70E-05	0.000432934	Nlrc4	1	1.016965596	1.591091224	0.670016554	Up	0.01829418	0.046380801
chr5:122252090|122253089	318		Atxn2,	0.001	300.788	18.198	Up	0.020838	0.157384252	mmu-miR-667-5p	1	53.71738893	25.82011469	-1.056893772	Down	1.04E-16	2.25E-15	Nlrc4	1	1.016965596	1.591091224	0.670016554	Up	0.01829418	0.046380801
chr5:122252090|122253089	318		Atxn2,	0.001	300.788	18.198	Up	0.020838	0.157384252	mmu-miR-669e-5p	1	1.779793007	0.263470558	-2.755995803	Down	0.00418236	0.024295709	Nlrc4	1	1.016965596	1.591091224	0.670016554	Up	0.01829418	0.046380801
chr5:122252090|122253089	318		Atxn2,	0.001	300.788	18.198	Up	0.020838	0.157384252	mmu-miR-6932-5p	1	9.222563763	1.712558627	-2.429014481	Down	4.03E-10	6.23E-09	Nlrc4	1	1.016965596	1.591091224	0.670016554	Up	0.01829418	0.046380801
chr5:122252090|122253089	318		Atxn2,	0.001	300.788	18.198	Up	0.020838	0.157384252	mmu-miR-6981-5p	1	10.51695868	6.71849923	-0.646506656	Down	0.0160593	0.0715946	Nlrc4	1	1.016965596	1.591091224	0.670016554	Up	0.01829418	0.046380801
chr5:124183565|124190893	1568		Rsrc2,	0.001	240.63	17.876	Up	0.044588	0.185155465	mmu-miR-6917-5p	1	1.456194278	0.395205837	-1.881526685	Down	0.0398298	0.14325277	Nlrc4	2	1.016965596	1.591091224	0.670016554	Up	0.01829418	0.046380801
chr5:124183565|124190893	1568		Rsrc2,	0.001	240.63	17.876	Up	0.044588	0.185155465	mmu-miR-6953-5p	1	3.074187921	0.263470558	-3.544491698	Down	1.67E-05	0.000165593	Nlrc4	1	1.016965596	1.591091224	0.670016554	Up	0.01829418	0.046380801
chr5:124183565|124190893	1568		Rsrc2,	0.001	240.63	17.876	Up	0.044588	0.185155465	mmu-miR-6954-3p	1	3.235987285	1.185617511	-1.448567278	Down	0.00964688	0.048284775	Nlrc4	1	1.016965596	1.591091224	0.670016554	Up	0.01829418	0.046380801
chr5:124183565|124190893	1568		Rsrc2,	0.001	240.63	17.876	Up	0.044588	0.185155465	mmu-miR-7664-3p	1	71.02992091	1.053882232	-6.074641314	Down	5.25E-139	4.58E-137	Nlrc4	1	1.016965596	1.591091224	0.670016554	Up	0.01829418	0.046380801
chr5:124189501|124190871	395		Rsrc2,	0.001	421.103	18.684	Up	0.00455126	0.078880522	mmu-miR-7664-3p	1	71.02992091	1.053882232	-6.074641314	Down	5.25E-139	4.58E-137	Nlrc4	1	1.016965596	1.591091224	0.670016554	Up	0.01829418	0.046380801
chr5:124964528|124971410	495		Rilpl1,	0.001	481.261	18.876	Up	0.00212702	0.042971024	mmu-miR-6907-5p	1	3.397786649	1.185617511	-1.518956606	Down	0.00599234	0.032267741	Nlrc4	1	1.016965596	1.591091224	0.670016554	Up	0.01829418	0.046380801
chr5:125053757|125066555	843		Tctn2,	0.001	240.63	17.876	Up	0.044588	0.183535355	mmu-miR-667-5p	1	53.71738893	25.82011469	-1.056893772	Down	1.04E-16	2.25E-15	Nlrc4	1	1.016965596	1.591091224	0.670016554	Up	0.01829418	0.046380801
chr5:125053757|125066555	843		Tctn2,	0.001	240.63	17.876	Up	0.044588	0.183535355	mmu-miR-6914-5p	1	2.426990464	0.922146953	-1.396099858	Down	0.0297642	0.115501966	Nlrc4	1	1.016965596	1.591091224	0.670016554	Up	0.01829418	0.046380801
chr5:125053757|125066555	843		Tctn2,	0.001	240.63	17.876	Up	0.044588	0.183535355	mmu-miR-6915-5p	1	8.73716567	4.874205323	-0.841998321	Down	0.0057456	0.03102624	Nlrc4	1	1.016965596	1.591091224	0.670016554	Up	0.01829418	0.046380801
chr5:125053757|125066555	843		Tctn2,	0.001	240.63	17.876	Up	0.044588	0.183535355	mmu-miR-6953-5p	1	3.074187921	0.263470558	-3.544491698	Down	1.67E-05	0.000165593	Nlrc4	1	1.016965596	1.591091224	0.670016554	Up	0.01829418	0.046380801
chr5:125053757|125066555	843		Tctn2,	0.001	240.63	17.876	Up	0.044588	0.183535355	mmu-miR-7023-5p	2	3.559586014	0.790411674	-2.171033303	Down	0.000328656	0.002614247	Nlrc4	1	1.016965596	1.591091224	0.670016554	Up	0.01829418	0.046380801
chr5:125053757|125066555	843		Tctn2,	0.001	240.63	17.876	Up	0.044588	0.183535355	mmu-miR-7664-3p	1	71.02992091	1.053882232	-6.074641314	Down	5.25E-139	4.58E-137	Nlrc4	1	1.016965596	1.591091224	0.670016554	Up	0.01829418	0.046380801
chr5:130750491|130764832	523		Tyw1,	0.001	240.63	17.876	Up	0.044588	0.198685093	mmu-miR-667-5p	1	53.71738893	25.82011469	-1.056893772	Down	1.04E-16	2.25E-15	Nlrc4	1	1.016965596	1.591091224	0.670016554	Up	0.01829418	0.046380801
chr5:131921269|131937223	15955		Auts2,	0.001	360.946	18.461	Up	0.00973854	0.101164076	mmu-miR-184-5p	1	1.941592371	0.658676395	-1.559598591	Down	0.0356584	0.131456063	Nlrc4	1	1.016965596	1.591091224	0.670016554	Up	0.01829418	0.046380801
chr5:131921269|131937223	15955		Auts2,	0.001	360.946	18.461	Up	0.00973854	0.101164076	mmu-miR-188-5p	2	6.633773935	2.63470558	-1.332188094	Down	0.000472474	0.003637481	Nlrc4	1	1.016965596	1.591091224	0.670016554	Up	0.01829418	0.046380801
chr5:131921269|131937223	15955		Auts2,	0.001	360.946	18.461	Up	0.00973854	0.101164076	mmu-miR-6372	1	0.970796186	0.131735279	-2.881526685	Down	0.0356382	0.132400057	Nlrc4	1	1.016965596	1.591091224	0.670016554	Up	0.01829418	0.046380801
chr5:131921269|131937223	15955		Auts2,	0.001	360.946	18.461	Up	0.00973854	0.101164076	mmu-miR-667-5p	8	53.71738893	25.82011469	-1.056893772	Down	1.04E-16	2.25E-15	Nlrc4	1	1.016965596	1.591091224	0.670016554	Up	0.01829418	0.046380801
chr5:131921269|131937223	15955		Auts2,	0.001	360.946	18.461	Up	0.00973854	0.101164076	mmu-miR-669e-5p	3	1.779793007	0.263470558	-2.755995803	Down	0.00418236	0.024295709	Nlrc4	1	1.016965596	1.591091224	0.670016554	Up	0.01829418	0.046380801
chr5:131921269|131937223	15955		Auts2,	0.001	360.946	18.461	Up	0.00973854	0.101164076	mmu-miR-6907-5p	3	3.397786649	1.185617511	-1.518956606	Down	0.00599234	0.032267741	Nlrc4	1	1.016965596	1.591091224	0.670016554	Up	0.01829418	0.046380801
chr5:131921269|131937223	15955		Auts2,	0.001	360.946	18.461	Up	0.00973854	0.101164076	mmu-miR-6914-5p	6	2.426990464	0.922146953	-1.396099858	Down	0.0297642	0.115501966	Nlrc4	1	1.016965596	1.591091224	0.670016554	Up	0.01829418	0.046380801
chr5:131921269|131937223	15955		Auts2,	0.001	360.946	18.461	Up	0.00973854	0.101164076	mmu-miR-6915-5p	6	8.73716567	4.874205323	-0.841998321	Down	0.0057456	0.03102624	Nlrc4	1	1.016965596	1.591091224	0.670016554	Up	0.01829418	0.046380801
chr5:131921269|131937223	15955		Auts2,	0.001	360.946	18.461	Up	0.00973854	0.101164076	mmu-miR-6917-5p	4	1.456194278	0.395205837	-1.881526685	Down	0.0398298	0.14325277	Nlrc4	2	1.016965596	1.591091224	0.670016554	Up	0.01829418	0.046380801
chr5:131921269|131937223	15955		Auts2,	0.001	360.946	18.461	Up	0.00973854	0.101164076	mmu-miR-6932-5p	5	9.222563763	1.712558627	-2.429014481	Down	4.03E-10	6.23E-09	Nlrc4	1	1.016965596	1.591091224	0.670016554	Up	0.01829418	0.046380801
chr5:131921269|131937223	15955		Auts2,	0.001	360.946	18.461	Up	0.00973854	0.101164076	mmu-miR-6953-5p	12	3.074187921	0.263470558	-3.544491698	Down	1.67E-05	0.000165593	Nlrc4	1	1.016965596	1.591091224	0.670016554	Up	0.01829418	0.046380801
chr5:131921269|131937223	15955		Auts2,	0.001	360.946	18.461	Up	0.00973854	0.101164076	mmu-miR-6954-3p	2	3.235987285	1.185617511	-1.448567278	Down	0.00964688	0.048284775	Nlrc4	1	1.016965596	1.591091224	0.670016554	Up	0.01829418	0.046380801
chr5:131921269|131937223	15955		Auts2,	0.001	360.946	18.461	Up	0.00973854	0.101164076	mmu-miR-6981-5p	13	10.51695868	6.71849923	-0.646506656	Down	0.0160593	0.0715946	Nlrc4	1	1.016965596	1.591091224	0.670016554	Up	0.01829418	0.046380801
chr5:131921269|131937223	15955		Auts2,	0.001	360.946	18.461	Up	0.00973854	0.101164076	mmu-miR-7009-5p	2	14.40014342	7.245440346	-0.990937902	Down	4.70E-05	0.000432934	Nlrc4	1	1.016965596	1.591091224	0.670016554	Up	0.01829418	0.046380801
chr5:131921269|131937223	15955		Auts2,	0.001	360.946	18.461	Up	0.00973854	0.101164076	mmu-miR-7023-5p	9	3.559586014	0.790411674	-2.171033303	Down	0.000328656	0.002614247	Nlrc4	1	1.016965596	1.591091224	0.670016554	Up	0.01829418	0.046380801
chr5:131921269|131937223	15955		Auts2,	0.001	360.946	18.461	Up	0.00973854	0.101164076	mmu-miR-712-3p	1	3.074187921	0.263470558	-3.544491698	Down	1.67E-05	0.000166455	Nlrc4	1	1.016965596	1.591091224	0.670016554	Up	0.01829418	0.046380801
chr5:131921269|131937223	15955		Auts2,	0.001	360.946	18.461	Up	0.00973854	0.101164076	mmu-miR-7240-5p	7	45.62742072	15.80823348	-1.529224942	Down	1.55E-24	4.30E-23	Nlrc4	1	1.016965596	1.591091224	0.670016554	Up	0.01829418	0.046380801
chr5:131921269|131937223	15955		Auts2,	0.001	360.946	18.461	Up	0.00973854	0.101164076	mmu-miR-7663-3p	1	12.45855105	7.904116741	-0.65646013	Down	0.00790666	0.041412752	Nlrc4	1	1.016965596	1.591091224	0.670016554	Up	0.01829418	0.046380801
chr5:131921269|131937223	15955		Auts2,	0.001	360.946	18.461	Up	0.00973854	0.101164076	mmu-miR-7664-3p	5	71.02992091	1.053882232	-6.074641314	Down	5.25E-139	4.58E-137	Nlrc4	1	1.016965596	1.591091224	0.670016554	Up	0.01829418	0.046380801
chr5:131921269|131937223	15955		Auts2,	0.001	360.946	18.461	Up	0.00973854	0.101164076	mmu-miR-8096	1	1.456194278	0.131735279	-3.466489186	Down	0.00431824	0.024637101	Nlrc4	1	1.016965596	1.591091224	0.670016554	Up	0.01829418	0.046380801
chr5:135692460|135694164	1705		Baz1b,	0.001	240.63	17.876	Up	0.044588	0.185389247	mmu-miR-184-5p	1	1.941592371	0.658676395	-1.559598591	Down	0.0356584	0.131456063	Nlrc4	1	1.016965596	1.591091224	0.670016554	Up	0.01829418	0.046380801
chr5:135692460|135694164	1705		Baz1b,	0.001	240.63	17.876	Up	0.044588	0.185389247	mmu-miR-667-5p	1	53.71738893	25.82011469	-1.056893772	Down	1.04E-16	2.25E-15	Nlrc4	1	1.016965596	1.591091224	0.670016554	Up	0.01829418	0.046380801
chr5:135692460|135694164	1705		Baz1b,	0.001	240.63	17.876	Up	0.044588	0.185389247	mmu-miR-669e-5p	2	1.779793007	0.263470558	-2.755995803	Down	0.00418236	0.024295709	Nlrc4	1	1.016965596	1.591091224	0.670016554	Up	0.01829418	0.046380801
chr5:135692460|135694164	1705		Baz1b,	0.001	240.63	17.876	Up	0.044588	0.185389247	mmu-miR-675-5p	1	7.442770756	3.688587812	-1.012771219	Down	0.00292198	0.018011047	Nlrc4	1	1.016965596	1.591091224	0.670016554	Up	0.01829418	0.046380801
chr5:135692460|135694164	1705		Baz1b,	0.001	240.63	17.876	Up	0.044588	0.185389247	mmu-miR-6907-5p	1	3.397786649	1.185617511	-1.518956606	Down	0.00599234	0.032267741	Nlrc4	1	1.016965596	1.591091224	0.670016554	Up	0.01829418	0.046380801
chr5:135692460|135694164	1705		Baz1b,	0.001	240.63	17.876	Up	0.044588	0.185389247	mmu-miR-6917-5p	1	1.456194278	0.395205837	-1.881526685	Down	0.0398298	0.14325277	Nlrc4	2	1.016965596	1.591091224	0.670016554	Up	0.01829418	0.046380801
chr5:135692460|135694164	1705		Baz1b,	0.001	240.63	17.876	Up	0.044588	0.185389247	mmu-miR-6953-5p	1	3.074187921	0.263470558	-3.544491698	Down	1.67E-05	0.000165593	Nlrc4	1	1.016965596	1.591091224	0.670016554	Up	0.01829418	0.046380801
chr5:135692460|135694164	1705		Baz1b,	0.001	240.63	17.876	Up	0.044588	0.185389247	mmu-miR-7023-5p	1	3.559586014	0.790411674	-2.171033303	Down	0.000328656	0.002614247	Nlrc4	1	1.016965596	1.591091224	0.670016554	Up	0.01829418	0.046380801
chr5:135692460|135694164	1705		Baz1b,	0.001	240.63	17.876	Up	0.044588	0.185389247	mmu-miR-7240-5p	1	45.62742072	15.80823348	-1.529224942	Down	1.55E-24	4.30E-23	Nlrc4	1	1.016965596	1.591091224	0.670016554	Up	0.01829418	0.046380801
chr5:135692460|135694164	1705		Baz1b,	0.001	240.63	17.876	Up	0.044588	0.185389247	mmu-miR-7663-3p	1	12.45855105	7.904116741	-0.65646013	Down	0.00790666	0.041412752	Nlrc4	1	1.016965596	1.591091224	0.670016554	Up	0.01829418	0.046380801
chr5:135692460|135694164	1705		Baz1b,	0.001	240.63	17.876	Up	0.044588	0.185389247	mmu-miR-7664-3p	2	71.02992091	1.053882232	-6.074641314	Down	5.25E-139	4.58E-137	Nlrc4	1	1.016965596	1.591091224	0.670016554	Up	0.01829418	0.046380801
chr5:135692460|135699088	1978		Baz1b,	0.001	300.788	18.198	Up	0.020838	0.159580312	mmu-miR-184-5p	1	1.941592371	0.658676395	-1.559598591	Down	0.0356584	0.131456063	Nlrc4	1	1.016965596	1.591091224	0.670016554	Up	0.01829418	0.046380801
chr5:135692460|135699088	1978		Baz1b,	0.001	300.788	18.198	Up	0.020838	0.159580312	mmu-miR-188-5p	1	6.633773935	2.63470558	-1.332188094	Down	0.000472474	0.003637481	Nlrc4	1	1.016965596	1.591091224	0.670016554	Up	0.01829418	0.046380801
chr5:135692460|135699088	1978		Baz1b,	0.001	300.788	18.198	Up	0.020838	0.159580312	mmu-miR-667-5p	1	53.71738893	25.82011469	-1.056893772	Down	1.04E-16	2.25E-15	Nlrc4	1	1.016965596	1.591091224	0.670016554	Up	0.01829418	0.046380801
chr5:135692460|135699088	1978		Baz1b,	0.001	300.788	18.198	Up	0.020838	0.159580312	mmu-miR-669e-5p	3	1.779793007	0.263470558	-2.755995803	Down	0.00418236	0.024295709	Nlrc4	1	1.016965596	1.591091224	0.670016554	Up	0.01829418	0.046380801
chr5:135692460|135699088	1978		Baz1b,	0.001	300.788	18.198	Up	0.020838	0.159580312	mmu-miR-675-5p	1	7.442770756	3.688587812	-1.012771219	Down	0.00292198	0.018011047	Nlrc4	1	1.016965596	1.591091224	0.670016554	Up	0.01829418	0.046380801
chr5:135692460|135699088	1978		Baz1b,	0.001	300.788	18.198	Up	0.020838	0.159580312	mmu-miR-6907-5p	1	3.397786649	1.185617511	-1.518956606	Down	0.00599234	0.032267741	Nlrc4	1	1.016965596	1.591091224	0.670016554	Up	0.01829418	0.046380801
chr5:135692460|135699088	1978		Baz1b,	0.001	300.788	18.198	Up	0.020838	0.159580312	mmu-miR-6917-5p	1	1.456194278	0.395205837	-1.881526685	Down	0.0398298	0.14325277	Nlrc4	2	1.016965596	1.591091224	0.670016554	Up	0.01829418	0.046380801
chr5:135692460|135699088	1978		Baz1b,	0.001	300.788	18.198	Up	0.020838	0.159580312	mmu-miR-6953-5p	1	3.074187921	0.263470558	-3.544491698	Down	1.67E-05	0.000165593	Nlrc4	1	1.016965596	1.591091224	0.670016554	Up	0.01829418	0.046380801
chr5:135692460|135699088	1978		Baz1b,	0.001	300.788	18.198	Up	0.020838	0.159580312	mmu-miR-7023-5p	1	3.559586014	0.790411674	-2.171033303	Down	0.000328656	0.002614247	Nlrc4	1	1.016965596	1.591091224	0.670016554	Up	0.01829418	0.046380801
chr5:135692460|135699088	1978		Baz1b,	0.001	300.788	18.198	Up	0.020838	0.159580312	mmu-miR-7240-5p	1	45.62742072	15.80823348	-1.529224942	Down	1.55E-24	4.30E-23	Nlrc4	1	1.016965596	1.591091224	0.670016554	Up	0.01829418	0.046380801
chr5:135692460|135699088	1978		Baz1b,	0.001	300.788	18.198	Up	0.020838	0.159580312	mmu-miR-7663-3p	1	12.45855105	7.904116741	-0.65646013	Down	0.00790666	0.041412752	Nlrc4	1	1.016965596	1.591091224	0.670016554	Up	0.01829418	0.046380801
chr5:135692460|135699088	1978		Baz1b,	0.001	300.788	18.198	Up	0.020838	0.159580312	mmu-miR-7664-3p	2	71.02992091	1.053882232	-6.074641314	Down	5.25E-139	4.58E-137	Nlrc4	1	1.016965596	1.591091224	0.670016554	Up	0.01829418	0.046380801
chr5:139269141|139271063	209		Fam20c,	0.001	240.63	17.876	Up	0.044588	0.209455469	mmu-miR-6915-5p	1	8.73716567	4.874205323	-0.841998321	Down	0.0057456	0.03102624	Nlrc4	1	1.016965596	1.591091224	0.670016554	Up	0.01829418	0.046380801
chr5:139269141|139271063	209		Fam20c,	0.001	240.63	17.876	Up	0.044588	0.209455469	mmu-miR-6917-5p	1	1.456194278	0.395205837	-1.881526685	Down	0.0398298	0.14325277	Nlrc4	2	1.016965596	1.591091224	0.670016554	Up	0.01829418	0.046380801
chr5:147071081|147083311	709		Cdk8,	211.126	1022.679	2.276	Up	0.001613244	0.045020445	mmu-miR-6372	1	0.970796186	0.131735279	-2.881526685	Down	0.0356382	0.132400057	Nlrc4	1	1.016965596	1.591091224	0.670016554	Up	0.01829418	0.046380801
chr5:147071081|147083311	709		Cdk8,	211.126	1022.679	2.276	Up	0.001613244	0.045020445	mmu-miR-6917-5p	1	1.456194278	0.395205837	-1.881526685	Down	0.0398298	0.14325277	Nlrc4	2	1.016965596	1.591091224	0.670016554	Up	0.01829418	0.046380801
chr5:148262229|148299834	485		Pan3,	0.001	240.63	17.876	Up	0.044588	0.192688037	mmu-miR-6372	1	0.970796186	0.131735279	-2.881526685	Down	0.0356382	0.132400057	Nlrc4	1	1.016965596	1.591091224	0.670016554	Up	0.01829418	0.046380801
chr5:148262229|148299834	485		Pan3,	0.001	240.63	17.876	Up	0.044588	0.192688037	mmu-miR-667-5p	2	53.71738893	25.82011469	-1.056893772	Down	1.04E-16	2.25E-15	Nlrc4	1	1.016965596	1.591091224	0.670016554	Up	0.01829418	0.046380801
chr5:148262229|148299834	485		Pan3,	0.001	240.63	17.876	Up	0.044588	0.192688037	mmu-miR-6907-5p	1	3.397786649	1.185617511	-1.518956606	Down	0.00599234	0.032267741	Nlrc4	1	1.016965596	1.591091224	0.670016554	Up	0.01829418	0.046380801
chr5:148262229|148299834	485		Pan3,	0.001	240.63	17.876	Up	0.044588	0.192688037	mmu-miR-6915-5p	1	8.73716567	4.874205323	-0.841998321	Down	0.0057456	0.03102624	Nlrc4	1	1.016965596	1.591091224	0.670016554	Up	0.01829418	0.046380801
chr5:24371897|24377477	846		Prkag2,	0.001	360.946	18.461	Up	0.00973854	0.107614135	mmu-miR-667-5p	1	53.71738893	25.82011469	-1.056893772	Down	1.04E-16	2.25E-15	Nlrc4	1	1.016965596	1.591091224	0.670016554	Up	0.01829418	0.046380801
chr5:24371897|24377477	846		Prkag2,	0.001	360.946	18.461	Up	0.00973854	0.107614135	mmu-miR-6953-5p	1	3.074187921	0.263470558	-3.544491698	Down	1.67E-05	0.000165593	Nlrc4	1	1.016965596	1.591091224	0.670016554	Up	0.01829418	0.046380801
chr5:30121360|30121706	347		U1,U6,U7,U12,U2,U3,SNORA17,7SK,5S_rRNA,	0.001	240.63	17.876	Up	0.044588	0.199766373	mmu-miR-6372	1	0.970796186	0.131735279	-2.881526685	Down	0.0356382	0.132400057	Nlrc4	1	1.016965596	1.591091224	0.670016554	Up	0.01829418	0.046380801
chr5:30121360|30121706	347		U1,U6,U7,U12,U2,U3,SNORA17,7SK,5S_rRNA,	0.001	240.63	17.876	Up	0.044588	0.199766373	mmu-miR-7240-5p	1	45.62742072	15.80823348	-1.529224942	Down	1.55E-24	4.30E-23	Nlrc4	1	1.016965596	1.591091224	0.670016554	Up	0.01829418	0.046380801
chr5:30574009|30584366	625		Ept1,	0.001	240.63	17.876	Up	0.044588	0.215923947	mmu-miR-667-5p	1	53.71738893	25.82011469	-1.056893772	Down	1.04E-16	2.25E-15	Nlrc4	1	1.016965596	1.591091224	0.670016554	Up	0.01829418	0.046380801
chr5:30574009|30584366	625		Ept1,	0.001	240.63	17.876	Up	0.044588	0.215923947	mmu-miR-6932-5p	1	9.222563763	1.712558627	-2.429014481	Down	4.03E-10	6.23E-09	Nlrc4	1	1.016965596	1.591091224	0.670016554	Up	0.01829418	0.046380801
chr5:30574009|30584366	625		Ept1,	0.001	240.63	17.876	Up	0.044588	0.215923947	mmu-miR-6953-5p	1	3.074187921	0.263470558	-3.544491698	Down	1.67E-05	0.000165593	Nlrc4	1	1.016965596	1.591091224	0.670016554	Up	0.01829418	0.046380801
chr5:31768605|31775334	1115		Zfp512,	0.001	300.788	18.198	Up	0.020838	0.170695358	mmu-miR-188-5p	1	6.633773935	2.63470558	-1.332188094	Down	0.000472474	0.003637481	Nlrc4	1	1.016965596	1.591091224	0.670016554	Up	0.01829418	0.046380801
chr5:31768605|31775334	1115		Zfp512,	0.001	300.788	18.198	Up	0.020838	0.170695358	mmu-miR-6372	1	0.970796186	0.131735279	-2.881526685	Down	0.0356382	0.132400057	Nlrc4	1	1.016965596	1.591091224	0.670016554	Up	0.01829418	0.046380801
chr5:31768605|31775334	1115		Zfp512,	0.001	300.788	18.198	Up	0.020838	0.170695358	mmu-miR-667-5p	1	53.71738893	25.82011469	-1.056893772	Down	1.04E-16	2.25E-15	Nlrc4	1	1.016965596	1.591091224	0.670016554	Up	0.01829418	0.046380801
chr5:31768605|31775334	1115		Zfp512,	0.001	300.788	18.198	Up	0.020838	0.170695358	mmu-miR-6907-5p	1	3.397786649	1.185617511	-1.518956606	Down	0.00599234	0.032267741	Nlrc4	1	1.016965596	1.591091224	0.670016554	Up	0.01829418	0.046380801
chr5:31768605|31775334	1115		Zfp512,	0.001	300.788	18.198	Up	0.020838	0.170695358	mmu-miR-6914-5p	1	2.426990464	0.922146953	-1.396099858	Down	0.0297642	0.115501966	Nlrc4	1	1.016965596	1.591091224	0.670016554	Up	0.01829418	0.046380801
chr5:31768605|31775334	1115		Zfp512,	0.001	300.788	18.198	Up	0.020838	0.170695358	mmu-miR-6953-5p	1	3.074187921	0.263470558	-3.544491698	Down	1.67E-05	0.000165593	Nlrc4	1	1.016965596	1.591091224	0.670016554	Up	0.01829418	0.046380801
chr5:32203428|32208741	5314		U1,U6,U7,U12,U2,U3,SNORA17,7SK,5S_rRNA,Bre,	0.001	300.788	18.198	Up	0.020838	0.135880265	mmu-miR-188-5p	1	6.633773935	2.63470558	-1.332188094	Down	0.000472474	0.003637481	Nlrc4	1	1.016965596	1.591091224	0.670016554	Up	0.01829418	0.046380801
chr5:32203428|32208741	5314		U1,U6,U7,U12,U2,U3,SNORA17,7SK,5S_rRNA,Bre,	0.001	300.788	18.198	Up	0.020838	0.135880265	mmu-miR-6372	2	0.970796186	0.131735279	-2.881526685	Down	0.0356382	0.132400057	Nlrc4	1	1.016965596	1.591091224	0.670016554	Up	0.01829418	0.046380801
chr5:32203428|32208741	5314		U1,U6,U7,U12,U2,U3,SNORA17,7SK,5S_rRNA,Bre,	0.001	300.788	18.198	Up	0.020838	0.135880265	mmu-miR-669e-5p	1	1.779793007	0.263470558	-2.755995803	Down	0.00418236	0.024295709	Nlrc4	1	1.016965596	1.591091224	0.670016554	Up	0.01829418	0.046380801
chr5:32203428|32208741	5314		U1,U6,U7,U12,U2,U3,SNORA17,7SK,5S_rRNA,Bre,	0.001	300.788	18.198	Up	0.020838	0.135880265	mmu-miR-6907-5p	2	3.397786649	1.185617511	-1.518956606	Down	0.00599234	0.032267741	Nlrc4	1	1.016965596	1.591091224	0.670016554	Up	0.01829418	0.046380801
chr5:32203428|32208741	5314		U1,U6,U7,U12,U2,U3,SNORA17,7SK,5S_rRNA,Bre,	0.001	300.788	18.198	Up	0.020838	0.135880265	mmu-miR-6915-5p	1	8.73716567	4.874205323	-0.841998321	Down	0.0057456	0.03102624	Nlrc4	1	1.016965596	1.591091224	0.670016554	Up	0.01829418	0.046380801
chr5:32203428|32208741	5314		U1,U6,U7,U12,U2,U3,SNORA17,7SK,5S_rRNA,Bre,	0.001	300.788	18.198	Up	0.020838	0.135880265	mmu-miR-6917-5p	1	1.456194278	0.395205837	-1.881526685	Down	0.0398298	0.14325277	Nlrc4	2	1.016965596	1.591091224	0.670016554	Up	0.01829418	0.046380801
chr5:32203428|32208741	5314		U1,U6,U7,U12,U2,U3,SNORA17,7SK,5S_rRNA,Bre,	0.001	300.788	18.198	Up	0.020838	0.135880265	mmu-miR-6932-5p	2	9.222563763	1.712558627	-2.429014481	Down	4.03E-10	6.23E-09	Nlrc4	1	1.016965596	1.591091224	0.670016554	Up	0.01829418	0.046380801
chr5:32203428|32208741	5314		U1,U6,U7,U12,U2,U3,SNORA17,7SK,5S_rRNA,Bre,	0.001	300.788	18.198	Up	0.020838	0.135880265	mmu-miR-6953-5p	4	3.074187921	0.263470558	-3.544491698	Down	1.67E-05	0.000165593	Nlrc4	1	1.016965596	1.591091224	0.670016554	Up	0.01829418	0.046380801
chr5:32203428|32208741	5314		U1,U6,U7,U12,U2,U3,SNORA17,7SK,5S_rRNA,Bre,	0.001	300.788	18.198	Up	0.020838	0.135880265	mmu-miR-7009-5p	2	14.40014342	7.245440346	-0.990937902	Down	4.70E-05	0.000432934	Nlrc4	1	1.016965596	1.591091224	0.670016554	Up	0.01829418	0.046380801
chr5:32203428|32208741	5314		U1,U6,U7,U12,U2,U3,SNORA17,7SK,5S_rRNA,Bre,	0.001	300.788	18.198	Up	0.020838	0.135880265	mmu-miR-7023-5p	2	3.559586014	0.790411674	-2.171033303	Down	0.000328656	0.002614247	Nlrc4	1	1.016965596	1.591091224	0.670016554	Up	0.01829418	0.046380801
chr5:32203428|32208741	5314		U1,U6,U7,U12,U2,U3,SNORA17,7SK,5S_rRNA,Bre,	0.001	300.788	18.198	Up	0.020838	0.135880265	mmu-miR-7240-5p	1	45.62742072	15.80823348	-1.529224942	Down	1.55E-24	4.30E-23	Nlrc4	1	1.016965596	1.591091224	0.670016554	Up	0.01829418	0.046380801
chr5:32203428|32208741	5314		U1,U6,U7,U12,U2,U3,SNORA17,7SK,5S_rRNA,Bre,	0.001	300.788	18.198	Up	0.020838	0.135880265	mmu-miR-8096	1	1.456194278	0.131735279	-3.466489186	Down	0.00431824	0.024637101	Nlrc4	1	1.016965596	1.591091224	0.670016554	Up	0.01829418	0.046380801
chr5:36861922|36885946	2067		Tbc1d14,	422.253	1082.837	1.359	Up	0.0225632	0.145402383	mmu-miR-667-5p	1	53.71738893	25.82011469	-1.056893772	Down	1.04E-16	2.25E-15	Nlrc4	1	1.016965596	1.591091224	0.670016554	Up	0.01829418	0.046380801
chr5:36861922|36885946	2067		Tbc1d14,	422.253	1082.837	1.359	Up	0.0225632	0.145402383	mmu-miR-669e-5p	1	1.779793007	0.263470558	-2.755995803	Down	0.00418236	0.024295709	Nlrc4	1	1.016965596	1.591091224	0.670016554	Up	0.01829418	0.046380801
chr5:36861922|36885946	2067		Tbc1d14,	422.253	1082.837	1.359	Up	0.0225632	0.145402383	mmu-miR-6914-5p	1	2.426990464	0.922146953	-1.396099858	Down	0.0297642	0.115501966	Nlrc4	1	1.016965596	1.591091224	0.670016554	Up	0.01829418	0.046380801
chr5:36861922|36885946	2067		Tbc1d14,	422.253	1082.837	1.359	Up	0.0225632	0.145402383	mmu-miR-6953-5p	2	3.074187921	0.263470558	-3.544491698	Down	1.67E-05	0.000165593	Nlrc4	1	1.016965596	1.591091224	0.670016554	Up	0.01829418	0.046380801
chr5:36861922|36885946	2067		Tbc1d14,	422.253	1082.837	1.359	Up	0.0225632	0.145402383	mmu-miR-6981-5p	2	10.51695868	6.71849923	-0.646506656	Down	0.0160593	0.0715946	Nlrc4	1	1.016965596	1.591091224	0.670016554	Up	0.01829418	0.046380801
chr5:36861922|36885946	2067		Tbc1d14,	422.253	1082.837	1.359	Up	0.0225632	0.145402383	mmu-miR-7240-5p	1	45.62742072	15.80823348	-1.529224942	Down	1.55E-24	4.30E-23	Nlrc4	1	1.016965596	1.591091224	0.670016554	Up	0.01829418	0.046380801
chr5:36861922|36885946	2067		Tbc1d14,	422.253	1082.837	1.359	Up	0.0225632	0.145402383	mmu-miR-7663-3p	1	12.45855105	7.904116741	-0.65646013	Down	0.00790666	0.041412752	Nlrc4	1	1.016965596	1.591091224	0.670016554	Up	0.01829418	0.046380801
chr5:36861922|36885946	2067		Tbc1d14,	422.253	1082.837	1.359	Up	0.0225632	0.145402383	mmu-miR-7664-3p	2	71.02992091	1.053882232	-6.074641314	Down	5.25E-139	4.58E-137	Nlrc4	1	1.016965596	1.591091224	0.670016554	Up	0.01829418	0.046380801
chr5:38936913|38938330	1418		Wdr1,	0.001	421.103	18.684	Up	0.00455126	0.068124087	mmu-miR-184-5p	1	1.941592371	0.658676395	-1.559598591	Down	0.0356584	0.131456063	Nlrc4	1	1.016965596	1.591091224	0.670016554	Up	0.01829418	0.046380801
chr5:38936913|38938330	1418		Wdr1,	0.001	421.103	18.684	Up	0.00455126	0.068124087	mmu-miR-6915-5p	1	8.73716567	4.874205323	-0.841998321	Down	0.0057456	0.03102624	Nlrc4	1	1.016965596	1.591091224	0.670016554	Up	0.01829418	0.046380801
chr5:38936913|38938330	1418		Wdr1,	0.001	421.103	18.684	Up	0.00455126	0.068124087	mmu-miR-6917-5p	1	1.456194278	0.395205837	-1.881526685	Down	0.0398298	0.14325277	Nlrc4	2	1.016965596	1.591091224	0.670016554	Up	0.01829418	0.046380801
chr5:38936913|38938330	1418		Wdr1,	0.001	421.103	18.684	Up	0.00455126	0.068124087	mmu-miR-6932-5p	1	9.222563763	1.712558627	-2.429014481	Down	4.03E-10	6.23E-09	Nlrc4	1	1.016965596	1.591091224	0.670016554	Up	0.01829418	0.046380801
chr5:38936913|38938330	1418		Wdr1,	0.001	421.103	18.684	Up	0.00455126	0.068124087	mmu-miR-6953-5p	4	3.074187921	0.263470558	-3.544491698	Down	1.67E-05	0.000165593	Nlrc4	1	1.016965596	1.591091224	0.670016554	Up	0.01829418	0.046380801
chr5:38936913|38938330	1418		Wdr1,	0.001	421.103	18.684	Up	0.00455126	0.068124087	mmu-miR-6954-3p	2	3.235987285	1.185617511	-1.448567278	Down	0.00964688	0.048284775	Nlrc4	1	1.016965596	1.591091224	0.670016554	Up	0.01829418	0.046380801
chr5:38936913|38938330	1418		Wdr1,	0.001	421.103	18.684	Up	0.00455126	0.068124087	mmu-miR-6981-5p	1	10.51695868	6.71849923	-0.646506656	Down	0.0160593	0.0715946	Nlrc4	1	1.016965596	1.591091224	0.670016554	Up	0.01829418	0.046380801
chr5:38936913|38938330	1418		Wdr1,	0.001	421.103	18.684	Up	0.00455126	0.068124087	mmu-miR-7023-5p	1	3.559586014	0.790411674	-2.171033303	Down	0.000328656	0.002614247	Nlrc4	1	1.016965596	1.591091224	0.670016554	Up	0.01829418	0.046380801
chr5:51849423|51854566	374		Ppargc1a,	0.001	240.63	17.876	Up	0.044588	0.18609415	mmu-miR-6917-5p	1	1.456194278	0.395205837	-1.881526685	Down	0.0398298	0.14325277	Nlrc4	2	1.016965596	1.591091224	0.670016554	Up	0.01829418	0.046380801
chr5:51849423|51854566	374		Ppargc1a,	0.001	240.63	17.876	Up	0.044588	0.18609415	mmu-miR-6932-5p	1	9.222563763	1.712558627	-2.429014481	Down	4.03E-10	6.23E-09	Nlrc4	1	1.016965596	1.591091224	0.670016554	Up	0.01829418	0.046380801
chr5:66753957|66756359	275	mmu_circ_0001351	Apbb2,	369.471	1203.152	1.703	Up	0.0045118	0.079451109	mmu-miR-7009-5p	1	14.40014342	7.245440346	-0.990937902	Down	4.70E-05	0.000432934	Nlrc4	1	1.016965596	1.591091224	0.670016554	Up	0.01829418	0.046380801
chr5:73461122|73464160	791		Fryl,	0.001	240.63	17.876	Up	0.044588	0.225889668	mmu-miR-6372	1	0.970796186	0.131735279	-2.881526685	Down	0.0356382	0.132400057	Nlrc4	1	1.016965596	1.591091224	0.670016554	Up	0.01829418	0.046380801
chr5:73461122|73464160	791		Fryl,	0.001	240.63	17.876	Up	0.044588	0.225889668	mmu-miR-6380	1	7.442770756	4.742470044	-0.650201139	Down	0.04177	0.1482835	Nlrc4	1	1.016965596	1.591091224	0.670016554	Up	0.01829418	0.046380801
chr5:73461122|73464160	791		Fryl,	0.001	240.63	17.876	Up	0.044588	0.225889668	mmu-miR-6914-5p	1	2.426990464	0.922146953	-1.396099858	Down	0.0297642	0.115501966	Nlrc4	1	1.016965596	1.591091224	0.670016554	Up	0.01829418	0.046380801
chr5:73461122|73464160	791		Fryl,	0.001	240.63	17.876	Up	0.044588	0.225889668	mmu-miR-6981-5p	2	10.51695868	6.71849923	-0.646506656	Down	0.0160593	0.0715946	Nlrc4	1	1.016965596	1.591091224	0.670016554	Up	0.01829418	0.046380801
chr5:73461122|73464160	791		Fryl,	0.001	240.63	17.876	Up	0.044588	0.225889668	mmu-miR-7023-5p	3	3.559586014	0.790411674	-2.171033303	Down	0.000328656	0.002614247	Nlrc4	1	1.016965596	1.591091224	0.670016554	Up	0.01829418	0.046380801
chr5:73461122|73464160	791		Fryl,	0.001	240.63	17.876	Up	0.044588	0.225889668	mmu-miR-7663-3p	1	12.45855105	7.904116741	-0.65646013	Down	0.00790666	0.041412752	Nlrc4	1	1.016965596	1.591091224	0.670016554	Up	0.01829418	0.046380801
chr5:73902125|73913983	618		Dcun1d4,	0.001	240.63	17.876	Up	0.044588	0.208562903	mmu-miR-6915-5p	1	8.73716567	4.874205323	-0.841998321	Down	0.0057456	0.03102624	Nlrc4	1	1.016965596	1.591091224	0.670016554	Up	0.01829418	0.046380801
chr5:99669842|99672265	444	mmu_circ_0001367	Rasgef1b,	0.001	481.261	18.876	Up	0.00212702	0.044613228	mmu-miR-6981-5p	1	10.51695868	6.71849923	-0.646506656	Down	0.0160593	0.0715946	Nlrc4	1	1.016965596	1.591091224	0.670016554	Up	0.01829418	0.046380801
chr6:116083785|116088268	4484		Tmcc1,	0.001	360.946	18.461	Up	0.00973854	0.107976472	mmu-miR-667-5p	2	53.71738893	25.82011469	-1.056893772	Down	1.04E-16	2.25E-15	Nlrc4	1	1.016965596	1.591091224	0.670016554	Up	0.01829418	0.046380801
chr6:116083785|116088268	4484		Tmcc1,	0.001	360.946	18.461	Up	0.00973854	0.107976472	mmu-miR-6907-5p	1	3.397786649	1.185617511	-1.518956606	Down	0.00599234	0.032267741	Nlrc4	1	1.016965596	1.591091224	0.670016554	Up	0.01829418	0.046380801
chr6:116083785|116088268	4484		Tmcc1,	0.001	360.946	18.461	Up	0.00973854	0.107976472	mmu-miR-6914-5p	1	2.426990464	0.922146953	-1.396099858	Down	0.0297642	0.115501966	Nlrc4	1	1.016965596	1.591091224	0.670016554	Up	0.01829418	0.046380801
chr6:116083785|116088268	4484		Tmcc1,	0.001	360.946	18.461	Up	0.00973854	0.107976472	mmu-miR-6915-5p	2	8.73716567	4.874205323	-0.841998321	Down	0.0057456	0.03102624	Nlrc4	1	1.016965596	1.591091224	0.670016554	Up	0.01829418	0.046380801
chr6:116083785|116088268	4484		Tmcc1,	0.001	360.946	18.461	Up	0.00973854	0.107976472	mmu-miR-6932-5p	1	9.222563763	1.712558627	-2.429014481	Down	4.03E-10	6.23E-09	Nlrc4	1	1.016965596	1.591091224	0.670016554	Up	0.01829418	0.046380801
chr6:116083785|116088268	4484		Tmcc1,	0.001	360.946	18.461	Up	0.00973854	0.107976472	mmu-miR-6953-5p	1	3.074187921	0.263470558	-3.544491698	Down	1.67E-05	0.000165593	Nlrc4	1	1.016965596	1.591091224	0.670016554	Up	0.01829418	0.046380801
chr6:116083785|116088268	4484		Tmcc1,	0.001	360.946	18.461	Up	0.00973854	0.107976472	mmu-miR-6954-3p	1	3.235987285	1.185617511	-1.448567278	Down	0.00964688	0.048284775	Nlrc4	1	1.016965596	1.591091224	0.670016554	Up	0.01829418	0.046380801
chr6:116083785|116088268	4484		Tmcc1,	0.001	360.946	18.461	Up	0.00973854	0.107976472	mmu-miR-6981-5p	1	10.51695868	6.71849923	-0.646506656	Down	0.0160593	0.0715946	Nlrc4	1	1.016965596	1.591091224	0.670016554	Up	0.01829418	0.046380801
chr6:116083785|116088268	4484		Tmcc1,	0.001	360.946	18.461	Up	0.00973854	0.107976472	mmu-miR-7240-5p	3	45.62742072	15.80823348	-1.529224942	Down	1.55E-24	4.30E-23	Nlrc4	1	1.016965596	1.591091224	0.670016554	Up	0.01829418	0.046380801
chr6:116083785|116088268	4484		Tmcc1,	0.001	360.946	18.461	Up	0.00973854	0.107976472	mmu-miR-7663-3p	1	12.45855105	7.904116741	-0.65646013	Down	0.00790666	0.041412752	Nlrc4	1	1.016965596	1.591091224	0.670016554	Up	0.01829418	0.046380801
chr6:116083785|116088268	4484		Tmcc1,	0.001	360.946	18.461	Up	0.00973854	0.107976472	mmu-miR-7664-3p	2	71.02992091	1.053882232	-6.074641314	Down	5.25E-139	4.58E-137	Nlrc4	1	1.016965596	1.591091224	0.670016554	Up	0.01829418	0.046380801
chr6:116083785|116088268	4484		Tmcc1,	0.001	360.946	18.461	Up	0.00973854	0.107976472	mmu-miR-8096	1	1.456194278	0.131735279	-3.466489186	Down	0.00431824	0.024637101	Nlrc4	1	1.016965596	1.591091224	0.670016554	Up	0.01829418	0.046380801
chr6:119002619|119007533	4915	mmu_circ_0001511	Cacna1c,	0.001	240.63	17.876	Up	0.044588	0.19370486	mmu-miR-667-5p	2	53.71738893	25.82011469	-1.056893772	Down	1.04E-16	2.25E-15	Nlrc4	1	1.016965596	1.591091224	0.670016554	Up	0.01829418	0.046380801
chr6:119002619|119007533	4915	mmu_circ_0001511	Cacna1c,	0.001	240.63	17.876	Up	0.044588	0.19370486	mmu-miR-669e-5p	2	1.779793007	0.263470558	-2.755995803	Down	0.00418236	0.024295709	Nlrc4	1	1.016965596	1.591091224	0.670016554	Up	0.01829418	0.046380801
chr6:119002619|119007533	4915	mmu_circ_0001511	Cacna1c,	0.001	240.63	17.876	Up	0.044588	0.19370486	mmu-miR-6907-5p	2	3.397786649	1.185617511	-1.518956606	Down	0.00599234	0.032267741	Nlrc4	1	1.016965596	1.591091224	0.670016554	Up	0.01829418	0.046380801
chr6:119002619|119007533	4915	mmu_circ_0001511	Cacna1c,	0.001	240.63	17.876	Up	0.044588	0.19370486	mmu-miR-6914-5p	3	2.426990464	0.922146953	-1.396099858	Down	0.0297642	0.115501966	Nlrc4	1	1.016965596	1.591091224	0.670016554	Up	0.01829418	0.046380801
chr6:119002619|119007533	4915	mmu_circ_0001511	Cacna1c,	0.001	240.63	17.876	Up	0.044588	0.19370486	mmu-miR-6917-5p	2	1.456194278	0.395205837	-1.881526685	Down	0.0398298	0.14325277	Nlrc4	2	1.016965596	1.591091224	0.670016554	Up	0.01829418	0.046380801
chr6:119002619|119007533	4915	mmu_circ_0001511	Cacna1c,	0.001	240.63	17.876	Up	0.044588	0.19370486	mmu-miR-6953-5p	3	3.074187921	0.263470558	-3.544491698	Down	1.67E-05	0.000165593	Nlrc4	1	1.016965596	1.591091224	0.670016554	Up	0.01829418	0.046380801
chr6:119002619|119007533	4915	mmu_circ_0001511	Cacna1c,	0.001	240.63	17.876	Up	0.044588	0.19370486	mmu-miR-6954-3p	2	3.235987285	1.185617511	-1.448567278	Down	0.00964688	0.048284775	Nlrc4	1	1.016965596	1.591091224	0.670016554	Up	0.01829418	0.046380801
chr6:119002619|119007533	4915	mmu_circ_0001511	Cacna1c,	0.001	240.63	17.876	Up	0.044588	0.19370486	mmu-miR-6981-5p	3	10.51695868	6.71849923	-0.646506656	Down	0.0160593	0.0715946	Nlrc4	1	1.016965596	1.591091224	0.670016554	Up	0.01829418	0.046380801
chr6:119002619|119007533	4915	mmu_circ_0001511	Cacna1c,	0.001	240.63	17.876	Up	0.044588	0.19370486	mmu-miR-7009-5p	2	14.40014342	7.245440346	-0.990937902	Down	4.70E-05	0.000432934	Nlrc4	1	1.016965596	1.591091224	0.670016554	Up	0.01829418	0.046380801
chr6:119002619|119007533	4915	mmu_circ_0001511	Cacna1c,	0.001	240.63	17.876	Up	0.044588	0.19370486	mmu-miR-7023-5p	2	3.559586014	0.790411674	-2.171033303	Down	0.000328656	0.002614247	Nlrc4	1	1.016965596	1.591091224	0.670016554	Up	0.01829418	0.046380801
chr6:119002619|119007533	4915	mmu_circ_0001511	Cacna1c,	0.001	240.63	17.876	Up	0.044588	0.19370486	mmu-miR-712-3p	1	3.074187921	0.263470558	-3.544491698	Down	1.67E-05	0.000166455	Nlrc4	1	1.016965596	1.591091224	0.670016554	Up	0.01829418	0.046380801
chr6:119002619|119007533	4915	mmu_circ_0001511	Cacna1c,	0.001	240.63	17.876	Up	0.044588	0.19370486	mmu-miR-7663-3p	2	12.45855105	7.904116741	-0.65646013	Down	0.00790666	0.041412752	Nlrc4	1	1.016965596	1.591091224	0.670016554	Up	0.01829418	0.046380801
chr6:119002619|119007533	4915	mmu_circ_0001511	Cacna1c,	0.001	240.63	17.876	Up	0.044588	0.19370486	mmu-miR-7664-3p	1	71.02992091	1.053882232	-6.074641314	Down	5.25E-139	4.58E-137	Nlrc4	1	1.016965596	1.591091224	0.670016554	Up	0.01829418	0.046380801
chr6:11936342|11947194	1247		Phf14,	0.001	240.63	17.876	Up	0.044588	0.22485189	mmu-miR-184-5p	1	1.941592371	0.658676395	-1.559598591	Down	0.0356584	0.131456063	Nlrc4	1	1.016965596	1.591091224	0.670016554	Up	0.01829418	0.046380801
chr6:11936342|11947194	1247		Phf14,	0.001	240.63	17.876	Up	0.044588	0.22485189	mmu-miR-188-5p	1	6.633773935	2.63470558	-1.332188094	Down	0.000472474	0.003637481	Nlrc4	1	1.016965596	1.591091224	0.670016554	Up	0.01829418	0.046380801
chr6:11936342|11947194	1247		Phf14,	0.001	240.63	17.876	Up	0.044588	0.22485189	mmu-miR-6981-5p	1	10.51695868	6.71849923	-0.646506656	Down	0.0160593	0.0715946	Nlrc4	1	1.016965596	1.591091224	0.670016554	Up	0.01829418	0.046380801
chr6:11936342|11947194	1247		Phf14,	0.001	240.63	17.876	Up	0.044588	0.22485189	mmu-miR-7009-5p	1	14.40014342	7.245440346	-0.990937902	Down	4.70E-05	0.000432934	Nlrc4	1	1.016965596	1.591091224	0.670016554	Up	0.01829418	0.046380801
chr6:11936342|11947194	1247		Phf14,	0.001	240.63	17.876	Up	0.044588	0.22485189	mmu-miR-8096	1	1.456194278	0.131735279	-3.466489186	Down	0.00431824	0.024637101	Nlrc4	1	1.016965596	1.591091224	0.670016554	Up	0.01829418	0.046380801
chr6:119644589|119723919	1379	mmu_circ_0001514	Erc1,	0.001	360.946	18.461	Up	0.00973854	0.114942696	mmu-miR-6932-5p	1	9.222563763	1.712558627	-2.429014481	Down	4.03E-10	6.23E-09	Nlrc4	1	1.016965596	1.591091224	0.670016554	Up	0.01829418	0.046380801
chr6:119644589|119723919	1379	mmu_circ_0001514	Erc1,	0.001	360.946	18.461	Up	0.00973854	0.114942696	mmu-miR-6981-5p	1	10.51695868	6.71849923	-0.646506656	Down	0.0160593	0.0715946	Nlrc4	1	1.016965596	1.591091224	0.670016554	Up	0.01829418	0.046380801
chr6:119644589|119723919	1379	mmu_circ_0001514	Erc1,	0.001	360.946	18.461	Up	0.00973854	0.114942696	mmu-miR-7009-5p	1	14.40014342	7.245440346	-0.990937902	Down	4.70E-05	0.000432934	Nlrc4	1	1.016965596	1.591091224	0.670016554	Up	0.01829418	0.046380801
chr6:119644589|119723919	1379	mmu_circ_0001514	Erc1,	0.001	360.946	18.461	Up	0.00973854	0.114942696	mmu-miR-712-3p	1	3.074187921	0.263470558	-3.544491698	Down	1.67E-05	0.000166455	Nlrc4	1	1.016965596	1.591091224	0.670016554	Up	0.01829418	0.046380801
chr6:119644589|119723919	1379	mmu_circ_0001514	Erc1,	0.001	360.946	18.461	Up	0.00973854	0.114942696	mmu-miR-7664-3p	1	71.02992091	1.053882232	-6.074641314	Down	5.25E-139	4.58E-137	Nlrc4	1	1.016965596	1.591091224	0.670016554	Up	0.01829418	0.046380801
chr6:119900517|119910742	1044		Wnk1,	0.001	240.63	17.876	Up	0.044588	0.21005477	mmu-miR-667-5p	1	53.71738893	25.82011469	-1.056893772	Down	1.04E-16	2.25E-15	Nlrc4	1	1.016965596	1.591091224	0.670016554	Up	0.01829418	0.046380801
chr6:119900517|119910742	1044		Wnk1,	0.001	240.63	17.876	Up	0.044588	0.21005477	mmu-miR-6914-5p	1	2.426990464	0.922146953	-1.396099858	Down	0.0297642	0.115501966	Nlrc4	1	1.016965596	1.591091224	0.670016554	Up	0.01829418	0.046380801
chr6:119900517|119910742	1044		Wnk1,	0.001	240.63	17.876	Up	0.044588	0.21005477	mmu-miR-6917-5p	2	1.456194278	0.395205837	-1.881526685	Down	0.0398298	0.14325277	Nlrc4	2	1.016965596	1.591091224	0.670016554	Up	0.01829418	0.046380801
chr6:119900517|119910742	1044		Wnk1,	0.001	240.63	17.876	Up	0.044588	0.21005477	mmu-miR-6932-5p	1	9.222563763	1.712558627	-2.429014481	Down	4.03E-10	6.23E-09	Nlrc4	1	1.016965596	1.591091224	0.670016554	Up	0.01829418	0.046380801
chr6:119900517|119910742	1044		Wnk1,	0.001	240.63	17.876	Up	0.044588	0.21005477	mmu-miR-6953-5p	1	3.074187921	0.263470558	-3.544491698	Down	1.67E-05	0.000165593	Nlrc4	1	1.016965596	1.591091224	0.670016554	Up	0.01829418	0.046380801
chr6:119900517|119910742	1044		Wnk1,	0.001	240.63	17.876	Up	0.044588	0.21005477	mmu-miR-6981-5p	1	10.51695868	6.71849923	-0.646506656	Down	0.0160593	0.0715946	Nlrc4	1	1.016965596	1.591091224	0.670016554	Up	0.01829418	0.046380801
chr6:119900517|119910742	1044		Wnk1,	0.001	240.63	17.876	Up	0.044588	0.21005477	mmu-miR-7023-5p	1	3.559586014	0.790411674	-2.171033303	Down	0.000328656	0.002614247	Nlrc4	1	1.016965596	1.591091224	0.670016554	Up	0.01829418	0.046380801
chr6:127418050|127428147	4265		Parp11,	0.001	541.419	19.046	Up	0.000994048	0.034823405	mmu-miR-184-5p	1	1.941592371	0.658676395	-1.559598591	Down	0.0356584	0.131456063	Nlrc4	1	1.016965596	1.591091224	0.670016554	Up	0.01829418	0.046380801
chr6:127418050|127428147	4265		Parp11,	0.001	541.419	19.046	Up	0.000994048	0.034823405	mmu-miR-188-5p	1	6.633773935	2.63470558	-1.332188094	Down	0.000472474	0.003637481	Nlrc4	1	1.016965596	1.591091224	0.670016554	Up	0.01829418	0.046380801
chr6:127418050|127428147	4265		Parp11,	0.001	541.419	19.046	Up	0.000994048	0.034823405	mmu-miR-667-5p	3	53.71738893	25.82011469	-1.056893772	Down	1.04E-16	2.25E-15	Nlrc4	1	1.016965596	1.591091224	0.670016554	Up	0.01829418	0.046380801
chr6:127418050|127428147	4265		Parp11,	0.001	541.419	19.046	Up	0.000994048	0.034823405	mmu-miR-669e-5p	1	1.779793007	0.263470558	-2.755995803	Down	0.00418236	0.024295709	Nlrc4	1	1.016965596	1.591091224	0.670016554	Up	0.01829418	0.046380801
chr6:127418050|127428147	4265		Parp11,	0.001	541.419	19.046	Up	0.000994048	0.034823405	mmu-miR-6907-5p	1	3.397786649	1.185617511	-1.518956606	Down	0.00599234	0.032267741	Nlrc4	1	1.016965596	1.591091224	0.670016554	Up	0.01829418	0.046380801
chr6:127418050|127428147	4265		Parp11,	0.001	541.419	19.046	Up	0.000994048	0.034823405	mmu-miR-6914-5p	2	2.426990464	0.922146953	-1.396099858	Down	0.0297642	0.115501966	Nlrc4	1	1.016965596	1.591091224	0.670016554	Up	0.01829418	0.046380801
chr6:127418050|127428147	4265		Parp11,	0.001	541.419	19.046	Up	0.000994048	0.034823405	mmu-miR-6917-5p	1	1.456194278	0.395205837	-1.881526685	Down	0.0398298	0.14325277	Nlrc4	2	1.016965596	1.591091224	0.670016554	Up	0.01829418	0.046380801
chr6:127418050|127428147	4265		Parp11,	0.001	541.419	19.046	Up	0.000994048	0.034823405	mmu-miR-6953-5p	3	3.074187921	0.263470558	-3.544491698	Down	1.67E-05	0.000165593	Nlrc4	1	1.016965596	1.591091224	0.670016554	Up	0.01829418	0.046380801
chr6:127418050|127428147	4265		Parp11,	0.001	541.419	19.046	Up	0.000994048	0.034823405	mmu-miR-7240-5p	1	45.62742072	15.80823348	-1.529224942	Down	1.55E-24	4.30E-23	Nlrc4	1	1.016965596	1.591091224	0.670016554	Up	0.01829418	0.046380801
chr6:140534830|140538276	443		Plekha5,	0.001	300.788	18.198	Up	0.020838	0.15282747	mmu-miR-667-5p	1	53.71738893	25.82011469	-1.056893772	Down	1.04E-16	2.25E-15	Nlrc4	1	1.016965596	1.591091224	0.670016554	Up	0.01829418	0.046380801
chr6:142816374|142825277	203		St8sia1,	0.001	481.261	18.876	Up	0.00212702	0.041941778	mmu-miR-6914-5p	1	2.426990464	0.922146953	-1.396099858	Down	0.0297642	0.115501966	Nlrc4	1	1.016965596	1.591091224	0.670016554	Up	0.01829418	0.046380801
chr6:142816374|142825277	203		St8sia1,	0.001	481.261	18.876	Up	0.00212702	0.041941778	mmu-miR-6917-5p	1	1.456194278	0.395205837	-1.881526685	Down	0.0398298	0.14325277	Nlrc4	2	1.016965596	1.591091224	0.670016554	Up	0.01829418	0.046380801
chr6:149460214|149462412	1521		Bicd1,	0.001	240.63	17.876	Up	0.044588	0.229419194	mmu-miR-184-5p	1	1.941592371	0.658676395	-1.559598591	Down	0.0356584	0.131456063	Nlrc4	1	1.016965596	1.591091224	0.670016554	Up	0.01829418	0.046380801
chr6:149460214|149462412	1521		Bicd1,	0.001	240.63	17.876	Up	0.044588	0.229419194	mmu-miR-667-5p	2	53.71738893	25.82011469	-1.056893772	Down	1.04E-16	2.25E-15	Nlrc4	1	1.016965596	1.591091224	0.670016554	Up	0.01829418	0.046380801
chr6:149460214|149462412	1521		Bicd1,	0.001	240.63	17.876	Up	0.044588	0.229419194	mmu-miR-6907-5p	1	3.397786649	1.185617511	-1.518956606	Down	0.00599234	0.032267741	Nlrc4	1	1.016965596	1.591091224	0.670016554	Up	0.01829418	0.046380801
chr6:149460214|149462412	1521		Bicd1,	0.001	240.63	17.876	Up	0.044588	0.229419194	mmu-miR-6914-5p	1	2.426990464	0.922146953	-1.396099858	Down	0.0297642	0.115501966	Nlrc4	1	1.016965596	1.591091224	0.670016554	Up	0.01829418	0.046380801
chr6:149460214|149462412	1521		Bicd1,	0.001	240.63	17.876	Up	0.044588	0.229419194	mmu-miR-6915-5p	1	8.73716567	4.874205323	-0.841998321	Down	0.0057456	0.03102624	Nlrc4	1	1.016965596	1.591091224	0.670016554	Up	0.01829418	0.046380801
chr6:3334910|3355055	5930		n/a	0.001	360.946	18.461	Up	0.00973854	0.096885233	mmu-miR-184-5p	2	1.941592371	0.658676395	-1.559598591	Down	0.0356584	0.131456063	Nlrc4	1	1.016965596	1.591091224	0.670016554	Up	0.01829418	0.046380801
chr6:3334910|3355055	5930		n/a	0.001	360.946	18.461	Up	0.00973854	0.096885233	mmu-miR-188-5p	1	6.633773935	2.63470558	-1.332188094	Down	0.000472474	0.003637481	Nlrc4	1	1.016965596	1.591091224	0.670016554	Up	0.01829418	0.046380801
chr6:3334910|3355055	5930		n/a	0.001	360.946	18.461	Up	0.00973854	0.096885233	mmu-miR-6372	1	0.970796186	0.131735279	-2.881526685	Down	0.0356382	0.132400057	Nlrc4	1	1.016965596	1.591091224	0.670016554	Up	0.01829418	0.046380801
chr6:3334910|3355055	5930		n/a	0.001	360.946	18.461	Up	0.00973854	0.096885233	mmu-miR-667-5p	3	53.71738893	25.82011469	-1.056893772	Down	1.04E-16	2.25E-15	Nlrc4	1	1.016965596	1.591091224	0.670016554	Up	0.01829418	0.046380801
chr6:3334910|3355055	5930		n/a	0.001	360.946	18.461	Up	0.00973854	0.096885233	mmu-miR-669e-5p	1	1.779793007	0.263470558	-2.755995803	Down	0.00418236	0.024295709	Nlrc4	1	1.016965596	1.591091224	0.670016554	Up	0.01829418	0.046380801
chr6:3334910|3355055	5930		n/a	0.001	360.946	18.461	Up	0.00973854	0.096885233	mmu-miR-675-5p	1	7.442770756	3.688587812	-1.012771219	Down	0.00292198	0.018011047	Nlrc4	1	1.016965596	1.591091224	0.670016554	Up	0.01829418	0.046380801
chr6:3334910|3355055	5930		n/a	0.001	360.946	18.461	Up	0.00973854	0.096885233	mmu-miR-6907-5p	1	3.397786649	1.185617511	-1.518956606	Down	0.00599234	0.032267741	Nlrc4	1	1.016965596	1.591091224	0.670016554	Up	0.01829418	0.046380801
chr6:3334910|3355055	5930		n/a	0.001	360.946	18.461	Up	0.00973854	0.096885233	mmu-miR-6914-5p	2	2.426990464	0.922146953	-1.396099858	Down	0.0297642	0.115501966	Nlrc4	1	1.016965596	1.591091224	0.670016554	Up	0.01829418	0.046380801
chr6:3334910|3355055	5930		n/a	0.001	360.946	18.461	Up	0.00973854	0.096885233	mmu-miR-6915-5p	2	8.73716567	4.874205323	-0.841998321	Down	0.0057456	0.03102624	Nlrc4	1	1.016965596	1.591091224	0.670016554	Up	0.01829418	0.046380801
chr6:3334910|3355055	5930		n/a	0.001	360.946	18.461	Up	0.00973854	0.096885233	mmu-miR-6932-5p	1	9.222563763	1.712558627	-2.429014481	Down	4.03E-10	6.23E-09	Nlrc4	1	1.016965596	1.591091224	0.670016554	Up	0.01829418	0.046380801
chr6:3334910|3355055	5930		n/a	0.001	360.946	18.461	Up	0.00973854	0.096885233	mmu-miR-6953-5p	4	3.074187921	0.263470558	-3.544491698	Down	1.67E-05	0.000165593	Nlrc4	1	1.016965596	1.591091224	0.670016554	Up	0.01829418	0.046380801
chr6:3334910|3355055	5930		n/a	0.001	360.946	18.461	Up	0.00973854	0.096885233	mmu-miR-6954-3p	1	3.235987285	1.185617511	-1.448567278	Down	0.00964688	0.048284775	Nlrc4	1	1.016965596	1.591091224	0.670016554	Up	0.01829418	0.046380801
chr6:3334910|3355055	5930		n/a	0.001	360.946	18.461	Up	0.00973854	0.096885233	mmu-miR-6981-5p	2	10.51695868	6.71849923	-0.646506656	Down	0.0160593	0.0715946	Nlrc4	1	1.016965596	1.591091224	0.670016554	Up	0.01829418	0.046380801
chr6:3334910|3355055	5930		n/a	0.001	360.946	18.461	Up	0.00973854	0.096885233	mmu-miR-7023-5p	2	3.559586014	0.790411674	-2.171033303	Down	0.000328656	0.002614247	Nlrc4	1	1.016965596	1.591091224	0.670016554	Up	0.01829418	0.046380801
chr6:3334910|3355055	5930		n/a	0.001	360.946	18.461	Up	0.00973854	0.096885233	mmu-miR-7240-5p	1	45.62742072	15.80823348	-1.529224942	Down	1.55E-24	4.30E-23	Nlrc4	1	1.016965596	1.591091224	0.670016554	Up	0.01829418	0.046380801
chr6:33378901|33392039	307		7SK,U1,SNORA3,U6,U7,SNORA17,5S_rRNA,Exoc4,	0.001	240.63	17.876	Up	0.044588	0.18633031	mmu-miR-6914-5p	1	2.426990464	0.922146953	-1.396099858	Down	0.0297642	0.115501966	Nlrc4	1	1.016965596	1.591091224	0.670016554	Up	0.01829418	0.046380801
chr6:35027981|35030226	464		Cnot4,	0.001	661.734	19.336	Up	0.000217112	0.010513968	mmu-miR-6380	1	7.442770756	4.742470044	-0.650201139	Down	0.04177	0.1482835	Nlrc4	1	1.016965596	1.591091224	0.670016554	Up	0.01829418	0.046380801
chr6:35027981|35030226	464		Cnot4,	0.001	661.734	19.336	Up	0.000217112	0.010513968	mmu-miR-6914-5p	1	2.426990464	0.922146953	-1.396099858	Down	0.0297642	0.115501966	Nlrc4	1	1.016965596	1.591091224	0.670016554	Up	0.01829418	0.046380801
chr6:39314502|39317045	267		Slc37a3,	0.001	240.63	17.876	Up	0.044588	0.205354243	mmu-miR-667-5p	1	53.71738893	25.82011469	-1.056893772	Down	1.04E-16	2.25E-15	Nlrc4	1	1.016965596	1.591091224	0.670016554	Up	0.01829418	0.046380801
chr6:39314502|39317045	267		Slc37a3,	0.001	240.63	17.876	Up	0.044588	0.205354243	mmu-miR-6981-5p	1	10.51695868	6.71849923	-0.646506656	Down	0.0160593	0.0715946	Nlrc4	1	1.016965596	1.591091224	0.670016554	Up	0.01829418	0.046380801
chr6:39314502|39317045	267		Slc37a3,	0.001	240.63	17.876	Up	0.044588	0.205354243	mmu-miR-7009-5p	1	14.40014342	7.245440346	-0.990937902	Down	4.70E-05	0.000432934	Nlrc4	1	1.016965596	1.591091224	0.670016554	Up	0.01829418	0.046380801
chr6:42469200|42470999	1800		7SK,U1,SNORA3,U6,U7,SNORA17,5S_rRNA,snoU13,	0.001	240.63	17.876	Up	0.044588	0.21849447	mmu-miR-188-5p	1	6.633773935	2.63470558	-1.332188094	Down	0.000472474	0.003637481	Nlrc4	1	1.016965596	1.591091224	0.670016554	Up	0.01829418	0.046380801
chr6:42469200|42470999	1800		7SK,U1,SNORA3,U6,U7,SNORA17,5S_rRNA,snoU13,	0.001	240.63	17.876	Up	0.044588	0.21849447	mmu-miR-6372	2	0.970796186	0.131735279	-2.881526685	Down	0.0356382	0.132400057	Nlrc4	1	1.016965596	1.591091224	0.670016554	Up	0.01829418	0.046380801
chr6:42469200|42470999	1800		7SK,U1,SNORA3,U6,U7,SNORA17,5S_rRNA,snoU13,	0.001	240.63	17.876	Up	0.044588	0.21849447	mmu-miR-6380	1	7.442770756	4.742470044	-0.650201139	Down	0.04177	0.1482835	Nlrc4	1	1.016965596	1.591091224	0.670016554	Up	0.01829418	0.046380801
chr6:42469200|42470999	1800		7SK,U1,SNORA3,U6,U7,SNORA17,5S_rRNA,snoU13,	0.001	240.63	17.876	Up	0.044588	0.21849447	mmu-miR-667-5p	1	53.71738893	25.82011469	-1.056893772	Down	1.04E-16	2.25E-15	Nlrc4	1	1.016965596	1.591091224	0.670016554	Up	0.01829418	0.046380801
chr6:42469200|42470999	1800		7SK,U1,SNORA3,U6,U7,SNORA17,5S_rRNA,snoU13,	0.001	240.63	17.876	Up	0.044588	0.21849447	mmu-miR-6907-5p	1	3.397786649	1.185617511	-1.518956606	Down	0.00599234	0.032267741	Nlrc4	1	1.016965596	1.591091224	0.670016554	Up	0.01829418	0.046380801
chr6:42469200|42470999	1800		7SK,U1,SNORA3,U6,U7,SNORA17,5S_rRNA,snoU13,	0.001	240.63	17.876	Up	0.044588	0.21849447	mmu-miR-6914-5p	3	2.426990464	0.922146953	-1.396099858	Down	0.0297642	0.115501966	Nlrc4	1	1.016965596	1.591091224	0.670016554	Up	0.01829418	0.046380801
chr6:42469200|42470999	1800		7SK,U1,SNORA3,U6,U7,SNORA17,5S_rRNA,snoU13,	0.001	240.63	17.876	Up	0.044588	0.21849447	mmu-miR-6915-5p	1	8.73716567	4.874205323	-0.841998321	Down	0.0057456	0.03102624	Nlrc4	1	1.016965596	1.591091224	0.670016554	Up	0.01829418	0.046380801
chr6:42469200|42470999	1800		7SK,U1,SNORA3,U6,U7,SNORA17,5S_rRNA,snoU13,	0.001	240.63	17.876	Up	0.044588	0.21849447	mmu-miR-6917-5p	1	1.456194278	0.395205837	-1.881526685	Down	0.0398298	0.14325277	Nlrc4	2	1.016965596	1.591091224	0.670016554	Up	0.01829418	0.046380801
chr6:42469200|42470999	1800		7SK,U1,SNORA3,U6,U7,SNORA17,5S_rRNA,snoU13,	0.001	240.63	17.876	Up	0.044588	0.21849447	mmu-miR-6954-3p	1	3.235987285	1.185617511	-1.448567278	Down	0.00964688	0.048284775	Nlrc4	1	1.016965596	1.591091224	0.670016554	Up	0.01829418	0.046380801
chr6:42469200|42470999	1800		7SK,U1,SNORA3,U6,U7,SNORA17,5S_rRNA,snoU13,	0.001	240.63	17.876	Up	0.044588	0.21849447	mmu-miR-6981-5p	1	10.51695868	6.71849923	-0.646506656	Down	0.0160593	0.0715946	Nlrc4	1	1.016965596	1.591091224	0.670016554	Up	0.01829418	0.046380801
chr6:42469200|42470999	1800		7SK,U1,SNORA3,U6,U7,SNORA17,5S_rRNA,snoU13,	0.001	240.63	17.876	Up	0.044588	0.21849447	mmu-miR-7663-3p	1	12.45855105	7.904116741	-0.65646013	Down	0.00790666	0.041412752	Nlrc4	1	1.016965596	1.591091224	0.670016554	Up	0.01829418	0.046380801
chr6:4995936|5027615	570		Ppp1r9a,	0.001	300.788	18.198	Up	0.020838	0.169013631	mmu-miR-6372	2	0.970796186	0.131735279	-2.881526685	Down	0.0356382	0.132400057	Nlrc4	1	1.016965596	1.591091224	0.670016554	Up	0.01829418	0.046380801
chr6:4995936|5027615	570		Ppp1r9a,	0.001	300.788	18.198	Up	0.020838	0.169013631	mmu-miR-675-5p	1	7.442770756	3.688587812	-1.012771219	Down	0.00292198	0.018011047	Nlrc4	1	1.016965596	1.591091224	0.670016554	Up	0.01829418	0.046380801
chr6:50093718|50113648	931	mmu_circ_0001473	Mpp6,	0.001	601.576	19.198	Up	0.000464564	0.019364674	mmu-miR-667-5p	1	53.71738893	25.82011469	-1.056893772	Down	1.04E-16	2.25E-15	Nlrc4	1	1.016965596	1.591091224	0.670016554	Up	0.01829418	0.046380801
chr6:50093718|50113648	931	mmu_circ_0001473	Mpp6,	0.001	601.576	19.198	Up	0.000464564	0.019364674	mmu-miR-6917-5p	1	1.456194278	0.395205837	-1.881526685	Down	0.0398298	0.14325277	Nlrc4	2	1.016965596	1.591091224	0.670016554	Up	0.01829418	0.046380801
chr6:50093718|50113648	931	mmu_circ_0001473	Mpp6,	0.001	601.576	19.198	Up	0.000464564	0.019364674	mmu-miR-6932-5p	1	9.222563763	1.712558627	-2.429014481	Down	4.03E-10	6.23E-09	Nlrc4	1	1.016965596	1.591091224	0.670016554	Up	0.01829418	0.046380801
chr2:113203993|113205986	1994	mmu_circ_0001055	Fmn1,	369.471	1082.837	1.551	Up	0.011861	0.11589992	mmu-miR-6907-5p	2	3.397786649	1.185617511	-1.518956606	Down	0.00599234	0.032267741	Nlrc4	1	1.016965596	1.591091224	0.670016554	Up	0.01829418	0.046380801
chr6:57414064|57445653	5895		7SK,U1,SNORA3,U6,U7,SNORA17,5S_rRNA,snoU13,Y_RNA,	0.001	300.788	18.198	Up	0.020838	0.139754652	mmu-miR-188-5p	1	6.633773935	2.63470558	-1.332188094	Down	0.000472474	0.003637481	Nlrc4	1	1.016965596	1.591091224	0.670016554	Up	0.01829418	0.046380801
chr6:57414064|57445653	5895		7SK,U1,SNORA3,U6,U7,SNORA17,5S_rRNA,snoU13,Y_RNA,	0.001	300.788	18.198	Up	0.020838	0.139754652	mmu-miR-6372	4	0.970796186	0.131735279	-2.881526685	Down	0.0356382	0.132400057	Nlrc4	1	1.016965596	1.591091224	0.670016554	Up	0.01829418	0.046380801
chr6:57414064|57445653	5895		7SK,U1,SNORA3,U6,U7,SNORA17,5S_rRNA,snoU13,Y_RNA,	0.001	300.788	18.198	Up	0.020838	0.139754652	mmu-miR-667-5p	1	53.71738893	25.82011469	-1.056893772	Down	1.04E-16	2.25E-15	Nlrc4	1	1.016965596	1.591091224	0.670016554	Up	0.01829418	0.046380801
chr6:57414064|57445653	5895		7SK,U1,SNORA3,U6,U7,SNORA17,5S_rRNA,snoU13,Y_RNA,	0.001	300.788	18.198	Up	0.020838	0.139754652	mmu-miR-669e-5p	1	1.779793007	0.263470558	-2.755995803	Down	0.00418236	0.024295709	Nlrc4	1	1.016965596	1.591091224	0.670016554	Up	0.01829418	0.046380801
chr6:57414064|57445653	5895		7SK,U1,SNORA3,U6,U7,SNORA17,5S_rRNA,snoU13,Y_RNA,	0.001	300.788	18.198	Up	0.020838	0.139754652	mmu-miR-675-5p	1	7.442770756	3.688587812	-1.012771219	Down	0.00292198	0.018011047	Nlrc4	1	1.016965596	1.591091224	0.670016554	Up	0.01829418	0.046380801
chr6:57414064|57445653	5895		7SK,U1,SNORA3,U6,U7,SNORA17,5S_rRNA,snoU13,Y_RNA,	0.001	300.788	18.198	Up	0.020838	0.139754652	mmu-miR-6907-5p	3	3.397786649	1.185617511	-1.518956606	Down	0.00599234	0.032267741	Nlrc4	1	1.016965596	1.591091224	0.670016554	Up	0.01829418	0.046380801
chr6:57414064|57445653	5895		7SK,U1,SNORA3,U6,U7,SNORA17,5S_rRNA,snoU13,Y_RNA,	0.001	300.788	18.198	Up	0.020838	0.139754652	mmu-miR-6914-5p	1	2.426990464	0.922146953	-1.396099858	Down	0.0297642	0.115501966	Nlrc4	1	1.016965596	1.591091224	0.670016554	Up	0.01829418	0.046380801
chr6:57414064|57445653	5895		7SK,U1,SNORA3,U6,U7,SNORA17,5S_rRNA,snoU13,Y_RNA,	0.001	300.788	18.198	Up	0.020838	0.139754652	mmu-miR-6917-5p	5	1.456194278	0.395205837	-1.881526685	Down	0.0398298	0.14325277	Nlrc4	2	1.016965596	1.591091224	0.670016554	Up	0.01829418	0.046380801
chr6:57414064|57445653	5895		7SK,U1,SNORA3,U6,U7,SNORA17,5S_rRNA,snoU13,Y_RNA,	0.001	300.788	18.198	Up	0.020838	0.139754652	mmu-miR-6953-5p	17	3.074187921	0.263470558	-3.544491698	Down	1.67E-05	0.000165593	Nlrc4	1	1.016965596	1.591091224	0.670016554	Up	0.01829418	0.046380801
chr6:57414064|57445653	5895		7SK,U1,SNORA3,U6,U7,SNORA17,5S_rRNA,snoU13,Y_RNA,	0.001	300.788	18.198	Up	0.020838	0.139754652	mmu-miR-6981-5p	2	10.51695868	6.71849923	-0.646506656	Down	0.0160593	0.0715946	Nlrc4	1	1.016965596	1.591091224	0.670016554	Up	0.01829418	0.046380801
chr6:57414064|57445653	5895		7SK,U1,SNORA3,U6,U7,SNORA17,5S_rRNA,snoU13,Y_RNA,	0.001	300.788	18.198	Up	0.020838	0.139754652	mmu-miR-7009-5p	1	14.40014342	7.245440346	-0.990937902	Down	4.70E-05	0.000432934	Nlrc4	1	1.016965596	1.591091224	0.670016554	Up	0.01829418	0.046380801
chr6:57414064|57445653	5895		7SK,U1,SNORA3,U6,U7,SNORA17,5S_rRNA,snoU13,Y_RNA,	0.001	300.788	18.198	Up	0.020838	0.139754652	mmu-miR-7023-5p	24	3.559586014	0.790411674	-2.171033303	Down	0.000328656	0.002614247	Nlrc4	1	1.016965596	1.591091224	0.670016554	Up	0.01829418	0.046380801
chr6:57414064|57445653	5895		7SK,U1,SNORA3,U6,U7,SNORA17,5S_rRNA,snoU13,Y_RNA,	0.001	300.788	18.198	Up	0.020838	0.139754652	mmu-miR-7663-3p	2	12.45855105	7.904116741	-0.65646013	Down	0.00790666	0.041412752	Nlrc4	1	1.016965596	1.591091224	0.670016554	Up	0.01829418	0.046380801
chr6:61260808|61263829	1541	mmu_circ_0001477	Fam190a,	0.001	240.63	17.876	Up	0.044588	0.183306222	mmu-miR-6372	1	0.970796186	0.131735279	-2.881526685	Down	0.0356382	0.132400057	Nlrc4	1	1.016965596	1.591091224	0.670016554	Up	0.01829418	0.046380801
chr4:128855485|128860961	1083	mmu_circ_0001264	S100pbp,	0.001	360.946	18.461	Up	0.00973854	0.099284868	mmu-miR-6981-5p	2	10.51695868	6.71849923	-0.646506656	Down	0.0160593	0.0715946	Nlrc4	1	1.016965596	1.591091224	0.670016554	Up	0.01829418	0.046380801
chr6:61260808|61263829	1541	mmu_circ_0001477	Fam190a,	0.001	240.63	17.876	Up	0.044588	0.183306222	mmu-miR-669e-5p	1	1.779793007	0.263470558	-2.755995803	Down	0.00418236	0.024295709	Nlrc4	1	1.016965596	1.591091224	0.670016554	Up	0.01829418	0.046380801
chr4:43100775|43128032	504	mmu_circ_0001193	Unc13b,	0.001	360.946	18.461	Up	0.00973854	0.102785296	mmu-miR-184-5p	2	1.941592371	0.658676395	-1.559598591	Down	0.0356584	0.131456063	Nlrc4	1	1.016965596	1.591091224	0.670016554	Up	0.01829418	0.046380801
chr6:61260808|61263829	1541	mmu_circ_0001477	Fam190a,	0.001	240.63	17.876	Up	0.044588	0.183306222	mmu-miR-7009-5p	1	14.40014342	7.245440346	-0.990937902	Down	4.70E-05	0.000432934	Nlrc4	1	1.016965596	1.591091224	0.670016554	Up	0.01829418	0.046380801
chr6:8487817|8532790	720		Glcci1,Gm16039,	0.001	240.63	17.876	Up	0.044588	0.187280974	mmu-miR-669e-5p	1	1.779793007	0.263470558	-2.755995803	Down	0.00418236	0.024295709	Nlrc4	1	1.016965596	1.591091224	0.670016554	Up	0.01829418	0.046380801
chr6:8487817|8532790	720		Glcci1,Gm16039,	0.001	240.63	17.876	Up	0.044588	0.187280974	mmu-miR-6907-5p	1	3.397786649	1.185617511	-1.518956606	Down	0.00599234	0.032267741	Nlrc4	1	1.016965596	1.591091224	0.670016554	Up	0.01829418	0.046380801
chr6:8487817|8532790	720		Glcci1,Gm16039,	0.001	240.63	17.876	Up	0.044588	0.187280974	mmu-miR-6914-5p	1	2.426990464	0.922146953	-1.396099858	Down	0.0297642	0.115501966	Nlrc4	1	1.016965596	1.591091224	0.670016554	Up	0.01829418	0.046380801
chr6:8487817|8532790	720		Glcci1,Gm16039,	0.001	240.63	17.876	Up	0.044588	0.187280974	mmu-miR-6953-5p	1	3.074187921	0.263470558	-3.544491698	Down	1.67E-05	0.000165593	Nlrc4	1	1.016965596	1.591091224	0.670016554	Up	0.01829418	0.046380801
chr6:8487817|8532790	720		Glcci1,Gm16039,	0.001	240.63	17.876	Up	0.044588	0.187280974	mmu-miR-7240-5p	1	45.62742072	15.80823348	-1.529224942	Down	1.55E-24	4.30E-23	Nlrc4	1	1.016965596	1.591091224	0.670016554	Up	0.01829418	0.046380801
chr6:99210339|99258432	170		Foxp1,	0.001	300.788	18.198	Up	0.020838	0.162991767	mmu-miR-6914-5p	1	2.426990464	0.922146953	-1.396099858	Down	0.0297642	0.115501966	Nlrc4	1	1.016965596	1.591091224	0.670016554	Up	0.01829418	0.046380801
chr6:99210339|99258432	170		Foxp1,	0.001	300.788	18.198	Up	0.020838	0.162991767	mmu-miR-7009-5p	1	14.40014342	7.245440346	-0.990937902	Down	4.70E-05	0.000432934	Nlrc4	1	1.016965596	1.591091224	0.670016554	Up	0.01829418	0.046380801
chr6:99582251|99601785	452	mmu_circ_0001501	Eif4e3,	0.001	360.946	18.461	Up	0.00973854	0.113719901	mmu-miR-6953-5p	1	3.074187921	0.263470558	-3.544491698	Down	1.67E-05	0.000165593	Nlrc4	1	1.016965596	1.591091224	0.670016554	Up	0.01829418	0.046380801
chr7:107072806|107104050	3023		Rnf169,	0.001	481.261	18.876	Up	0.00212702	0.042194439	mmu-miR-184-5p	1	1.941592371	0.658676395	-1.559598591	Down	0.0356584	0.131456063	Nlrc4	1	1.016965596	1.591091224	0.670016554	Up	0.01829418	0.046380801
chr7:107072806|107104050	3023		Rnf169,	0.001	481.261	18.876	Up	0.00212702	0.042194439	mmu-miR-188-5p	1	6.633773935	2.63470558	-1.332188094	Down	0.000472474	0.003637481	Nlrc4	1	1.016965596	1.591091224	0.670016554	Up	0.01829418	0.046380801
chr7:107072806|107104050	3023		Rnf169,	0.001	481.261	18.876	Up	0.00212702	0.042194439	mmu-miR-6914-5p	2	2.426990464	0.922146953	-1.396099858	Down	0.0297642	0.115501966	Nlrc4	1	1.016965596	1.591091224	0.670016554	Up	0.01829418	0.046380801
chr7:107072806|107104050	3023		Rnf169,	0.001	481.261	18.876	Up	0.00212702	0.042194439	mmu-miR-6915-5p	1	8.73716567	4.874205323	-0.841998321	Down	0.0057456	0.03102624	Nlrc4	1	1.016965596	1.591091224	0.670016554	Up	0.01829418	0.046380801
chr7:107072806|107104050	3023		Rnf169,	0.001	481.261	18.876	Up	0.00212702	0.042194439	mmu-miR-6953-5p	5	3.074187921	0.263470558	-3.544491698	Down	1.67E-05	0.000165593	Nlrc4	1	1.016965596	1.591091224	0.670016554	Up	0.01829418	0.046380801
chr7:107072806|107104050	3023		Rnf169,	0.001	481.261	18.876	Up	0.00212702	0.042194439	mmu-miR-6981-5p	3	10.51695868	6.71849923	-0.646506656	Down	0.0160593	0.0715946	Nlrc4	1	1.016965596	1.591091224	0.670016554	Up	0.01829418	0.046380801
chr7:107072806|107104050	3023		Rnf169,	0.001	481.261	18.876	Up	0.00212702	0.042194439	mmu-miR-7664-3p	1	71.02992091	1.053882232	-6.074641314	Down	5.25E-139	4.58E-137	Nlrc4	1	1.016965596	1.591091224	0.670016554	Up	0.01829418	0.046380801
chr7:107083672|107104050	340	mmu_circ_0001605	Rnf169,	4064.182	6617.337	0.703	Up	0.000939272	0.033258309	mmu-miR-184-5p	1	1.941592371	0.658676395	-1.559598591	Down	0.0356584	0.131456063	Nlrc4	1	1.016965596	1.591091224	0.670016554	Up	0.01829418	0.046380801
chr7:107083672|107104050	340	mmu_circ_0001605	Rnf169,	4064.182	6617.337	0.703	Up	0.000939272	0.033258309	mmu-miR-188-5p	1	6.633773935	2.63470558	-1.332188094	Down	0.000472474	0.003637481	Nlrc4	1	1.016965596	1.591091224	0.670016554	Up	0.01829418	0.046380801
chr7:107083672|107104050	340	mmu_circ_0001605	Rnf169,	4064.182	6617.337	0.703	Up	0.000939272	0.033258309	mmu-miR-6953-5p	1	3.074187921	0.263470558	-3.544491698	Down	1.67E-05	0.000165593	Nlrc4	1	1.016965596	1.591091224	0.670016554	Up	0.01829418	0.046380801
chr7:107083672|107104050	340	mmu_circ_0001605	Rnf169,	4064.182	6617.337	0.703	Up	0.000939272	0.033258309	mmu-miR-6981-5p	1	10.51695868	6.71849923	-0.646506656	Down	0.0160593	0.0715946	Nlrc4	1	1.016965596	1.591091224	0.670016554	Up	0.01829418	0.046380801
chr7:119687691|119703583	405		Parva,	0.001	240.63	17.876	Up	0.044588	0.1870424	mmu-miR-6953-5p	1	3.074187921	0.263470558	-3.544491698	Down	1.67E-05	0.000165593	Nlrc4	1	1.016965596	1.591091224	0.670016554	Up	0.01829418	0.046380801
chr7:119687691|119703583	405		Parva,	0.001	240.63	17.876	Up	0.044588	0.1870424	mmu-miR-7009-5p	1	14.40014342	7.245440346	-0.990937902	Down	4.70E-05	0.000432934	Nlrc4	1	1.016965596	1.591091224	0.670016554	Up	0.01829418	0.046380801
chr7:135823231|135834212	883		Inpp5f,	0.001	721.891	19.461	Up	0.000101466	0.00576082	mmu-miR-184-5p	1	1.941592371	0.658676395	-1.559598591	Down	0.0356584	0.131456063	Nlrc4	1	1.016965596	1.591091224	0.670016554	Up	0.01829418	0.046380801
chr7:135823231|135834212	883		Inpp5f,	0.001	721.891	19.461	Up	0.000101466	0.00576082	mmu-miR-667-5p	1	53.71738893	25.82011469	-1.056893772	Down	1.04E-16	2.25E-15	Nlrc4	1	1.016965596	1.591091224	0.670016554	Up	0.01829418	0.046380801
chr7:135823231|135834212	883		Inpp5f,	0.001	721.891	19.461	Up	0.000101466	0.00576082	mmu-miR-6914-5p	1	2.426990464	0.922146953	-1.396099858	Down	0.0297642	0.115501966	Nlrc4	1	1.016965596	1.591091224	0.670016554	Up	0.01829418	0.046380801
chr7:135823231|135834212	883		Inpp5f,	0.001	721.891	19.461	Up	0.000101466	0.00576082	mmu-miR-7009-5p	1	14.40014342	7.245440346	-0.990937902	Down	4.70E-05	0.000432934	Nlrc4	1	1.016965596	1.591091224	0.670016554	Up	0.01829418	0.046380801
chr7:135823231|135834212	883		Inpp5f,	0.001	721.891	19.461	Up	0.000101466	0.00576082	mmu-miR-7663-3p	1	12.45855105	7.904116741	-0.65646013	Down	0.00790666	0.041412752	Nlrc4	1	1.016965596	1.591091224	0.670016554	Up	0.01829418	0.046380801
chr7:137806530|137818253	264		Tacc2,	0.001	721.891	19.461	Up	0.000101466	0.005966563	mmu-miR-6953-5p	2	3.074187921	0.263470558	-3.544491698	Down	1.67E-05	0.000165593	Nlrc4	1	1.016965596	1.591091224	0.670016554	Up	0.01829418	0.046380801
chr7:137806530|137818253	264		Tacc2,	0.001	721.891	19.461	Up	0.000101466	0.005966563	mmu-miR-7009-5p	1	14.40014342	7.245440346	-0.990937902	Down	4.70E-05	0.000432934	Nlrc4	1	1.016965596	1.591091224	0.670016554	Up	0.01829418	0.046380801
chr7:137806530|137818253	264		Tacc2,	0.001	721.891	19.461	Up	0.000101466	0.005966563	mmu-miR-712-3p	1	3.074187921	0.263470558	-3.544491698	Down	1.67E-05	0.000166455	Nlrc4	1	1.016965596	1.591091224	0.670016554	Up	0.01829418	0.046380801
chr7:141921701|141945117	928		Dock1,	0.001	300.788	18.198	Up	0.020838	0.151478	mmu-miR-6914-5p	1	2.426990464	0.922146953	-1.396099858	Down	0.0297642	0.115501966	Nlrc4	1	1.016965596	1.591091224	0.670016554	Up	0.01829418	0.046380801
chr7:141921701|141945117	928		Dock1,	0.001	300.788	18.198	Up	0.020838	0.151478	mmu-miR-6917-5p	1	1.456194278	0.395205837	-1.881526685	Down	0.0398298	0.14325277	Nlrc4	2	1.016965596	1.591091224	0.670016554	Up	0.01829418	0.046380801
chr7:141921701|141945117	928		Dock1,	0.001	300.788	18.198	Up	0.020838	0.151478	mmu-miR-7009-5p	1	14.40014342	7.245440346	-0.990937902	Down	4.70E-05	0.000432934	Nlrc4	1	1.016965596	1.591091224	0.670016554	Up	0.01829418	0.046380801
chr7:142354961|142360197	505		Dock1,	0.001	300.788	18.198	Up	0.020838	0.163379843	mmu-miR-184-5p	1	1.941592371	0.658676395	-1.559598591	Down	0.0356584	0.131456063	Nlrc4	1	1.016965596	1.591091224	0.670016554	Up	0.01829418	0.046380801
chr7:142354961|142360197	505		Dock1,	0.001	300.788	18.198	Up	0.020838	0.163379843	mmu-miR-667-5p	1	53.71738893	25.82011469	-1.056893772	Down	1.04E-16	2.25E-15	Nlrc4	1	1.016965596	1.591091224	0.670016554	Up	0.01829418	0.046380801
chr7:142354961|142360197	505		Dock1,	0.001	300.788	18.198	Up	0.020838	0.163379843	mmu-miR-6953-5p	1	3.074187921	0.263470558	-3.544491698	Down	1.67E-05	0.000165593	Nlrc4	1	1.016965596	1.591091224	0.670016554	Up	0.01829418	0.046380801
chr7:142354961|142360197	505		Dock1,	0.001	300.788	18.198	Up	0.020838	0.163379843	mmu-miR-6981-5p	1	10.51695868	6.71849923	-0.646506656	Down	0.0160593	0.0715946	Nlrc4	1	1.016965596	1.591091224	0.670016554	Up	0.01829418	0.046380801
chr7:142354961|142360197	505		Dock1,	0.001	300.788	18.198	Up	0.020838	0.163379843	mmu-miR-7009-5p	1	14.40014342	7.245440346	-0.990937902	Down	4.70E-05	0.000432934	Nlrc4	1	1.016965596	1.591091224	0.670016554	Up	0.01829418	0.046380801
chr7:142354961|142360197	505		Dock1,	0.001	300.788	18.198	Up	0.020838	0.163379843	mmu-miR-7023-5p	1	3.559586014	0.790411674	-2.171033303	Down	0.000328656	0.002614247	Nlrc4	1	1.016965596	1.591091224	0.670016554	Up	0.01829418	0.046380801
chr7:150720191|150721944	361		Nap1l4,	0.001	240.63	17.876	Up	0.044588	0.190934049	mmu-miR-6954-3p	1	3.235987285	1.185617511	-1.448567278	Down	0.00964688	0.048284775	Nlrc4	1	1.016965596	1.591091224	0.670016554	Up	0.01829418	0.046380801
chr7:151187828|151217375	315		n/a	0.001	481.261	18.876	Up	0.00212702	0.041692124	mmu-miR-6954-3p	1	3.235987285	1.185617511	-1.448567278	Down	0.00964688	0.048284775	Nlrc4	1	1.016965596	1.591091224	0.670016554	Up	0.01829418	0.046380801
chr7:151187828|151217375	315		n/a	0.001	481.261	18.876	Up	0.00212702	0.041692124	mmu-miR-6981-5p	1	10.51695868	6.71849923	-0.646506656	Down	0.0160593	0.0715946	Nlrc4	1	1.016965596	1.591091224	0.670016554	Up	0.01829418	0.046380801
chr7:151187828|151217375	315		n/a	0.001	481.261	18.876	Up	0.00212702	0.041692124	mmu-miR-7009-5p	1	14.40014342	7.245440346	-0.990937902	Down	4.70E-05	0.000432934	Nlrc4	1	1.016965596	1.591091224	0.670016554	Up	0.01829418	0.046380801
chr7:17468476|17468859	250	mmu_circ_0001545	Dact3,	0.001	842.207	19.684	Up	2.22E-05	0.001871218	mmu-miR-6372	1	0.970796186	0.131735279	-2.881526685	Down	0.0356382	0.132400057	Nlrc4	1	1.016965596	1.591091224	0.670016554	Up	0.01829418	0.046380801
chr7:17468476|17468859	250	mmu_circ_0001545	Dact3,	0.001	842.207	19.684	Up	2.22E-05	0.001871218	mmu-miR-7009-5p	2	14.40014342	7.245440346	-0.990937902	Down	4.70E-05	0.000432934	Nlrc4	1	1.016965596	1.591091224	0.670016554	Up	0.01829418	0.046380801
chr7:20022287|20022867	220		Mark4,	0.001	601.576	19.198	Up	0.000464564	0.020397457	mmu-miR-6917-5p	1	1.456194278	0.395205837	-1.881526685	Down	0.0398298	0.14325277	Nlrc4	2	1.016965596	1.591091224	0.670016554	Up	0.01829418	0.046380801
chr7:36086597|36093358	709		Gpatch1,	0.001	240.63	17.876	Up	0.044588	0.191681833	mmu-miR-6954-3p	1	3.235987285	1.185617511	-1.448567278	Down	0.00964688	0.048284775	Nlrc4	1	1.016965596	1.591091224	0.670016554	Up	0.01829418	0.046380801
chr7:3655929|3656370	245		Rps9,	0.001	240.63	17.876	Up	0.044588	0.191431922	mmu-miR-7009-5p	1	14.40014342	7.245440346	-0.990937902	Down	4.70E-05	0.000432934	Nlrc4	1	1.016965596	1.591091224	0.670016554	Up	0.01829418	0.046380801
chr7:38746407|38767967	1577		C80913,	0.001	240.63	17.876	Up	0.044588	0.182849669	mmu-miR-667-5p	1	53.71738893	25.82011469	-1.056893772	Down	1.04E-16	2.25E-15	Nlrc4	1	1.016965596	1.591091224	0.670016554	Up	0.01829418	0.046380801
chr7:38746407|38767967	1577		C80913,	0.001	240.63	17.876	Up	0.044588	0.182849669	mmu-miR-7240-5p	1	45.62742072	15.80823348	-1.529224942	Down	1.55E-24	4.30E-23	Nlrc4	1	1.016965596	1.591091224	0.670016554	Up	0.01829418	0.046380801
chr7:38746407|38767967	1577		C80913,	0.001	240.63	17.876	Up	0.044588	0.182849669	mmu-miR-7663-3p	1	12.45855105	7.904116741	-0.65646013	Down	0.00790666	0.041412752	Nlrc4	1	1.016965596	1.591091224	0.670016554	Up	0.01829418	0.046380801
chr7:54057042|54064249	849		Gtf2h1,	0.001	300.788	18.198	Up	0.020838	0.152487853	mmu-miR-188-5p	1	6.633773935	2.63470558	-1.332188094	Down	0.000472474	0.003637481	Nlrc4	1	1.016965596	1.591091224	0.670016554	Up	0.01829418	0.046380801
chr7:54057042|54064249	849		Gtf2h1,	0.001	300.788	18.198	Up	0.020838	0.152487853	mmu-miR-7009-5p	1	14.40014342	7.245440346	-0.990937902	Down	4.70E-05	0.000432934	Nlrc4	1	1.016965596	1.591091224	0.670016554	Up	0.01829418	0.046380801
chr7:80613342|80614614	347		Chd2,	0.001	240.63	17.876	Up	0.044588	0.184922272	mmu-miR-7664-3p	1	71.02992091	1.053882232	-6.074641314	Down	5.25E-139	4.58E-137	Nlrc4	1	1.016965596	1.591091224	0.670016554	Up	0.01829418	0.046380801
chr7:80658976|80660698	841		Chd2,	316.69	842.207	1.411	Up	0.0393572	0.208030914	mmu-miR-184-5p	1	1.941592371	0.658676395	-1.559598591	Down	0.0356584	0.131456063	Nlrc4	1	1.016965596	1.591091224	0.670016554	Up	0.01829418	0.046380801
chr7:80658976|80660698	841		Chd2,	316.69	842.207	1.411	Up	0.0393572	0.208030914	mmu-miR-6372	1	0.970796186	0.131735279	-2.881526685	Down	0.0356382	0.132400057	Nlrc4	1	1.016965596	1.591091224	0.670016554	Up	0.01829418	0.046380801
chr7:80658976|80660698	841		Chd2,	316.69	842.207	1.411	Up	0.0393572	0.208030914	mmu-miR-667-5p	1	53.71738893	25.82011469	-1.056893772	Down	1.04E-16	2.25E-15	Nlrc4	1	1.016965596	1.591091224	0.670016554	Up	0.01829418	0.046380801
chr7:80658976|80660698	841		Chd2,	316.69	842.207	1.411	Up	0.0393572	0.208030914	mmu-miR-6917-5p	1	1.456194278	0.395205837	-1.881526685	Down	0.0398298	0.14325277	Nlrc4	2	1.016965596	1.591091224	0.670016554	Up	0.01829418	0.046380801
chr7:80658976|80660698	841		Chd2,	316.69	842.207	1.411	Up	0.0393572	0.208030914	mmu-miR-6953-5p	1	3.074187921	0.263470558	-3.544491698	Down	1.67E-05	0.000165593	Nlrc4	1	1.016965596	1.591091224	0.670016554	Up	0.01829418	0.046380801
chr7:80658976|80660698	841		Chd2,	316.69	842.207	1.411	Up	0.0393572	0.208030914	mmu-miR-7240-5p	1	45.62742072	15.80823348	-1.529224942	Down	1.55E-24	4.30E-23	Nlrc4	1	1.016965596	1.591091224	0.670016554	Up	0.01829418	0.046380801
chr7:91410903|91423996	739		Arnt2,	0.001	240.63	17.876	Up	0.044588	0.228704492	mmu-miR-184-5p	1	1.941592371	0.658676395	-1.559598591	Down	0.0356584	0.131456063	Nlrc4	1	1.016965596	1.591091224	0.670016554	Up	0.01829418	0.046380801
chr7:91410903|91423996	739		Arnt2,	0.001	240.63	17.876	Up	0.044588	0.228704492	mmu-miR-669e-5p	1	1.779793007	0.263470558	-2.755995803	Down	0.00418236	0.024295709	Nlrc4	1	1.016965596	1.591091224	0.670016554	Up	0.01829418	0.046380801
chr7:91410903|91423996	739		Arnt2,	0.001	240.63	17.876	Up	0.044588	0.228704492	mmu-miR-675-5p	2	7.442770756	3.688587812	-1.012771219	Down	0.00292198	0.018011047	Nlrc4	1	1.016965596	1.591091224	0.670016554	Up	0.01829418	0.046380801
chr7:91410903|91423996	739		Arnt2,	0.001	240.63	17.876	Up	0.044588	0.228704492	mmu-miR-6907-5p	2	3.397786649	1.185617511	-1.518956606	Down	0.00599234	0.032267741	Nlrc4	1	1.016965596	1.591091224	0.670016554	Up	0.01829418	0.046380801
chr7:91410903|91423996	739		Arnt2,	0.001	240.63	17.876	Up	0.044588	0.228704492	mmu-miR-6914-5p	3	2.426990464	0.922146953	-1.396099858	Down	0.0297642	0.115501966	Nlrc4	1	1.016965596	1.591091224	0.670016554	Up	0.01829418	0.046380801
chr7:91410903|91423996	739		Arnt2,	0.001	240.63	17.876	Up	0.044588	0.228704492	mmu-miR-6917-5p	1	1.456194278	0.395205837	-1.881526685	Down	0.0398298	0.14325277	Nlrc4	2	1.016965596	1.591091224	0.670016554	Up	0.01829418	0.046380801
chr7:91410903|91423996	739		Arnt2,	0.001	240.63	17.876	Up	0.044588	0.228704492	mmu-miR-6981-5p	2	10.51695868	6.71849923	-0.646506656	Down	0.0160593	0.0715946	Nlrc4	1	1.016965596	1.591091224	0.670016554	Up	0.01829418	0.046380801
chr7:91410903|91423996	739		Arnt2,	0.001	240.63	17.876	Up	0.044588	0.228704492	mmu-miR-7240-5p	1	45.62742072	15.80823348	-1.529224942	Down	1.55E-24	4.30E-23	Nlrc4	1	1.016965596	1.591091224	0.670016554	Up	0.01829418	0.046380801
chr7:91492252|91510178	591		Arnt2,	0.001	300.788	18.198	Up	0.020838	0.157746055	mmu-miR-6953-5p	1	3.074187921	0.263470558	-3.544491698	Down	1.67E-05	0.000165593	Nlrc4	1	1.016965596	1.591091224	0.670016554	Up	0.01829418	0.046380801
chr7:91492252|91510178	591		Arnt2,	0.001	300.788	18.198	Up	0.020838	0.157746055	mmu-miR-6981-5p	1	10.51695868	6.71849923	-0.646506656	Down	0.0160593	0.0715946	Nlrc4	1	1.016965596	1.591091224	0.670016554	Up	0.01829418	0.046380801
chr7:97104041|97110871	989		Eed,	475.034	1082.837	1.189	Up	0.0396648	0.207987558	mmu-miR-6907-5p	1	3.397786649	1.185617511	-1.518956606	Down	0.00599234	0.032267741	Nlrc4	1	1.016965596	1.591091224	0.670016554	Up	0.01829418	0.046380801
chr7:97104041|97110871	989		Eed,	475.034	1082.837	1.189	Up	0.0396648	0.207987558	mmu-miR-6981-5p	1	10.51695868	6.71849923	-0.646506656	Down	0.0160593	0.0715946	Nlrc4	1	1.016965596	1.591091224	0.670016554	Up	0.01829418	0.046380801
chr7:97104041|97110871	989		Eed,	475.034	1082.837	1.189	Up	0.0396648	0.207987558	mmu-miR-7664-3p	1	71.02992091	1.053882232	-6.074641314	Down	5.25E-139	4.58E-137	Nlrc4	1	1.016965596	1.591091224	0.670016554	Up	0.01829418	0.046380801
chr7:99794500|99814375	5225		Pcf11,	0.001	240.63	17.876	Up	0.044588	0.181718173	mmu-miR-188-5p	1	6.633773935	2.63470558	-1.332188094	Down	0.000472474	0.003637481	Nlrc4	1	1.016965596	1.591091224	0.670016554	Up	0.01829418	0.046380801
chr7:99794500|99814375	5225		Pcf11,	0.001	240.63	17.876	Up	0.044588	0.181718173	mmu-miR-6372	1	0.970796186	0.131735279	-2.881526685	Down	0.0356382	0.132400057	Nlrc4	1	1.016965596	1.591091224	0.670016554	Up	0.01829418	0.046380801
chr7:99794500|99814375	5225		Pcf11,	0.001	240.63	17.876	Up	0.044588	0.181718173	mmu-miR-667-5p	2	53.71738893	25.82011469	-1.056893772	Down	1.04E-16	2.25E-15	Nlrc4	1	1.016965596	1.591091224	0.670016554	Up	0.01829418	0.046380801
chr7:99794500|99814375	5225		Pcf11,	0.001	240.63	17.876	Up	0.044588	0.181718173	mmu-miR-669e-5p	2	1.779793007	0.263470558	-2.755995803	Down	0.00418236	0.024295709	Nlrc4	1	1.016965596	1.591091224	0.670016554	Up	0.01829418	0.046380801
chr7:99794500|99814375	5225		Pcf11,	0.001	240.63	17.876	Up	0.044588	0.181718173	mmu-miR-6907-5p	4	3.397786649	1.185617511	-1.518956606	Down	0.00599234	0.032267741	Nlrc4	1	1.016965596	1.591091224	0.670016554	Up	0.01829418	0.046380801
chr7:99794500|99814375	5225		Pcf11,	0.001	240.63	17.876	Up	0.044588	0.181718173	mmu-miR-6915-5p	1	8.73716567	4.874205323	-0.841998321	Down	0.0057456	0.03102624	Nlrc4	1	1.016965596	1.591091224	0.670016554	Up	0.01829418	0.046380801
chr7:99794500|99814375	5225		Pcf11,	0.001	240.63	17.876	Up	0.044588	0.181718173	mmu-miR-6917-5p	1	1.456194278	0.395205837	-1.881526685	Down	0.0398298	0.14325277	Nlrc4	2	1.016965596	1.591091224	0.670016554	Up	0.01829418	0.046380801
chr7:99794500|99814375	5225		Pcf11,	0.001	240.63	17.876	Up	0.044588	0.181718173	mmu-miR-6932-5p	1	9.222563763	1.712558627	-2.429014481	Down	4.03E-10	6.23E-09	Nlrc4	1	1.016965596	1.591091224	0.670016554	Up	0.01829418	0.046380801
chr7:99794500|99814375	5225		Pcf11,	0.001	240.63	17.876	Up	0.044588	0.181718173	mmu-miR-6981-5p	1	10.51695868	6.71849923	-0.646506656	Down	0.0160593	0.0715946	Nlrc4	1	1.016965596	1.591091224	0.670016554	Up	0.01829418	0.046380801
chr7:99794500|99814375	5225		Pcf11,	0.001	240.63	17.876	Up	0.044588	0.181718173	mmu-miR-7023-5p	2	3.559586014	0.790411674	-2.171033303	Down	0.000328656	0.002614247	Nlrc4	1	1.016965596	1.591091224	0.670016554	Up	0.01829418	0.046380801
chr7:99794500|99814375	5225		Pcf11,	0.001	240.63	17.876	Up	0.044588	0.181718173	mmu-miR-7240-5p	1	45.62742072	15.80823348	-1.529224942	Down	1.55E-24	4.30E-23	Nlrc4	1	1.016965596	1.591091224	0.670016554	Up	0.01829418	0.046380801
chr8:108602504|108603641	1138		Nfatc3,	0.001	541.419	19.046	Up	0.000994048	0.031475001	mmu-miR-6372	1	0.970796186	0.131735279	-2.881526685	Down	0.0356382	0.132400057	Nlrc4	1	1.016965596	1.591091224	0.670016554	Up	0.01829418	0.046380801
chr8:108602504|108603641	1138		Nfatc3,	0.001	541.419	19.046	Up	0.000994048	0.031475001	mmu-miR-6914-5p	1	2.426990464	0.922146953	-1.396099858	Down	0.0297642	0.115501966	Nlrc4	1	1.016965596	1.591091224	0.670016554	Up	0.01829418	0.046380801
chr8:108602504|108603641	1138		Nfatc3,	0.001	541.419	19.046	Up	0.000994048	0.031475001	mmu-miR-6917-5p	2	1.456194278	0.395205837	-1.881526685	Down	0.0398298	0.14325277	Nlrc4	2	1.016965596	1.591091224	0.670016554	Up	0.01829418	0.046380801
chr8:108602504|108603641	1138		Nfatc3,	0.001	541.419	19.046	Up	0.000994048	0.031475001	mmu-miR-6932-5p	1	9.222563763	1.712558627	-2.429014481	Down	4.03E-10	6.23E-09	Nlrc4	1	1.016965596	1.591091224	0.670016554	Up	0.01829418	0.046380801
chr8:108602504|108603641	1138		Nfatc3,	0.001	541.419	19.046	Up	0.000994048	0.031475001	mmu-miR-6953-5p	1	3.074187921	0.263470558	-3.544491698	Down	1.67E-05	0.000165593	Nlrc4	1	1.016965596	1.591091224	0.670016554	Up	0.01829418	0.046380801
chr8:108602504|108603641	1138		Nfatc3,	0.001	541.419	19.046	Up	0.000994048	0.031475001	mmu-miR-7009-5p	1	14.40014342	7.245440346	-0.990937902	Down	4.70E-05	0.000432934	Nlrc4	1	1.016965596	1.591091224	0.670016554	Up	0.01829418	0.046380801
chr8:108602504|108603641	1138		Nfatc3,	0.001	541.419	19.046	Up	0.000994048	0.031475001	mmu-miR-7240-5p	1	45.62742072	15.80823348	-1.529224942	Down	1.55E-24	4.30E-23	Nlrc4	1	1.016965596	1.591091224	0.670016554	Up	0.01829418	0.046380801
chr8:108602504|108603641	1138		Nfatc3,	0.001	541.419	19.046	Up	0.000994048	0.031475001	mmu-miR-7663-3p	1	12.45855105	7.904116741	-0.65646013	Down	0.00790666	0.041412752	Nlrc4	1	1.016965596	1.591091224	0.670016554	Up	0.01829418	0.046380801
chr8:124829258|124831541	273		Zfpm1,	0.001	240.63	17.876	Up	0.044588	0.213723849	mmu-miR-667-5p	1	53.71738893	25.82011469	-1.056893772	Down	1.04E-16	2.25E-15	Nlrc4	1	1.016965596	1.591091224	0.670016554	Up	0.01829418	0.046380801
chr8:124829258|124831541	273		Zfpm1,	0.001	240.63	17.876	Up	0.044588	0.213723849	mmu-miR-6914-5p	1	2.426990464	0.922146953	-1.396099858	Down	0.0297642	0.115501966	Nlrc4	1	1.016965596	1.591091224	0.670016554	Up	0.01829418	0.046380801
chr8:128447918|128451606	506		BC021891,	369.471	962.522	1.381	Up	0.0297626	0.160144186	mmu-miR-669e-5p	2	1.779793007	0.263470558	-2.755995803	Down	0.00418236	0.024295709	Nlrc4	1	1.016965596	1.591091224	0.670016554	Up	0.01829418	0.046380801
chr8:128447918|128451606	506		BC021891,	369.471	962.522	1.381	Up	0.0297626	0.160144186	mmu-miR-6914-5p	1	2.426990464	0.922146953	-1.396099858	Down	0.0297642	0.115501966	Nlrc4	1	1.016965596	1.591091224	0.670016554	Up	0.01829418	0.046380801
chr8:26270117|26288466	1050		Tacc1,	0.001	240.63	17.876	Up	0.044588	0.1984166	mmu-miR-669e-5p	1	1.779793007	0.263470558	-2.755995803	Down	0.00418236	0.024295709	Nlrc4	1	1.016965596	1.591091224	0.670016554	Up	0.01829418	0.046380801
chr8:26270117|26288466	1050		Tacc1,	0.001	240.63	17.876	Up	0.044588	0.1984166	mmu-miR-6954-3p	2	3.235987285	1.185617511	-1.448567278	Down	0.00964688	0.048284775	Nlrc4	1	1.016965596	1.591091224	0.670016554	Up	0.01829418	0.046380801
chr8:26270117|26288466	1050		Tacc1,	0.001	240.63	17.876	Up	0.044588	0.1984166	mmu-miR-6981-5p	1	10.51695868	6.71849923	-0.646506656	Down	0.0160593	0.0715946	Nlrc4	1	1.016965596	1.591091224	0.670016554	Up	0.01829418	0.046380801
chr8:26270117|26288466	1050		Tacc1,	0.001	240.63	17.876	Up	0.044588	0.1984166	mmu-miR-7240-5p	2	45.62742072	15.80823348	-1.529224942	Down	1.55E-24	4.30E-23	Nlrc4	1	1.016965596	1.591091224	0.670016554	Up	0.01829418	0.046380801
chr8:34453449|34454164	295		Wrn,	0.001	240.63	17.876	Up	0.044588	0.2068004	mmu-miR-6914-5p	1	2.426990464	0.922146953	-1.396099858	Down	0.0297642	0.115501966	Nlrc4	1	1.016965596	1.591091224	0.670016554	Up	0.01829418	0.046380801
chr8:34453449|34454164	295		Wrn,	0.001	240.63	17.876	Up	0.044588	0.2068004	mmu-miR-7023-5p	1	3.559586014	0.790411674	-2.171033303	Down	0.000328656	0.002614247	Nlrc4	1	1.016965596	1.591091224	0.670016554	Up	0.01829418	0.046380801
chr8:34453449|34454164	295		Wrn,	0.001	240.63	17.876	Up	0.044588	0.2068004	mmu-miR-7664-3p	1	71.02992091	1.053882232	-6.074641314	Down	5.25E-139	4.58E-137	Nlrc4	1	1.016965596	1.591091224	0.670016554	Up	0.01829418	0.046380801
chr8:3633291|3634623	409		Stxbp2,	0.001	240.63	17.876	Up	0.044588	0.184689665	mmu-miR-667-5p	1	53.71738893	25.82011469	-1.056893772	Down	1.04E-16	2.25E-15	Nlrc4	1	1.016965596	1.591091224	0.670016554	Up	0.01829418	0.046380801
chr8:3633291|3634623	409		Stxbp2,	0.001	240.63	17.876	Up	0.044588	0.184689665	mmu-miR-6932-5p	2	9.222563763	1.712558627	-2.429014481	Down	4.03E-10	6.23E-09	Nlrc4	1	1.016965596	1.591091224	0.670016554	Up	0.01829418	0.046380801
chr8:48984790|48986210	281	mmu_circ_0001676	Wwc2,	0.001	2045.359	20.964	Up	5.47E-12	1.80E-09	mmu-miR-667-5p	1	53.71738893	25.82011469	-1.056893772	Down	1.04E-16	2.25E-15	Nlrc4	1	1.016965596	1.591091224	0.670016554	Up	0.01829418	0.046380801
chr8:63732224|63732392	169		7SK,RNaseP_nuc,U6,SNORA17,5S_rRNA,SNORA70,Y_RNA,U1,U6atac,U7,U2,Sh3rf1,	0.001	782.049	19.577	Up	4.74E-05	0.003061818	mmu-miR-6917-5p	1	1.456194278	0.395205837	-1.881526685	Down	0.0398298	0.14325277	Nlrc4	2	1.016965596	1.591091224	0.670016554	Up	0.01829418	0.046380801
chr8:63732224|63732392	169		7SK,RNaseP_nuc,U6,SNORA17,5S_rRNA,SNORA70,Y_RNA,U1,U6atac,U7,U2,Sh3rf1,	0.001	782.049	19.577	Up	4.74E-05	0.003061818	mmu-miR-6932-5p	1	9.222563763	1.712558627	-2.429014481	Down	4.03E-10	6.23E-09	Nlrc4	1	1.016965596	1.591091224	0.670016554	Up	0.01829418	0.046380801
chr8:70265660|70282164	265		Psd3,	0.001	481.261	18.876	Up	0.00212702	0.050390481	mmu-miR-6932-5p	1	9.222563763	1.712558627	-2.429014481	Down	4.03E-10	6.23E-09	Nlrc4	1	1.016965596	1.591091224	0.670016554	Up	0.01829418	0.046380801
chr8:70265660|70282164	265		Psd3,	0.001	481.261	18.876	Up	0.00212702	0.050390481	mmu-miR-7663-3p	1	12.45855105	7.904116741	-0.65646013	Down	0.00790666	0.041412752	Nlrc4	1	1.016965596	1.591091224	0.670016554	Up	0.01829418	0.046380801
chr8:70818202|70820724	553		Sh2d4a,	0.001	240.63	17.876	Up	0.044588	0.196557274	mmu-miR-6915-5p	1	8.73716567	4.874205323	-0.841998321	Down	0.0057456	0.03102624	Nlrc4	1	1.016965596	1.591091224	0.670016554	Up	0.01829418	0.046380801
chr8:70818202|70820724	553		Sh2d4a,	0.001	240.63	17.876	Up	0.044588	0.196557274	mmu-miR-7664-3p	1	71.02992091	1.053882232	-6.074641314	Down	5.25E-139	4.58E-137	Nlrc4	1	1.016965596	1.591091224	0.670016554	Up	0.01829418	0.046380801
chr8:79801047|79889059	799		Arhgap10,	0.001	240.63	17.876	Up	0.044588	0.22450808	mmu-miR-667-5p	1	53.71738893	25.82011469	-1.056893772	Down	1.04E-16	2.25E-15	Nlrc4	1	1.016965596	1.591091224	0.670016554	Up	0.01829418	0.046380801
chr8:79801047|79889059	799		Arhgap10,	0.001	240.63	17.876	Up	0.044588	0.22450808	mmu-miR-7023-5p	1	3.559586014	0.790411674	-2.171033303	Down	0.000328656	0.002614247	Nlrc4	1	1.016965596	1.591091224	0.670016554	Up	0.01829418	0.046380801
chr8:79801047|79889059	799		Arhgap10,	0.001	240.63	17.876	Up	0.044588	0.22450808	mmu-miR-7240-5p	1	45.62742072	15.80823348	-1.529224942	Down	1.55E-24	4.30E-23	Nlrc4	1	1.016965596	1.591091224	0.670016554	Up	0.01829418	0.046380801
chr8:79882446|79912634	357		Arhgap10,	105.563	481.261	2.189	Up	0.0394802	0.207680988	mmu-miR-7663-3p	1	12.45855105	7.904116741	-0.65646013	Down	0.00790666	0.041412752	Nlrc4	1	1.016965596	1.591091224	0.670016554	Up	0.01829418	0.046380801
chr8:81584149|81660562	2331		Zfp827,	0.001	240.63	17.876	Up	0.044588	0.2042118	mmu-miR-188-5p	2	6.633773935	2.63470558	-1.332188094	Down	0.000472474	0.003637481	Nlrc4	1	1.016965596	1.591091224	0.670016554	Up	0.01829418	0.046380801
chr8:81584149|81660562	2331		Zfp827,	0.001	240.63	17.876	Up	0.044588	0.2042118	mmu-miR-6380	1	7.442770756	4.742470044	-0.650201139	Down	0.04177	0.1482835	Nlrc4	1	1.016965596	1.591091224	0.670016554	Up	0.01829418	0.046380801
chr8:81584149|81660562	2331		Zfp827,	0.001	240.63	17.876	Up	0.044588	0.2042118	mmu-miR-667-5p	3	53.71738893	25.82011469	-1.056893772	Down	1.04E-16	2.25E-15	Nlrc4	1	1.016965596	1.591091224	0.670016554	Up	0.01829418	0.046380801
chr8:81584149|81660562	2331		Zfp827,	0.001	240.63	17.876	Up	0.044588	0.2042118	mmu-miR-6907-5p	2	3.397786649	1.185617511	-1.518956606	Down	0.00599234	0.032267741	Nlrc4	1	1.016965596	1.591091224	0.670016554	Up	0.01829418	0.046380801
chr8:81584149|81660562	2331		Zfp827,	0.001	240.63	17.876	Up	0.044588	0.2042118	mmu-miR-6914-5p	1	2.426990464	0.922146953	-1.396099858	Down	0.0297642	0.115501966	Nlrc4	1	1.016965596	1.591091224	0.670016554	Up	0.01829418	0.046380801
chr8:81584149|81660562	2331		Zfp827,	0.001	240.63	17.876	Up	0.044588	0.2042118	mmu-miR-6917-5p	2	1.456194278	0.395205837	-1.881526685	Down	0.0398298	0.14325277	Nlrc4	2	1.016965596	1.591091224	0.670016554	Up	0.01829418	0.046380801
chr8:81584149|81660562	2331		Zfp827,	0.001	240.63	17.876	Up	0.044588	0.2042118	mmu-miR-6953-5p	2	3.074187921	0.263470558	-3.544491698	Down	1.67E-05	0.000165593	Nlrc4	1	1.016965596	1.591091224	0.670016554	Up	0.01829418	0.046380801
chr8:81584149|81660562	2331		Zfp827,	0.001	240.63	17.876	Up	0.044588	0.2042118	mmu-miR-6954-3p	2	3.235987285	1.185617511	-1.448567278	Down	0.00964688	0.048284775	Nlrc4	1	1.016965596	1.591091224	0.670016554	Up	0.01829418	0.046380801
chr8:81584149|81660562	2331		Zfp827,	0.001	240.63	17.876	Up	0.044588	0.2042118	mmu-miR-6981-5p	1	10.51695868	6.71849923	-0.646506656	Down	0.0160593	0.0715946	Nlrc4	1	1.016965596	1.591091224	0.670016554	Up	0.01829418	0.046380801
chr8:81584149|81660562	2331		Zfp827,	0.001	240.63	17.876	Up	0.044588	0.2042118	mmu-miR-7009-5p	1	14.40014342	7.245440346	-0.990937902	Down	4.70E-05	0.000432934	Nlrc4	1	1.016965596	1.591091224	0.670016554	Up	0.01829418	0.046380801
chr8:81584149|81660562	2331		Zfp827,	0.001	240.63	17.876	Up	0.044588	0.2042118	mmu-miR-7023-5p	4	3.559586014	0.790411674	-2.171033303	Down	0.000328656	0.002614247	Nlrc4	1	1.016965596	1.591091224	0.670016554	Up	0.01829418	0.046380801
chr8:81584149|81660562	2331		Zfp827,	0.001	240.63	17.876	Up	0.044588	0.2042118	mmu-miR-712-3p	1	3.074187921	0.263470558	-3.544491698	Down	1.67E-05	0.000166455	Nlrc4	1	1.016965596	1.591091224	0.670016554	Up	0.01829418	0.046380801
chr8:81584149|81660562	2331		Zfp827,	0.001	240.63	17.876	Up	0.044588	0.2042118	mmu-miR-7663-3p	1	12.45855105	7.904116741	-0.65646013	Down	0.00790666	0.041412752	Nlrc4	1	1.016965596	1.591091224	0.670016554	Up	0.01829418	0.046380801
chr8:81584149|81660562	2331		Zfp827,	0.001	240.63	17.876	Up	0.044588	0.2042118	mmu-miR-8096	1	1.456194278	0.131735279	-3.466489186	Down	0.00431824	0.024637101	Nlrc4	1	1.016965596	1.591091224	0.670016554	Up	0.01829418	0.046380801
chr8:81615732|81644439	532		Zfp827,	0.001	481.261	18.876	Up	0.00212702	0.043236277	mmu-miR-6380	1	7.442770756	4.742470044	-0.650201139	Down	0.04177	0.1482835	Nlrc4	1	1.016965596	1.591091224	0.670016554	Up	0.01829418	0.046380801
chr8:81615732|81644439	532		Zfp827,	0.001	481.261	18.876	Up	0.00212702	0.043236277	mmu-miR-6914-5p	1	2.426990464	0.922146953	-1.396099858	Down	0.0297642	0.115501966	Nlrc4	1	1.016965596	1.591091224	0.670016554	Up	0.01829418	0.046380801
chr8:81615732|81644439	532		Zfp827,	0.001	481.261	18.876	Up	0.00212702	0.043236277	mmu-miR-6953-5p	1	3.074187921	0.263470558	-3.544491698	Down	1.67E-05	0.000165593	Nlrc4	1	1.016965596	1.591091224	0.670016554	Up	0.01829418	0.046380801
chr8:81615732|81644439	532		Zfp827,	0.001	481.261	18.876	Up	0.00212702	0.043236277	mmu-miR-7023-5p	1	3.559586014	0.790411674	-2.171033303	Down	0.000328656	0.002614247	Nlrc4	1	1.016965596	1.591091224	0.670016554	Up	0.01829418	0.046380801
chr8:87295683|87296214	532	mmu_circ_0001704	Nfix,	1319.54	2526.62	0.937	Up	0.00908254	0.10915622	mmu-miR-188-5p	1	6.633773935	2.63470558	-1.332188094	Down	0.000472474	0.003637481	Nlrc4	1	1.016965596	1.591091224	0.670016554	Up	0.01829418	0.046380801
chr8:87295683|87296214	532	mmu_circ_0001704	Nfix,	1319.54	2526.62	0.937	Up	0.00908254	0.10915622	mmu-miR-7663-3p	1	12.45855105	7.904116741	-0.65646013	Down	0.00790666	0.041412752	Nlrc4	1	1.016965596	1.591091224	0.670016554	Up	0.01829418	0.046380801
chr8:88459307|88494896	748	mmu_circ_0001710	Phkb,	0.001	240.63	17.876	Up	0.044588	0.2062195	mmu-miR-184-5p	1	1.941592371	0.658676395	-1.559598591	Down	0.0356584	0.131456063	Nlrc4	1	1.016965596	1.591091224	0.670016554	Up	0.01829418	0.046380801
chr8:96522998|96524369	318		Amfr,	0.001	240.63	17.876	Up	0.044588	0.205930272	mmu-miR-6954-3p	1	3.235987285	1.185617511	-1.448567278	Down	0.00964688	0.048284775	Nlrc4	1	1.016965596	1.591091224	0.670016554	Up	0.01829418	0.046380801
chr8:97366518|97368812	287		Coq9,	0.001	300.788	18.198	Up	0.020838	0.164161565	mmu-miR-667-5p	1	53.71738893	25.82011469	-1.056893772	Down	1.04E-16	2.25E-15	Nlrc4	1	1.016965596	1.591091224	0.670016554	Up	0.01829418	0.046380801
chr8:97366518|97368812	287		Coq9,	0.001	300.788	18.198	Up	0.020838	0.164161565	mmu-miR-6914-5p	1	2.426990464	0.922146953	-1.396099858	Down	0.0297642	0.115501966	Nlrc4	1	1.016965596	1.591091224	0.670016554	Up	0.01829418	0.046380801
chr8:97366518|97368812	287		Coq9,	0.001	300.788	18.198	Up	0.020838	0.164161565	mmu-miR-6917-5p	1	1.456194278	0.395205837	-1.881526685	Down	0.0398298	0.14325277	Nlrc4	2	1.016965596	1.591091224	0.670016554	Up	0.01829418	0.046380801
chr8:97366518|97368812	287		Coq9,	0.001	300.788	18.198	Up	0.020838	0.164161565	mmu-miR-6981-5p	1	10.51695868	6.71849923	-0.646506656	Down	0.0160593	0.0715946	Nlrc4	1	1.016965596	1.591091224	0.670016554	Up	0.01829418	0.046380801
chr8:97366518|97368812	287		Coq9,	0.001	300.788	18.198	Up	0.020838	0.164161565	mmu-miR-7663-3p	1	12.45855105	7.904116741	-0.65646013	Down	0.00790666	0.041412752	Nlrc4	1	1.016965596	1.591091224	0.670016554	Up	0.01829418	0.046380801
chr8:98312530|98312804	275		Cnot1,	0.001	360.946	18.461	Up	0.00973854	0.105838324	mmu-miR-6380	1	7.442770756	4.742470044	-0.650201139	Down	0.04177	0.1482835	Nlrc4	1	1.016965596	1.591091224	0.670016554	Up	0.01829418	0.046380801
chr8:98312530|98312804	275		Cnot1,	0.001	360.946	18.461	Up	0.00973854	0.105838324	mmu-miR-6953-5p	1	3.074187921	0.263470558	-3.544491698	Down	1.67E-05	0.000165593	Nlrc4	1	1.016965596	1.591091224	0.670016554	Up	0.01829418	0.046380801
chr8:98312530|98312804	275		Cnot1,	0.001	360.946	18.461	Up	0.00973854	0.105838324	mmu-miR-712-3p	1	3.074187921	0.263470558	-3.544491698	Down	1.67E-05	0.000166455	Nlrc4	1	1.016965596	1.591091224	0.670016554	Up	0.01829418	0.046380801
chr8_random:326439|326787	349		n/a	0.001	240.63	17.876	Up	0.044588	0.193960745	mmu-miR-6953-5p	1	3.074187921	0.263470558	-3.544491698	Down	1.67E-05	0.000165593	Nlrc4	1	1.016965596	1.591091224	0.670016554	Up	0.01829418	0.046380801
chr9:102783984|102801180	796		Ryk,	0.001	240.63	17.876	Up	0.044588	0.196294497	mmu-miR-6914-5p	2	2.426990464	0.922146953	-1.396099858	Down	0.0297642	0.115501966	Nlrc4	1	1.016965596	1.591091224	0.670016554	Up	0.01829418	0.046380801
chr9:102783984|102801180	796		Ryk,	0.001	240.63	17.876	Up	0.044588	0.196294497	mmu-miR-6953-5p	1	3.074187921	0.263470558	-3.544491698	Down	1.67E-05	0.000165593	Nlrc4	1	1.016965596	1.591091224	0.670016554	Up	0.01829418	0.046380801
chr9:102783984|102801180	796		Ryk,	0.001	240.63	17.876	Up	0.044588	0.196294497	mmu-miR-6954-3p	1	3.235987285	1.185617511	-1.448567278	Down	0.00964688	0.048284775	Nlrc4	1	1.016965596	1.591091224	0.670016554	Up	0.01829418	0.046380801
chr9:102783984|102801180	796		Ryk,	0.001	240.63	17.876	Up	0.044588	0.196294497	mmu-miR-6981-5p	1	10.51695868	6.71849923	-0.646506656	Down	0.0160593	0.0715946	Nlrc4	1	1.016965596	1.591091224	0.670016554	Up	0.01829418	0.046380801
chr9:102783984|102801180	796		Ryk,	0.001	240.63	17.876	Up	0.044588	0.196294497	mmu-miR-7664-3p	1	71.02992091	1.053882232	-6.074641314	Down	5.25E-139	4.58E-137	Nlrc4	1	1.016965596	1.591091224	0.670016554	Up	0.01829418	0.046380801
chr9:108435918|108436949	1032	mmu_circ_0001843	Qrich1,	0.001	240.63	17.876	Up	0.044588	0.181045973	mmu-miR-6380	1	7.442770756	4.742470044	-0.650201139	Down	0.04177	0.1482835	Nlrc4	1	1.016965596	1.591091224	0.670016554	Up	0.01829418	0.046380801
chr9:108435918|108436949	1032	mmu_circ_0001843	Qrich1,	0.001	240.63	17.876	Up	0.044588	0.181045973	mmu-miR-667-5p	1	53.71738893	25.82011469	-1.056893772	Down	1.04E-16	2.25E-15	Nlrc4	1	1.016965596	1.591091224	0.670016554	Up	0.01829418	0.046380801
chr9:108435918|108436949	1032	mmu_circ_0001843	Qrich1,	0.001	240.63	17.876	Up	0.044588	0.181045973	mmu-miR-675-5p	1	7.442770756	3.688587812	-1.012771219	Down	0.00292198	0.018011047	Nlrc4	1	1.016965596	1.591091224	0.670016554	Up	0.01829418	0.046380801
chr9:108435918|108436949	1032	mmu_circ_0001843	Qrich1,	0.001	240.63	17.876	Up	0.044588	0.181045973	mmu-miR-6907-5p	1	3.397786649	1.185617511	-1.518956606	Down	0.00599234	0.032267741	Nlrc4	1	1.016965596	1.591091224	0.670016554	Up	0.01829418	0.046380801
chr6:50093718|50113648	716	mmu_circ_0001473	Mpp6,	0.001	601.576	19.198	Up	0.000464564	0.019364674	mmu-miR-6981-5p	2	10.51695868	6.71849923	-0.646506656	Down	0.0160593	0.0715946	Nlrc4	1	1.016965596	1.591091224	0.670016554	Up	0.01829418	0.046380801
chr9:108435918|108436949	1032	mmu_circ_0001843	Qrich1,	0.001	240.63	17.876	Up	0.044588	0.181045973	mmu-miR-6932-5p	1	9.222563763	1.712558627	-2.429014481	Down	4.03E-10	6.23E-09	Nlrc4	1	1.016965596	1.591091224	0.670016554	Up	0.01829418	0.046380801
chr9:108435918|108436949	1032	mmu_circ_0001843	Qrich1,	0.001	240.63	17.876	Up	0.044588	0.181045973	mmu-miR-7023-5p	2	3.559586014	0.790411674	-2.171033303	Down	0.000328656	0.002614247	Nlrc4	1	1.016965596	1.591091224	0.670016554	Up	0.01829418	0.046380801
chr9:108513964|108517477	350		Arih2,	0.001	300.788	18.198	Up	0.020838	0.144766949	mmu-miR-8096	1	1.456194278	0.131735279	-3.466489186	Down	0.00431824	0.024637101	Nlrc4	1	1.016965596	1.591091224	0.670016554	Up	0.01829418	0.046380801
chr9:114622628|114627040	402		Dync1li1,	0.001	240.63	17.876	Up	0.044588	0.217846119	mmu-miR-184-5p	1	1.941592371	0.658676395	-1.559598591	Down	0.0356584	0.131456063	Nlrc4	1	1.016965596	1.591091224	0.670016554	Up	0.01829418	0.046380801
chr9:116038934|116040831	360	mmu_circ_0001853	Tgfbr2,	263.908	842.207	1.674	Up	0.0197392	0.16291024	mmu-miR-6917-5p	1	1.456194278	0.395205837	-1.881526685	Down	0.0398298	0.14325277	Nlrc4	2	1.016965596	1.591091224	0.670016554	Up	0.01829418	0.046380801
chr9:116038934|116040831	360	mmu_circ_0001853	Tgfbr2,	263.908	842.207	1.674	Up	0.0197392	0.16291024	mmu-miR-7009-5p	1	14.40014342	7.245440346	-0.990937902	Down	4.70E-05	0.000432934	Nlrc4	1	1.016965596	1.591091224	0.670016554	Up	0.01829418	0.046380801
chr9:116038934|116040831	360	mmu_circ_0001853	Tgfbr2,	263.908	842.207	1.674	Up	0.0197392	0.16291024	mmu-miR-7023-5p	1	3.559586014	0.790411674	-2.171033303	Down	0.000328656	0.002614247	Nlrc4	1	1.016965596	1.591091224	0.670016554	Up	0.01829418	0.046380801
chr9:122041011|122046719	869		Snrk,	0.001	782.049	19.577	Up	4.74E-05	0.003123055	mmu-miR-667-5p	1	53.71738893	25.82011469	-1.056893772	Down	1.04E-16	2.25E-15	Nlrc4	1	1.016965596	1.591091224	0.670016554	Up	0.01829418	0.046380801
chr9:122041011|122046719	869		Snrk,	0.001	782.049	19.577	Up	4.74E-05	0.003123055	mmu-miR-669e-5p	1	1.779793007	0.263470558	-2.755995803	Down	0.00418236	0.024295709	Nlrc4	1	1.016965596	1.591091224	0.670016554	Up	0.01829418	0.046380801
chr9:122041011|122046719	869		Snrk,	0.001	782.049	19.577	Up	4.74E-05	0.003123055	mmu-miR-6953-5p	1	3.074187921	0.263470558	-3.544491698	Down	1.67E-05	0.000165593	Nlrc4	1	1.016965596	1.591091224	0.670016554	Up	0.01829418	0.046380801
chr9:122041011|122046719	869		Snrk,	0.001	782.049	19.577	Up	4.74E-05	0.003123055	mmu-miR-7663-3p	1	12.45855105	7.904116741	-0.65646013	Down	0.00790666	0.041412752	Nlrc4	1	1.016965596	1.591091224	0.670016554	Up	0.01829418	0.046380801
chr9:42245198|42251158	501	mmu_circ_0001766	Tbcel,	0.001	300.788	18.198	Up	0.020838	0.148849315	mmu-miR-6917-5p	1	1.456194278	0.395205837	-1.881526685	Down	0.0398298	0.14325277	Nlrc4	2	1.016965596	1.591091224	0.670016554	Up	0.01829418	0.046380801
chr9:44636867|44637354	301	mmu_circ_0001768	Mll1,	211.126	842.207	1.996	Up	0.00869002	0.105206749	mmu-miR-6914-5p	1	2.426990464	0.922146953	-1.396099858	Down	0.0297642	0.115501966	Nlrc4	1	1.016965596	1.591091224	0.670016554	Up	0.01829418	0.046380801
chr9:44636867|44637354	301	mmu_circ_0001768	Mll1,	211.126	842.207	1.996	Up	0.00869002	0.105206749	mmu-miR-712-3p	1	3.074187921	0.263470558	-3.544491698	Down	1.67E-05	0.000166455	Nlrc4	1	1.016965596	1.591091224	0.670016554	Up	0.01829418	0.046380801
chr9:48525388|48641204	1990		Zbtb16,	0.001	300.788	18.198	Up	0.020838	0.141775897	mmu-miR-184-5p	1	1.941592371	0.658676395	-1.559598591	Down	0.0356584	0.131456063	Nlrc4	1	1.016965596	1.591091224	0.670016554	Up	0.01829418	0.046380801
chr9:48525388|48641204	1990		Zbtb16,	0.001	300.788	18.198	Up	0.020838	0.141775897	mmu-miR-6372	1	0.970796186	0.131735279	-2.881526685	Down	0.0356382	0.132400057	Nlrc4	1	1.016965596	1.591091224	0.670016554	Up	0.01829418	0.046380801
chr9:48525388|48641204	1990		Zbtb16,	0.001	300.788	18.198	Up	0.020838	0.141775897	mmu-miR-6380	1	7.442770756	4.742470044	-0.650201139	Down	0.04177	0.1482835	Nlrc4	1	1.016965596	1.591091224	0.670016554	Up	0.01829418	0.046380801
chr9:48525388|48641204	1990		Zbtb16,	0.001	300.788	18.198	Up	0.020838	0.141775897	mmu-miR-667-5p	1	53.71738893	25.82011469	-1.056893772	Down	1.04E-16	2.25E-15	Nlrc4	1	1.016965596	1.591091224	0.670016554	Up	0.01829418	0.046380801
chr9:48525388|48641204	1990		Zbtb16,	0.001	300.788	18.198	Up	0.020838	0.141775897	mmu-miR-6914-5p	1	2.426990464	0.922146953	-1.396099858	Down	0.0297642	0.115501966	Nlrc4	1	1.016965596	1.591091224	0.670016554	Up	0.01829418	0.046380801
chr9:48525388|48641204	1990		Zbtb16,	0.001	300.788	18.198	Up	0.020838	0.141775897	mmu-miR-6915-5p	1	8.73716567	4.874205323	-0.841998321	Down	0.0057456	0.03102624	Nlrc4	1	1.016965596	1.591091224	0.670016554	Up	0.01829418	0.046380801
chr9:48525388|48641204	1990		Zbtb16,	0.001	300.788	18.198	Up	0.020838	0.141775897	mmu-miR-6917-5p	1	1.456194278	0.395205837	-1.881526685	Down	0.0398298	0.14325277	Nlrc4	2	1.016965596	1.591091224	0.670016554	Up	0.01829418	0.046380801
chr9:48525388|48641204	1990		Zbtb16,	0.001	300.788	18.198	Up	0.020838	0.141775897	mmu-miR-6954-3p	1	3.235987285	1.185617511	-1.448567278	Down	0.00964688	0.048284775	Nlrc4	1	1.016965596	1.591091224	0.670016554	Up	0.01829418	0.046380801
chr9:56324989|56330446	378		Hmg20a,	0.001	240.63	17.876	Up	0.044588	0.207972074	mmu-miR-669e-5p	1	1.779793007	0.263470558	-2.755995803	Down	0.00418236	0.024295709	Nlrc4	1	1.016965596	1.591091224	0.670016554	Up	0.01829418	0.046380801
chr9:59904658|60100593	633		Thsd4,	0.001	421.103	18.684	Up	0.00455126	0.076465812	mmu-miR-184-5p	1	1.941592371	0.658676395	-1.559598591	Down	0.0356584	0.131456063	Nlrc4	1	1.016965596	1.591091224	0.670016554	Up	0.01829418	0.046380801
chr9:59904658|60100593	633		Thsd4,	0.001	421.103	18.684	Up	0.00455126	0.076465812	mmu-miR-188-5p	1	6.633773935	2.63470558	-1.332188094	Down	0.000472474	0.003637481	Nlrc4	1	1.016965596	1.591091224	0.670016554	Up	0.01829418	0.046380801
chr9:59904658|60100593	633		Thsd4,	0.001	421.103	18.684	Up	0.00455126	0.076465812	mmu-miR-6917-5p	1	1.456194278	0.395205837	-1.881526685	Down	0.0398298	0.14325277	Nlrc4	2	1.016965596	1.591091224	0.670016554	Up	0.01829418	0.046380801
chr9:59904658|60100593	633		Thsd4,	0.001	421.103	18.684	Up	0.00455126	0.076465812	mmu-miR-7664-3p	1	71.02992091	1.053882232	-6.074641314	Down	5.25E-139	4.58E-137	Nlrc4	1	1.016965596	1.591091224	0.670016554	Up	0.01829418	0.046380801
chr9:60223760|60242353	551		Thsd4,	0.001	240.63	17.876	Up	0.044588	0.182395384	mmu-miR-667-5p	1	53.71738893	25.82011469	-1.056893772	Down	1.04E-16	2.25E-15	Nlrc4	1	1.016965596	1.591091224	0.670016554	Up	0.01829418	0.046380801
chr9:60223760|60242353	551		Thsd4,	0.001	240.63	17.876	Up	0.044588	0.182395384	mmu-miR-6907-5p	1	3.397786649	1.185617511	-1.518956606	Down	0.00599234	0.032267741	Nlrc4	1	1.016965596	1.591091224	0.670016554	Up	0.01829418	0.046380801
chr9:60223760|60242353	551		Thsd4,	0.001	240.63	17.876	Up	0.044588	0.182395384	mmu-miR-6914-5p	1	2.426990464	0.922146953	-1.396099858	Down	0.0297642	0.115501966	Nlrc4	1	1.016965596	1.591091224	0.670016554	Up	0.01829418	0.046380801
chr9:60223760|60242353	551		Thsd4,	0.001	240.63	17.876	Up	0.044588	0.182395384	mmu-miR-6917-5p	1	1.456194278	0.395205837	-1.881526685	Down	0.0398298	0.14325277	Nlrc4	2	1.016965596	1.591091224	0.670016554	Up	0.01829418	0.046380801
chr9:60223760|60242353	551		Thsd4,	0.001	240.63	17.876	Up	0.044588	0.182395384	mmu-miR-6953-5p	1	3.074187921	0.263470558	-3.544491698	Down	1.67E-05	0.000165593	Nlrc4	1	1.016965596	1.591091224	0.670016554	Up	0.01829418	0.046380801
chr9:60223760|60242353	551		Thsd4,	0.001	240.63	17.876	Up	0.044588	0.182395384	mmu-miR-7023-5p	2	3.559586014	0.790411674	-2.171033303	Down	0.000328656	0.002614247	Nlrc4	1	1.016965596	1.591091224	0.670016554	Up	0.01829418	0.046380801
chr9:63170010|63191263	293		Map2k5,	0.001	360.946	18.461	Up	0.00973854	0.104459323	mmu-miR-669e-5p	1	1.779793007	0.263470558	-2.755995803	Down	0.00418236	0.024295709	Nlrc4	1	1.016965596	1.591091224	0.670016554	Up	0.01829418	0.046380801
chr9:63170010|63191263	293		Map2k5,	0.001	360.946	18.461	Up	0.00973854	0.104459323	mmu-miR-6907-5p	1	3.397786649	1.185617511	-1.518956606	Down	0.00599234	0.032267741	Nlrc4	1	1.016965596	1.591091224	0.670016554	Up	0.01829418	0.046380801
chr9:70215423|70218309	431		Myo1e,	0.001	240.63	17.876	Up	0.044588	0.212179601	mmu-miR-6953-5p	1	3.074187921	0.263470558	-3.544491698	Down	1.67E-05	0.000165593	Nlrc4	1	1.016965596	1.591091224	0.670016554	Up	0.01829418	0.046380801
chr9:72155758|72160567	1737		Zfp280d,	0.001	240.63	17.876	Up	0.044588	0.222467097	mmu-miR-184-5p	1	1.941592371	0.658676395	-1.559598591	Down	0.0356584	0.131456063	Nlrc4	1	1.016965596	1.591091224	0.670016554	Up	0.01829418	0.046380801
chr9:72155758|72160567	1737		Zfp280d,	0.001	240.63	17.876	Up	0.044588	0.222467097	mmu-miR-6380	1	7.442770756	4.742470044	-0.650201139	Down	0.04177	0.1482835	Nlrc4	1	1.016965596	1.591091224	0.670016554	Up	0.01829418	0.046380801
chr9:72155758|72160567	1737		Zfp280d,	0.001	240.63	17.876	Up	0.044588	0.222467097	mmu-miR-6915-5p	2	8.73716567	4.874205323	-0.841998321	Down	0.0057456	0.03102624	Nlrc4	1	1.016965596	1.591091224	0.670016554	Up	0.01829418	0.046380801
chr9:72155758|72160567	1737		Zfp280d,	0.001	240.63	17.876	Up	0.044588	0.222467097	mmu-miR-6981-5p	1	10.51695868	6.71849923	-0.646506656	Down	0.0160593	0.0715946	Nlrc4	1	1.016965596	1.591091224	0.670016554	Up	0.01829418	0.046380801
chr9:72155758|72160567	1737		Zfp280d,	0.001	240.63	17.876	Up	0.044588	0.222467097	mmu-miR-7240-5p	1	45.62742072	15.80823348	-1.529224942	Down	1.55E-24	4.30E-23	Nlrc4	1	1.016965596	1.591091224	0.670016554	Up	0.01829418	0.046380801
chr9:72155758|72160567	1737		Zfp280d,	0.001	240.63	17.876	Up	0.044588	0.222467097	mmu-miR-7663-3p	1	12.45855105	7.904116741	-0.65646013	Down	0.00790666	0.041412752	Nlrc4	1	1.016965596	1.591091224	0.670016554	Up	0.01829418	0.046380801
chr9:72517759|72569468	1074		Nedd4,	0.001	240.63	17.876	Up	0.044588	0.217523384	mmu-miR-667-5p	1	53.71738893	25.82011469	-1.056893772	Down	1.04E-16	2.25E-15	Nlrc4	1	1.016965596	1.591091224	0.670016554	Up	0.01829418	0.046380801
chr9:72517759|72569468	1074		Nedd4,	0.001	240.63	17.876	Up	0.044588	0.217523384	mmu-miR-6917-5p	1	1.456194278	0.395205837	-1.881526685	Down	0.0398298	0.14325277	Nlrc4	2	1.016965596	1.591091224	0.670016554	Up	0.01829418	0.046380801
chr9:72517759|72569468	1074		Nedd4,	0.001	240.63	17.876	Up	0.044588	0.217523384	mmu-miR-6954-3p	1	3.235987285	1.185617511	-1.448567278	Down	0.00964688	0.048284775	Nlrc4	1	1.016965596	1.591091224	0.670016554	Up	0.01829418	0.046380801
chr9:72517759|72569468	1074		Nedd4,	0.001	240.63	17.876	Up	0.044588	0.217523384	mmu-miR-7023-5p	1	3.559586014	0.790411674	-2.171033303	Down	0.000328656	0.002614247	Nlrc4	1	1.016965596	1.591091224	0.670016554	Up	0.01829418	0.046380801
chr9:77622886|77627442	410		Gclc,	0.001	541.419	19.046	Up	0.000994048	0.032409902	mmu-miR-6907-5p	1	3.397786649	1.185617511	-1.518956606	Down	0.00599234	0.032267741	Nlrc4	1	1.016965596	1.591091224	0.670016554	Up	0.01829418	0.046380801
chr9:77622886|77627442	410		Gclc,	0.001	541.419	19.046	Up	0.000994048	0.032409902	mmu-miR-7023-5p	1	3.559586014	0.790411674	-2.171033303	Down	0.000328656	0.002614247	Nlrc4	1	1.016965596	1.591091224	0.670016554	Up	0.01829418	0.046380801
chr9:77622886|77627442	410		Gclc,	0.001	541.419	19.046	Up	0.000994048	0.032409902	mmu-miR-7663-3p	1	12.45855105	7.904116741	-0.65646013	Down	0.00790666	0.041412752	Nlrc4	1	1.016965596	1.591091224	0.670016554	Up	0.01829418	0.046380801
chr9:79937656|79941448	309		Senp6,	0.001	300.788	18.198	Up	0.020838	0.168598364	mmu-miR-6372	1	0.970796186	0.131735279	-2.881526685	Down	0.0356382	0.132400057	Nlrc4	1	1.016965596	1.591091224	0.670016554	Up	0.01829418	0.046380801
chrX:130796116|130802100	675		Trmt2b,	211.126	661.734	1.648	Up	0.042209	0.220276128	mmu-miR-6380	1	7.442770756	4.742470044	-0.650201139	Down	0.04177	0.1482835	Nlrc4	1	1.016965596	1.591091224	0.670016554	Up	0.01829418	0.046380801
chrX:130796116|130802100	675		Trmt2b,	211.126	661.734	1.648	Up	0.042209	0.220276128	mmu-miR-669e-5p	1	1.779793007	0.263470558	-2.755995803	Down	0.00418236	0.024295709	Nlrc4	1	1.016965596	1.591091224	0.670016554	Up	0.01829418	0.046380801
chrX:130796116|130802100	675		Trmt2b,	211.126	661.734	1.648	Up	0.042209	0.220276128	mmu-miR-6907-5p	1	3.397786649	1.185617511	-1.518956606	Down	0.00599234	0.032267741	Nlrc4	1	1.016965596	1.591091224	0.670016554	Up	0.01829418	0.046380801
chrX:130796116|130802100	675		Trmt2b,	211.126	661.734	1.648	Up	0.042209	0.220276128	mmu-miR-6954-3p	2	3.235987285	1.185617511	-1.448567278	Down	0.00964688	0.048284775	Nlrc4	1	1.016965596	1.591091224	0.670016554	Up	0.01829418	0.046380801
chrX:130796116|130802100	675		Trmt2b,	211.126	661.734	1.648	Up	0.042209	0.220276128	mmu-miR-6981-5p	1	10.51695868	6.71849923	-0.646506656	Down	0.0160593	0.0715946	Nlrc4	1	1.016965596	1.591091224	0.670016554	Up	0.01829418	0.046380801
chrX:130796116|130802100	675		Trmt2b,	211.126	661.734	1.648	Up	0.042209	0.220276128	mmu-miR-7009-5p	1	14.40014342	7.245440346	-0.990937902	Down	4.70E-05	0.000432934	Nlrc4	1	1.016965596	1.591091224	0.670016554	Up	0.01829418	0.046380801
chrX:130796116|130802100	675		Trmt2b,	211.126	661.734	1.648	Up	0.042209	0.220276128	mmu-miR-7240-5p	1	45.62742072	15.80823348	-1.529224942	Down	1.55E-24	4.30E-23	Nlrc4	1	1.016965596	1.591091224	0.670016554	Up	0.01829418	0.046380801
chrX:149046926|149057878	1350		Shroom2,	0.001	240.63	17.876	Up	0.044588	0.207092079	mmu-miR-669e-5p	1	1.779793007	0.263470558	-2.755995803	Down	0.00418236	0.024295709	Nlrc4	1	1.016965596	1.591091224	0.670016554	Up	0.01829418	0.046380801
chrX:149046926|149057878	1350		Shroom2,	0.001	240.63	17.876	Up	0.044588	0.207092079	mmu-miR-6914-5p	1	2.426990464	0.922146953	-1.396099858	Down	0.0297642	0.115501966	Nlrc4	1	1.016965596	1.591091224	0.670016554	Up	0.01829418	0.046380801
chrX:149046926|149057878	1350		Shroom2,	0.001	240.63	17.876	Up	0.044588	0.207092079	mmu-miR-6917-5p	1	1.456194278	0.395205837	-1.881526685	Down	0.0398298	0.14325277	Nlrc4	2	1.016965596	1.591091224	0.670016554	Up	0.01829418	0.046380801
chrX:149046926|149057878	1350		Shroom2,	0.001	240.63	17.876	Up	0.044588	0.207092079	mmu-miR-6932-5p	1	9.222563763	1.712558627	-2.429014481	Down	4.03E-10	6.23E-09	Nlrc4	1	1.016965596	1.591091224	0.670016554	Up	0.01829418	0.046380801
chrX:149046926|149057878	1350		Shroom2,	0.001	240.63	17.876	Up	0.044588	0.207092079	mmu-miR-6954-3p	1	3.235987285	1.185617511	-1.448567278	Down	0.00964688	0.048284775	Nlrc4	1	1.016965596	1.591091224	0.670016554	Up	0.01829418	0.046380801
chrX:149046926|149057878	1350		Shroom2,	0.001	240.63	17.876	Up	0.044588	0.207092079	mmu-miR-6981-5p	2	10.51695868	6.71849923	-0.646506656	Down	0.0160593	0.0715946	Nlrc4	1	1.016965596	1.591091224	0.670016554	Up	0.01829418	0.046380801
[truncated: 8 more rows]
