# Supplementary material for: Circ_0000181 regulates miR-667-5p/NLRC4 axis to promote pyroptosis progression in diabetic nephropathy
Source: Sci Rep. 2022 Jul 14;12:11994. doi: 10.1038/s41598-022-15607-7 (PMC9283475; doi:10.1038/s41598-022-15607-7)
Supplement: Supplementary file 7 — Supplementary Table S5. [file 41598_2022_15607_MOESM7_ESM.xlsx]

## Sheet: table 5
Table S5. The selected circRNAS based on the ceRNAs targetingNLRC4 gene.
circRNA_ID	circRNA_length	circBaseID	geneID	NC-TPM	DN-TPM	log2 Ratio(DN/NC)	Up-Down-Regulation(DN/NC)	P-value	FDR	miRNA	number of binding site between circRNA and miRNA	NC-TPM	DN-TPM	log2 Ratio(DN/NC)	Up-Down-Regulation(DN/NC)	P-value	FDR	mRNA	number of binding site between miRNA and mRNA	NC-RPKM	DN-RPKM	log2 Ratio(DN/NC)	Up-Down-Regulation(DN/NC)	P-value	FDR
chr18:65782638|65784988	2351	mmu_circ_0000883	Zfp532,	0.001	240.63	17.876	Up	0.044588	0.219803	mmu-miR-667-5p	4	53.7174	25.8201	-1.05689	Down	1.04e-16	2.25e-15	Nlrc4	1	1.01697	1.59109	0.670017	Up	0.0182942	0.0463808
chr18:65782638|65784988	2351	mmu_circ_0000883	Zfp532,	0.001	240.63	17.876	Up	0.044588	0.219803	mmu-miR-6914-5p	4	2.42699	0.922147	-1.3961	Down	0.0297642	0.115502	Nlrc4	1	1.01697	1.59109	0.670017	Up	0.0182942	0.0463808
chr2:113203993|113205986	1994	mmu_circ_0001055	Fmn1,	369.471	1082.84	1.551	Up	0.011861	0.1159	mmu-miR-667-5p	4	53.7174	25.8201	-1.05689	Down	1.04e-16	2.25e-15	Nlrc4	1	1.01697	1.59109	0.670017	Up	0.0182942	0.0463808
chr2:113203993|113205986	1994	mmu_circ_0001055	Fmn1,	369.471	1082.84	1.551	Up	0.011861	0.1159	mmu-miR-6914-5p	4	2.42699	0.922147	-1.3961	Down	0.0297642	0.115502	Nlrc4	1	1.01697	1.59109	0.670017	Up	0.0182942	0.0463808
chr18:65782638|65784988	2351	mmu_circ_0000883	Zfp532,	0.001	240.63	17.876	Up	0.044588	0.219803	mmu-miR-6981-5p	3	10.517	6.7185	-0.646507	Down	0.0160593	0.0715946	Nlrc4	1	1.01697	1.59109	0.670017	Up	0.0182942	0.0463808
chr6:61260808|61263829	1541	mmu_circ_0001477	Fam190a,	0.001	240.63	17.876	Up	0.044588	0.183306	mmu-miR-667-5p	3	53.7174	25.8201	-1.05689	Down	1.04e-16	2.25e-15	Nlrc4	1	1.01697	1.59109	0.670017	Up	0.0182942	0.0463808
chr6:61260808|61263829	1541	mmu_circ_0001477	Fam190a,	0.001	240.63	17.876	Up	0.044588	0.183306	mmu-miR-6917-5p	3	1.45619	0.395206	-1.88153	Down	0.0398298	0.143253	Nlrc4	2	1.01697	1.59109	0.670017	Up	0.0182942	0.0463808
chr10:75147037|75162840	629	mmu_circ_0000181	Cabin1,	0.001	360.946	18.461	Up	0.00973854	0.114532	mmu-miR-667-5p	2	53.7174	25.8201	-1.05689	Down	1.04e-16	2.25e-15	Nlrc4	1	1.01697	1.59109	0.670017	Up	0.0182942	0.0463808
chr10:75147037|75162840	629	mmu_circ_0000181	Cabin1,	0.001	360.946	18.461	Up	0.00973854	0.114532	mmu-miR-669e-5p	2	1.77979	0.263471	-2.756	Down	0.00418236	0.0242957	Nlrc4	1	1.01697	1.59109	0.670017	Up	0.0182942	0.0463808
chr18:65782638|65784988	2351	mmu_circ_0000883	Zfp532,	0.001	240.63	17.876	Up	0.044588	0.219803	mmu-miR-7009-5p	2	14.4001	7.24544	-0.990938	Down	4.7e-05	0.000432934	Nlrc4	1	1.01697	1.59109	0.670017	Up	0.0182942	0.0463808
chr18:65782638|65784988	2351	mmu_circ_0000883	Zfp532,	0.001	240.63	17.876	Up	0.044588	0.219803	mmu-miR-7023-5p	2	3.55959	0.790412	-2.17103	Down	0.000328656	0.00261425	Nlrc4	1	1.01697	1.59109	0.670017	Up	0.0182942	0.0463808
chr2:113203993|113205986	1994	mmu_circ_0001055	Fmn1,	369.471	1082.84	1.551	Up	0.011861	0.1159	mmu-miR-6907-5p	2	3.39779	1.18562	-1.51896	Down	0.00599234	0.0322677	Nlrc4	1	1.01697	1.59109	0.670017	Up	0.0182942	0.0463808
